# Supplementary material for: Effect of matrine in MAC-T cells and their transcriptome analysis: A basic study
Source: PLoS One. 2023 Jan 27;18(1):e0280905. doi: 10.1371/journal.pone.0280905 (PMC9882957; doi:10.1371/journal.pone.0280905)
Supplement: S1 Table — (XLS) [file pone.0280905.s001.xls]

gene_id	Matrine1	Matrine2	Matrine3	Mac1	Mac2	Mac3	Matrine	MAC_T	log2FoldChange	pvalue	padj	gene_name	gene_chr	gene_start	gene_end	gene_strand	gene_length	gene_biotype	gene_description	tf_family
ENSBTAG00000002006	16473.6983707199	16283.8114452996	14790.2666816448	87256.6407668102	98738.6900694212	94723.119325443	15849.2588325548	93572.8167205581	-2.5616685817913	3.74953134339653e-81	5.56130488852573e-77	THBS1	10	35209595	35224867	+	5292	protein_coding	Bos taurus thrombospondin 1 (THBS1), mRNA. [Source:RefSeq mRNA;Acc:NM_174196]	TSP_C
ENSBTAG00000017223	1385.47217638018	1395.42163335482	1367.78051926432	8323.95912019467	8091.85026589166	7614.42806355451	1382.89144299977	8010.07914988028	-2.53412626451276	3.88255194919746e-80	2.87930052552484e-76	MEST	4	94250156	94263796	+	2746	protein_coding	Bos taurus mesoderm specific transcript (MEST), mRNA. [Source:RefSeq mRNA;Acc:NM_001083368]	Abhydrolase_1
ENSBTAG00000016819	1648.94872274308	1796.33775116667	1708.20589294788	264.4850418071	247.862063747942	242.840713529427	1717.83078895254	251.729273028156	2.77048940450418	6.61049310196986e-69	3.2682277896139e-65	FABP3	2	122285620	122294666	+	1341	protein_coding	fatty acid binding protein 3 [Source:VGNC Symbol;Acc:VGNC:28697]	-
ENSBTAG00000020676	379.919364605677	436.920720625046	423.505375594433	2859.56152212104	2507.48810675127	3306.29155575212	413.448486941718	2891.11372820814	-2.80580979428313	1.51047765204344e-64	5.60085113377707e-61	MMP9	13	74746976	74754303	+	2356	protein_coding	Bos taurus matrix metallopeptidase 9 (MMP9), mRNA. [Source:RefSeq mRNA;Acc:NM_174744]	PG_binding_1
ENSBTAG00000021326	19.7360708886066	12.6502658532864	16.2107320801697	517.258568847834	435.998329002404	485.681427058855	16.1990229406876	479.646108303031	-4.8890238937438	3.15683584385402e-62	9.36443784720855e-59	CCL20	2	115948258	115951955	+	986	protein_coding	C-C motif chemokine ligand 20 [Source:VGNC Symbol;Acc:VGNC:26947]	-
ENSBTAG00000004557	2422.60270157646	2134.00253971208	2415.39907994528	284.004233084377	268.76609322066	380.010154225966	2324.00144041127	310.926826843668	2.90234858383272	1.11007084788633e-60	2.74409513597501e-57	DHRS9	2	27067552	27092118	-	2206	protein_coding	dehydrogenase/reductase 9 [Source:VGNC Symbol;Acc:VGNC:28046]	adh_short
ENSBTAG00000010721	973.975098352736	1057.75684480941	1078.01368333128	4528.4523763282	4467.48972731231	4517.446913606	1036.58187549781	4504.46300574884	-2.11954700420837	1.76414063340139e-53	3.73796198208705e-50	MCM3	23	24694544	24712140	-	3320	protein_coding	Bos taurus minichromosome maintenance complex component 3 (MCM3), mRNA. [Source:RefSeq mRNA;Acc:NM_001013586]	MCM
ENSBTAG00000000711	33798.0213967388	38401.3416437108	38253.2750261804	8133.64700524122	7826.07046259567	9467.73961785441	36817.54602221	8475.81902856377	2.11898040916172	2.15211143106141e-49	3.99001459318786e-46	NDRG1	14	8073208	8129604	+	3263	protein_coding	Bos taurus N-myc downstream regulated 1 (NDRG1), mRNA. [Source:RefSeq mRNA;Acc:NM_001035009]	Ndr
ENSBTAG00000013303	4325.15993523814	4607.61606271624	4621.07181360337	806.142599751529	837.156608883612	542.581343199641	4517.94927051925	728.626850611594	2.63220883218288	4.02242916414732e-49	6.62896326251478e-46	ACSS2	13	64186743	64233568	+	2972	protein_coding	Bos taurus acyl-CoA synthetase short chain family member 2 (ACSS2), mRNA. [Source:RefSeq mRNA;Acc:NM_001105339]	AMP-binding
ENSBTAG00000016315	2012.09242709344	2438.58201756429	2466.05761769581	484.075943676463	435.002899027513	439.958280160009	2305.57735411785	453.012374287995	2.34738719871614	1.11202859382062e-48	1.64936081035475e-45	COTL1	18	10775784	10820124	-	1752	protein_coding	Bos taurus coactosin like F-actin binding protein 1 (COTL1), mRNA. [Source:RefSeq mRNA;Acc:NM_001046593]	Cofilin_ADF
ENSBTAG00000001068	122.363639509361	93.4173478396534	88.1458556859226	775.88785327175	792.362260013502	678.734713965094	101.308947678312	748.994942416782	-2.88593871149902	6.04315335765675e-45	8.14836823643318e-42	ZCWPW1	25	36114316	36138223	+	3045	protein_coding	zinc finger CW-type and PWWP domain containing 1 [Source:VGNC Symbol;Acc:VGNC:37125]	PWWP
ENSBTAG00000002827	4200.82268863992	4212.53852914437	4358.66058805562	1103.81026673	1098.95469228003	921.575427494521	4257.34060194664	1041.44679550152	2.03125315236245	4.06714852772642e-44	5.02699558026985e-41	ACAT2	9	96029107	96044723	+	1764	protein_coding	Bos taurus acetyl-CoA acetyltransferase 2 (ACAT2), mRNA. [Source:RefSeq mRNA;Acc:NM_001075549]	Thiolase_N
ENSBTAG00000003994	1464.41645993461	1551.11721308758	1675.78442878754	272.292718318011	311.569582140988	204.23005614818	1563.77270060324	262.697452202393	2.57316596663706	2.19019173973499e-43	2.49884029874995e-40	IGFBP3	4	76116349	76124835	+	2466	protein_coding	Bos taurus insulin like growth factor binding protein 3 (IGFBP3), mRNA. [Source:RefSeq mRNA;Acc:NM_174556]	-
ENSBTAG00000054195	877.268350998564	1193.99047707557	910.840508754533	6430.59756629882	5221.03021830505	8799.16560320017	994.033112276222	6816.93112926801	-2.77765828970643	2.80404432499173e-43	2.97068467344838e-40	GPX1	22	50752499	50753719	+	960	protein_coding	Bos taurus glutathione peroxidase 1 (GPX1), mRNA. [Source:RefSeq mRNA;Acc:NM_174076]	GSHPx
ENSBTAG00000015133	835.82260213249	877.73383074341	886.524410634279	160.057368473669	151.305356183483	173.747958215615	866.693614503393	161.703560957589	2.42236285897798	1.86585925605666e-42	1.84496163238883e-39	CCR7	19	40775267	40786420	-	2259	protein_coding	Bos taurus C-C motif chemokine receptor 7 (CCR7), mRNA. [Source:RefSeq mRNA;Acc:NM_001024930]	7tm_1
ENSBTAG00000018936	4594.55730286762	5158.38917602086	5348.52841570098	1342.92035987664	1394.59739482276	1406.24078462229	5033.82496486315	1381.25284644056	1.86569041921169	4.30387108762526e-40	3.98968849822861e-37	LSS	1	145889102	145919613	-	4306	protein_coding	Bos taurus lanosterol synthase (LSS), mRNA. [Source:RefSeq mRNA;Acc:NM_001046564]	-
novel.401	681.881249201358	450.544083851662	474.163913344963	2620.4514289744	3037.05685339346	2944.57066028569	535.529748799328	2867.35964755119	-2.42063849423823	1.43714093429234e-39	1.25386319631906e-36	-	20	26101358	26108056	+	6699	-	-	-
ENSBTAG00000017804	1121.00882647286	1150.20109527573	986.828315380329	195.191912772767	151.305356183483	223.535384838803	1086.01274570964	190.010884598351	2.5152180315488	3.17928119798607e-39	2.61972770714052e-36	BNIP3	26	51221616	51226873	-	570	protein_coding	BCL2 interacting protein 3 [Source:VGNC Symbol;Acc:VGNC:26533]	-
ENSBTAG00000003458	213.149565596951	181.969208812658	190.476101941994	1066.72380330317	1128.81759152677	879.916560320017	195.198292117201	1025.15265171665	-2.3929320140404	1.1956142290013e-38	9.33334223397225e-36	CDCA7	2	23340522	23353696	-	2482	protein_coding	Bos taurus cell division cycle associated 7 (CDCA7), mRNA. [Source:RefSeq mRNA;Acc:NM_001037488]	-
ENSBTAG00000010531	149.99413875341	143.045313879469	134.75171041641	1109.66602411318	1051.17405348525	2218.08065955958	142.597054349763	1459.64024571934	-3.35538559735847	1.26474410650967e-38	9.37934229387569e-36	CYP1B1	11	20470965	20476592	-	2796	protein_coding	Bos taurus cytochrome P450, family 1, subfamily B, polypeptide 1 (CYP1B1), mRNA. [Source:RefSeq mRNA;Acc:NM_001192294]	p450
ENSBTAG00000006367	149.99413875341	170.292040332701	172.239028351803	1222.87733352139	1067.10093308351	2211.98423997307	164.175069145971	1500.65416885932	-3.19223018568992	6.47670830296405e-38	4.57440654997918e-35	CTGF	9	69887189	69890613	-	2609	protein_coding	Bos taurus connective tissue growth factor (CTGF), mRNA. [Source:RefSeq mRNA;Acc:NM_174030]	TSP_1
ENSBTAG00000016465	13454.0795247631	14997.3767177577	15102.3232741881	3978.011182309	3923.98496102164	3011.63127573733	14517.9265055696	3637.87580635599	1.99662538568661	1.10402819628828e-37	7.44315736697627e-35	DHCR7	29	48285096	48304702	-	3172	protein_coding	Bos taurus 7-dehydrocholesterol reductase (DHCR7), mRNA. [Source:RefSeq mRNA;Acc:NM_001014927]	-
ENSBTAG00000005718	2268.66134864533	2062.96643145901	1963.52492321055	479.196145857144	484.77439777208	578.143790787632	2098.3842344383	514.038111472285	2.02954168187875	3.95589880791528e-37	2.55103874430432e-34	PLIN2	8	25117062	25131177	+	2340	protein_coding	Bos taurus perilipin 2 (PLIN2), mRNA. [Source:RefSeq mRNA;Acc:NM_173980]	Perilipin
ENSBTAG00000008216	2308.13349042254	1987.06483633929	2030.39419304125	8299.56013109807	8516.89886517025	6886.92199289732	2108.53083993436	7901.12699638855	-1.90583146978651	1.2977855701743e-36	8.0203148236772e-34	RRM2	11	87488674	87495961	-	3087	protein_coding	Bos taurus ribonucleotide reductase regulatory subunit M2 (RRM2), transcript variant 1, mRNA. [Source:RefSeq mRNA;Acc:NM_001244181]	-
ENSBTAG00000015195	3447.89158423957	3422.38346200064	3442.75422552603	903.738556137913	1067.10093308351	956.121805151427	3437.67642392208	975.65376479095	1.81702453953074	1.35209859793708e-36	8.02173056184109e-34	NPC1	24	33058613	33105720	+	4807	protein_coding	Bos taurus NPC intracellular cholesterol transporter 1 (NPC1), mRNA. [Source:RefSeq mRNA;Acc:NM_174758]	-
ENSBTAG00000025450	77.9574800099961	71.0361082530698	75.9878066257953	463.580792835323	649.02034362915	838.257693145513	74.9937982962871	650.286276536662	-3.11614612934193	1.78639152249029e-36	1.01906765621446e-33	SYNE2	10	76116422	76386867	+	21570	protein_coding	Bos taurus spectrin repeat containing nuclear envelope protein 2 (SYNE2), mRNA. [Source:RefSeq mRNA;Acc:NM_001206586]	CH
ENSBTAG00000001592	4195.88867091777	4532.68756496985	4264.43570783963	1342.92035987664	1303.01783713276	1173.56077040372	4331.00398124242	1273.16632247104	1.76621946820678	6.18621261336229e-36	3.39829279560702e-33	INSIG1	4	117125786	117138560	+	3454	protein_coding	Bos taurus insulin induced gene 1 (INSIG1), mRNA. [Source:RefSeq mRNA;Acc:NM_001077909]	-
ENSBTAG00000039784	5358.34324625669	7352.72375287938	7745.69042205607	1705.00135807012	1406.54255452146	1422.49790351966	6818.91914039738	1511.34727203708	2.17364622642632	1.16211106343239e-35	6.1558683188676e-33	PRR5	5	115268496	115320963	+	2863	protein_coding	proline rich 5 [Source:VGNC Symbol;Acc:VGNC:33400]	-
ENSBTAG00000013952	1778.21998706346	1813.8535038866	1800.40443165384	6026.55030685919	5574.40785939147	6871.68094393103	1797.49264086797	6157.54637006057	-1.77635349886278	6.30745558812013e-35	3.22593728562061e-32	HNRNPD	6	97143335	97160733	-	1914	protein_coding	Bos taurus heterogeneous nuclear ribonucleoprotein D (HNRNPD), mRNA. [Source:RefSeq mRNA;Acc:NM_001098064]	RRM_1
ENSBTAG00000020261	10.8548389887336	23.3543369599133	25.3292688752651	343.537766480071	348.400491211967	233.696084149658	19.8461482746374	308.544780613899	-3.95989238573571	2.88569872738973e-33	1.42668945082148e-30	CDH26	13	56552858	56590691	-	2193	protein_coding	cadherin 26 [Source:VGNC Symbol;Acc:VGNC:27102]	Cadherin
ENSBTAG00000004903	545.702360069973	662.679311237541	585.612696396129	2435.99507140414	2073.48063769865	2741.3566740686	597.998122567881	2416.94412772379	-2.01486672630414	3.0462112658643e-33	1.45746469339675e-30	KRT15	19	41721536	41726328	-	1712	protein_coding	Bos taurus keratin 15 (KRT15), mRNA. [Source:RefSeq mRNA;Acc:NM_001130747]	Filament
ENSBTAG00000010135	3139.02207483288	3499.25815449368	3430.59617646591	1079.4112776334	1022.3065842134	981.523553428564	3356.29213526416	1027.74713842512	1.70732314520255	4.20722949813923e-33	1.95005087238753e-30	TMEM189	13	78152923	78178452	-	1817	protein_coding	Bos taurus transmembrane protein 189 (TMEM189), mRNA. [Source:RefSeq mRNA;Acc:NM_001100315]	-
ENSBTAG00000024095	1530.53229741144	1331.19720671506	1364.74100699928	5211.62407103289	6155.73896472801	4518.46298353709	1408.8235037086	5295.275339766	-1.91022707169265	1.8510517903963e-32	8.3196364106539e-30	THRAP3	3	109552463	109625086	-	4505	protein_coding	Bos taurus thyroid hormone receptor associated protein 3 (THRAP3), mRNA. [Source:RefSeq mRNA;Acc:NM_001205565]	-
ENSBTAG00000050877	6.90762481101231	8.7578763599675	3.03951226503181	271.316758754147	190.127125204245	178.828307871043	6.23500447867054	213.424063943145	-5.09083754693483	1.70630920491806e-30	7.44352297863078e-28	-	13	56543258	56546979	-	2022	lncRNA	-	-
ENSBTAG00000014249	3070.93263026719	2676.01777665674	2573.45371772693	13335.5114806355	13504.9984693507	8607.12838622502	2773.46804155029	11815.8794454037	-2.09096766692449	1.17986967575048e-29	4.99995058020888e-27	IVNS1ABP	16	66278361	66299316	-	4159	protein_coding	Bos taurus influenza virus NS1A binding protein (IVNS1ABP), mRNA. [Source:RefSeq mRNA;Acc:NM_001046184]	BTB
ENSBTAG00000001992	14092.5414180096	11789.0746778896	12053.6924723612	3329.97403190341	3317.76810631282	2085.99156851847	12645.1028560868	2911.24456891157	2.11881503047024	1.58046234387706e-29	6.51150485677347e-27	CYP51A1	4	9459764	9476713	-	2761	protein_coding	Bos taurus cytochrome P450, family 51, subfamily A, polypeptide 1 (CYP51A1), mRNA. [Source:RefSeq mRNA;Acc:NM_001025319]	p450
ENSBTAG00000009231	5537.94149134301	5692.61963397888	5404.25280722656	1623.02075470556	1554.86162078026	1065.85735770866	5544.93797751615	1414.57991106483	1.97068018375386	1.79197772427057e-29	7.18340908280571e-27	NSDHL	X	35133537	35159670	+	2318	protein_coding	Bos taurus NAD(P) dependent steroid dehydrogenase-like (NSDHL), mRNA. [Source:RefSeq mRNA;Acc:NM_001035482]	-
ENSBTAG00000016349	278.278599529353	301.660185732214	320.161958583351	1116.49774106023	1019.32029428873	1257.89457468381	300.033581281639	1131.23753667759	-1.91477221585693	7.73990653606292e-29	3.02100773007593e-26	TEAD2	18	55815647	55841503	-	2342	protein_coding	Bos taurus TEA domain transcription factor 2 (TEAD2), mRNA. [Source:RefSeq mRNA;Acc:NM_001103347]	TEA
ENSBTAG00000013912	10664.3859046586	9583.06293255111	11051.6665956557	3805.2663395051	3514.8632413413	3272.7612480263	10433.0384776218	3530.96360962423	1.56298819475253	1.60663016862915e-28	6.11013811823271e-26	TXNRD1	5	67898938	67961973	+	3519	protein_coding	Bos taurus thioredoxin reductase 1 (TXNRD1), mRNA. [Source:RefSeq mRNA;Acc:NM_174625]	Pyr_redox_2
ENSBTAG00000003971	132.231674953664	119.690976919556	156.028296271633	648.037150405588	570.381375612734	740.714979761308	135.983649381618	653.044501926543	-2.2642599607149	1.98081238842766e-28	7.34485233628975e-26	E2F1	13	63129139	63138330	-	2207	protein_coding	Bos taurus E2F transcription factor 1 (E2F1), mRNA. [Source:RefSeq mRNA;Acc:NM_001206079]	E2F_TDP
ENSBTAG00000008350	4874.80950948583	6018.60725404433	6137.78843385424	1876.77024131016	1713.13498678799	1800.47591788345	5677.06839912814	1796.7937153272	1.65970091164351	3.02033138771222e-28	1.0926232961597e-25	KLHL21	16	46800207	46813319	+	3114	protein_coding	Bos taurus kelch like family member 21 (KLHL21), mRNA. [Source:RefSeq mRNA;Acc:NM_001076811]	BTB
ENSBTAG00000001043	420.378309927321	340.584080665403	348.530739723648	1273.62723084231	1281.11837768515	1350.35693841259	369.831043438791	1301.70084898001	-1.81540927255033	4.31653774873958e-28	1.52435447355489e-25	LUZP2	29	20080973	20365371	-	4024	protein_coding	Bos taurus leucine zipper protein 2 (LUZP2), mRNA. [Source:RefSeq mRNA;Acc:NM_001102336]	-
ENSBTAG00000005674	2258.79331320103	2598.16998679036	2589.6644498071	842.253103614491	772.453660515675	716.329301415256	2482.20924993283	777.012021848474	1.67549335622392	5.29259304694838e-28	1.8255753505195e-25	NEU1	23	27494530	27498491	+	1885	protein_coding	Bos taurus neuraminidase 1 (NEU1), mRNA. [Source:RefSeq mRNA;Acc:NM_001083642]	-
ENSBTAG00000021958	28.6173027884796	37.9507975598592	36.4741471803818	248.869688785278	322.519311864792	516.163524991419	34.3474158429068	362.517508547163	-3.39946170165852	1.2928515578097e-27	4.35808506941671e-25	GZMA	20	24009814	24018787	-	1511	protein_coding	Bos taurus granzyme A (GZMA), mRNA. [Source:RefSeq mRNA;Acc:NM_001099095]	Trypsin
ENSBTAG00000047650	284.199420795935	304.579477852203	267.4770793228	42.9422208100088	19.9085994978267	29.4660280014786	285.418659323646	30.7722827697714	3.21172702399369	1.8637219854887e-27	6.14282766417076e-25	NXPH4	5	56216259	56225814	-	1744	protein_coding	neurexophilin 4 [Source:VGNC Symbol;Acc:VGNC:32383]	-
ENSBTAG00000011394	2180.83583319103	2558.27299448384	2672.74445171797	800.286842368346	800.325699812633	724.45786086394	2470.61775979762	775.02346768164	1.67247083625439	2.82230950017959e-27	9.10010750144863e-25	FAM214B	8	59362241	59373813	-	3667	protein_coding	family with sequence similarity 214 member B [Source:VGNC Symbol;Acc:VGNC:28794]	-
ENSBTAG00000036262	1386.45897992461	1261.13419583532	1134.75124561188	390.383825545535	314.555872065662	298.724559739128	1260.7814737906	334.554752450108	1.91372248550206	6.43353152857451e-27	2.03025829003866e-24	GBE1	1	29107326	29419066	-	2962	protein_coding	1,4-alpha-glucan branching enzyme 1 [Source:VGNC Symbol;Acc:VGNC:53570]	-
ENSBTAG00000005717	210.18915496366	220.893103745847	238.095127427492	26.3509082243236	19.9085994978267	25.4017482771368	223.059128712333	23.8870853330957	3.22285986184192	1.1294299241396e-26	3.48993846559136e-24	GJB5	3	110930986	110934249	-	1313	protein_coding	Bos taurus gap junction protein beta 5 (GJB5), mRNA. [Source:RefSeq mRNA;Acc:NM_001205907]	Connexin
ENSBTAG00000003068	13123.500337379	11859.1376887693	11606.8841694015	3784.77118866396	3610.42451893087	2443.64818426056	12196.5073985166	3279.61463061846	1.89481796831608	1.17092518248197e-26	3.54431883807603e-24	MSMO1	17	517313	534143	+	2054	protein_coding	methylsterol monooxygenase 1 [Source:VGNC Symbol;Acc:VGNC:31701]	-
ENSBTAG00000007969	285.186224340366	378.534878225262	319.14878782834	37.0864634268258	26.876609322066	54.8677762786154	327.623296797989	39.6102830091691	3.04976195461115	1.68107021259147e-26	4.89259294540296e-24	CIDEC	22	16864534	16873831	+	1362	protein_coding	cell death inducing DFFA like effector c [Source:VGNC Symbol;Acc:VGNC:27365]	-
ENSBTAG00000011338	80.9178906432871	88.5518609730048	66.8692698306999	454.797156760548	372.290810609359	433.861860573496	78.7796738156639	420.316609314468	-2.41479294692831	1.68232362604875e-26	4.89259294540296e-24	NREP	10	2213062	2245525	+	1943	protein_coding	Bos taurus neuronal regeneration related protein (NREP), mRNA. [Source:RefSeq mRNA;Acc:NM_001105045]	-
ENSBTAG00000005498	13938.6000650784	12977.2265707252	13155.0090830577	3289.95968978499	3285.91434711629	1697.85285484382	13356.9452396204	2757.90896391504	2.27588135277677	1.84028921869056e-26	5.249071094542e-24	SQLE	14	15144664	15167777	-	3031	protein_coding	squalene epoxidase [Source:VGNC Symbol;Acc:VGNC:35264]	-
ENSBTAG00000011987	1147.65252217247	1198.85596394222	1265.45027300824	307.427262617109	395.18570003186	337.335217120376	1203.98625304098	346.649393256448	1.79634650820792	3.90624262565836e-26	1.09315831365594e-23	ERG28	10	86908115	86916703	-	651	protein_coding	Bos taurus ergosterol biosynthesis 28 homolog (ERG28), mRNA. [Source:RefSeq mRNA;Acc:NM_001035423]	-
ENSBTAG00000015172	1077.58947051792	907.899849316631	935.156606874788	3705.71846399099	3592.50677938283	2734.244184551	973.548642236447	3344.15647597494	-1.78035681574843	3.99627925527336e-26	1.09764470211508e-23	MCM6	2	61489617	61524285	+	3534	protein_coding	Bos taurus minichromosome maintenance complex component 6 (MCM6), mRNA. [Source:RefSeq mRNA;Acc:NM_001046234]	MCM
ENSBTAG00000002224	589.121716024907	662.679311237541	660.587332266914	1849.44337352197	1888.33066236886	1949.83819775302	637.462786509788	1895.87074454795	-1.57244901789664	4.36310278510054e-26	1.16606245413546e-23	UHRF1	7	19223877	19257053	-	3899	protein_coding	Bos taurus ubiquitin like with PHD and ring finger domains 1 (UHRF1), mRNA. [Source:RefSeq mRNA;Acc:NM_001103098]	ubiquitin
ENSBTAG00000011677	52.3005878548075	78.8208872397075	68.8956113407211	356.225240810301	387.222260232729	503.970685818393	66.6723621450787	415.806062287141	-2.64030586159758	4.40260905013388e-26	1.16606245413546e-23	HIST1H1C	23	31876303	31878150	+	768	protein_coding	Histone H1.2 [Source:UniProtKB/Swiss-Prot;Acc:P02253]	-
ENSBTAG00000020359	2695.94728338366	3096.39584193518	3206.68543960856	954.488453458833	1027.28373408786	1060.77700805323	2999.67618830913	1014.18306519997	1.56453534731051	7.92443147186589e-26	2.06202048404763e-23	PLEKHM1	19	45080029	45137328	-	5684	protein_coding	pleckstrin homology and RUN domain containing M1 [Source:VGNC Symbol;Acc:VGNC:57148]	RUN
ENSBTAG00000016649	796.350460355277	977.962860196371	915.906362529586	246.917769657551	261.798083396421	232.680014218573	896.739894360411	247.131955757515	1.85932917363839	8.83830082603302e-26	2.26016685951244e-23	CCND2	5	105763459	105787132	-	1775	protein_coding	cyclin D2 [Source:VGNC Symbol;Acc:VGNC:26963]	Cyclin_C
ENSBTAG00000030674	2075.24785393698	1788.55297218003	1761.90394296344	541.65755794443	562.417935813604	384.074433950308	1875.23492302682	496.04997590278	1.91827258490875	9.16538899773472e-26	2.30408558668477e-23	AK4	3	80160692	80251376	-	2092	protein_coding	Bos taurus adenylate kinase 4 (AK4), mRNA. [Source:RefSeq mRNA;Acc:NM_001077933]	ADK
novel.819	347.354847639476	273.440361905652	265.450737812778	992.550876449522	1158.68049077351	1122.75727384944	295.415315785969	1091.32954702416	-1.88511413438261	1.03379687817147e-25	2.55554588283988e-23	-	8	49166577	49216507	+	6832	-	PF00067:Cytochrome P450	p450
ENSBTAG00000004075	6141.86526053438	5914.48583509805	6035.45818759817	1977.29407638813	1658.38633816896	1189.81788930109	6030.6030944102	1608.49943461939	1.90646405173702	1.3716484369068e-25	3.33512944527895e-23	IDI1	13	46325275	46328399	+	1351	protein_coding	Bos taurus isopentenyl-diphosphate delta isomerase 1 (IDI1), mRNA. [Source:RefSeq mRNA;Acc:NM_001075659]	NUDIX
ENSBTAG00000009852	976.935508986027	776.531703917119	850.050263453897	122.970905046843	160.264225957505	226.58359463206	867.839158785681	169.939575212136	2.35328380475175	1.39819615517868e-25	3.34484602800165e-23	NAV3	5	7300922	7681263	+	7624	protein_coding	Bos taurus neuron navigator 3 (NAV3), mRNA. [Source:RefSeq mRNA;Acc:NM_001192669]	CH
novel.463	557.544002603137	646.136655890936	694.021967182264	116.139188099797	138.364766509895	167.651538629103	632.567541892112	140.718497746265	2.16908265994011	2.79131818998843e-25	6.57156053871563e-23	-	22	57901561	57907873	-	2230	-	-	-
ENSBTAG00000003948	6961.89900595598	7953.12483222382	7410.33090214756	2861.51344124877	2448.75773823268	2231.28956866369	7441.78491344246	2513.85358271505	1.56569411863206	3.25037456896148e-25	7.53274306356822e-23	FDPS	3	15311058	15320377	-	2122	protein_coding	farnesyl diphosphate synthase [Source:NCBI gene;Acc:281156]	-
ENSBTAG00000001069	195.387101797205	200.458058905923	209.726346287195	956.44037258656	920.772726774484	659.42938527447	201.857168996774	845.547494878505	-2.06678896372406	3.69456856929626e-25	8.43043707996956e-23	TP53	19	27376072	27388416	-	2160	protein_coding	Bos taurus tumor protein p53 (TP53), mRNA. [Source:RefSeq mRNA;Acc:NM_174201]	P53
ENSBTAG00000004190	417.41789929403	292.902309372247	360.688788783775	1505.9056070419	1623.54628904777	1172.54470047263	357.002999150017	1433.99886552077	-2.00622842355998	3.78697853764414e-25	8.51037358641482e-23	ARHGAP29	3	49238269	49319832	+	4836	protein_coding	Bos taurus Rho GTPase activating protein 29 (ARHGAP29), mRNA. [Source:RefSeq mRNA;Acc:NM_001102485]	RhoGAP
ENSBTAG00000051298	8448.02514386806	8265.48908906266	8327.25043543216	2615.57163115508	2578.16363496856	3331.69330402926	8346.92155612096	2841.8095233843	1.55448594572113	9.16533456324936e-25	2.02895883943454e-22	PVR	18	52421184	52440074	+	3812	protein_coding	poliovirus receptor [Source:NCBI gene;Acc:526865]	V-set
ENSBTAG00000036078	5384.00013841188	5202.1785578207	5291.79085342039	1961.67872336631	2115.28869664409	2077.86300906979	5292.65651655099	2051.61014302673	1.3672538263449	1.23134919312673e-24	2.68578988712584e-22	EMP1	5	96633068	96654177	-	2136	protein_coding	epithelial membrane protein 1 [Source:VGNC Symbol;Acc:VGNC:28481]	-
ENSBTAG00000018446	181.571852175181	204.350448399242	197.568297227068	699.763007290371	653.002063528715	728.522140588282	194.49686593383	693.762403802456	-1.83463938207798	2.45413825259504e-24	5.17948396730763e-22	GCA	2	34070353	34087612	-	750	protein_coding	grancalcin [Source:VGNC Symbol;Acc:VGNC:29278]	-
ENSBTAG00000039129	6644.14826464942	7016.0320617073	6986.82552655313	2636.06678199622	2826.0256987165	2551.35159695562	6882.33528430328	2671.14802588945	1.36542817443984	2.4787068585557e-24	5.17948396730763e-22	-	29	48540589	48559970	+	3164	protein_coding	-	-
ENSBTAG00000007480	445.048398538079	542.015236944656	510.638060525345	1745.9916597524	1443.37346359243	1969.14352644364	499.23389866936	1719.50288326283	-1.78414440680901	2.47939159707957e-24	5.17948396730763e-22	CIRBP	7	43707339	43712131	+	3207	protein_coding	Bos taurus cold inducible RNA binding protein (CIRBP), mRNA. [Source:RefSeq mRNA;Acc:NM_001034278]	RRM_1
ENSBTAG00000030965	1753.5498984527	1953.97952564608	1927.05077603017	6167.08848405559	5618.20677828669	4758.25548727326	1878.19340004298	5514.51691653851	-1.55391787674906	2.58048066893322e-24	5.31579017800244e-22	MCM7	25	36349409	36356836	+	3315	protein_coding	Bos taurus minichromosome maintenance complex component 7 (MCM7), mRNA. [Source:RefSeq mRNA;Acc:NM_001025345]	MCM
ENSBTAG00000004018	286.173027884796	276.359654025641	253.292688752651	889.099162679955	921.768156749376	852.482672180709	271.941790221029	887.78333053668	-1.70676897131347	4.31636236970137e-24	8.76990228320694e-22	DGKA	5	57353452	57376105	-	3780	protein_coding	Bos taurus diacylglycerol kinase alpha (DGKA), mRNA. [Source:RefSeq mRNA;Acc:NM_001077860]	C1_1
ENSBTAG00000015059	2138.40328078053	1820.66518549991	1921.98492225512	5659.58951084639	5577.39414931615	7585.97810548412	1960.35112951185	6274.32058854889	-1.67832866441738	4.60155930419102e-24	9.22301724321098e-22	MMP13	15	5670942	5681601	+	1516	protein_coding	Bos taurus matrix metallopeptidase 13 (MMP13), mRNA. [Source:RefSeq mRNA;Acc:NM_174389]	PG_binding_1
ENSBTAG00000012186	111.508800520627	123.583366412875	185.410248166941	709.52260292901	579.340245386756	776.277427349299	140.167471700148	688.380091888355	-2.29687107226118	9.35258843361538e-24	1.84956788863178e-21	DKKL1	18	55842663	55847427	+	1589	protein_coding	dickkopf like acrosomal protein 1 [Source:VGNC Symbol;Acc:VGNC:28083]	-
ENSBTAG00000012059	4747.51185225432	6264.80088949676	6035.45818759817	1863.10680741606	1606.62397947461	1203.0267984052	5682.59030978308	1557.58586176529	1.86713142819612	1.02060928241812e-23	1.991799589056e-21	MVD	18	13893902	13900564	-	1789	protein_coding	Bos taurus mevalonate diphosphate decarboxylase (MVD), mRNA. [Source:RefSeq mRNA;Acc:NM_001075424]	GHMP_kinases
ENSBTAG00000022160	1263.10853687082	1471.32322847454	1429.58393531996	3958.49199103172	4012.57822878697	3509.50554196921	1388.00523355511	3826.85858726263	-1.46316646571614	2.09307944999053e-23	4.03176031198176e-21	NAP1L4	29	48624179	48676972	+	2857	protein_coding	nucleosome assembly protein 1 like 4 [Source:VGNC Symbol;Acc:VGNC:31879]	-
ENSBTAG00000015346	2106.82556735876	1805.09562752664	1807.49662693892	5324.83538044109	5307.63262612059	4802.96256424102	1906.47260727477	5145.1435236009	-1.43230791188396	3.03494008087446e-23	5.77105529224743e-21	NASP	3	100461046	100505190	-	2809	protein_coding	Bos taurus nuclear autoantigenic sperm protein (NASP), mRNA. [Source:RefSeq mRNA;Acc:NM_001038088]	-
ENSBTAG00000002742	436.167166638206	391.185144078549	460.992693529825	1680.60236897353	1672.32235781744	1195.9143088876	429.44833474886	1516.27967855952	-1.82020688392307	4.31713073385105e-23	8.10527633474415e-21	MSH2	11	29804956	29886276	+	3176	protein_coding	Bos taurus mutS homolog 2 (MSH2), mRNA. [Source:RefSeq mRNA;Acc:NM_001034584]	-
novel.846	164.796191919865	162.507261346064	175.278540616835	589.479576573758	620.152874357301	573.063441132205	167.527331294254	594.231964021088	-1.82682552584943	4.7024727008733e-23	8.7183843874191e-21	-	NKLS02000210.1	12963	20352	+	5203	-	-	-
ENSBTAG00000003291	10.8548389887336	17.515752719935	15.1975613251591	276.196556573466	276.729533019791	118.880181937	14.5227176779426	223.935423843419	-3.94669690913493	5.30795468328193e-23	9.7194547978318e-21	RIMKLB	5	101125927	101163364	-	2272	protein_coding	Bos taurus ribosomal modification protein rimK like family member B (RIMKLB), mRNA. [Source:RefSeq mRNA;Acc:NM_001076113]	-
ENSBTAG00000009223	13805.3815865803	16603.9604811251	16199.5872018646	5520.02729321386	4749.19641020656	3480.03951396774	15536.3097565233	4583.08773912938	1.7612112522815	1.02299345458374e-22	1.85037059980318e-20	SFN	2	126340193	126341536	-	1344	protein_coding	Bos taurus stratifin (SFN), mRNA. [Source:RefSeq mRNA;Acc:NM_001075912]	-
ENSBTAG00000010384	87.8255154542994	96.3366399596426	113.475124561188	422.590491153041	402.153709856099	509.051035473821	99.2124266583766	444.598412160987	-2.16429155329892	1.19020782222679e-22	2.126887038466e-20	CDC6	19	40524612	40546357	+	3441	protein_coding	cell division cycle 6 [Source:VGNC Symbol;Acc:VGNC:27081]	-
ENSBTAG00000016532	4017.27722937588	4869.37925614193	4457.95132204666	1727.44842803899	1679.29036764168	1539.34594559449	4448.20260252149	1648.69491375839	1.4318639474218	1.6960033467857e-22	2.99465733803874e-20	MAPKAPK3	22	49711610	49740232	-	3145	protein_coding	mitogen-activated protein kinase-activated protein kinase 3 [Source:VGNC Symbol;Acc:VGNC:31229]	Pkinase
ENSBTAG00000016903	188.479476986193	148.883898119448	142.857076456495	585.575738318302	680.874102825673	581.192000580889	160.073483854045	615.880613908288	-1.94374277369123	2.71291583170221e-22	4.73387854303613e-20	NLN	20	13752971	13853634	-	4030	protein_coding	Bos taurus neurolysin (NLN), mRNA. [Source:RefSeq mRNA;Acc:NM_001033989]	Peptidase_M3
ENSBTAG00000016740	4904.41361581874	5008.53218052808	5060.78792127797	1882.62599869334	2124.24756641811	1990.48099499644	4991.2445725416	1999.11818670263	1.32005199080507	3.18657985161221e-22	5.49573864640841e-20	ACLY	19	42049435	42093855	-	4467	protein_coding	Bos taurus ATP citrate lyase (ACLY), mRNA. [Source:RefSeq mRNA;Acc:NM_001037457]	Citrate_synt
ENSBTAG00000048916	1749.60268427498	1737.95190876688	1875.37906752463	608.998767851034	700.782702323499	572.04737120112	1787.64455352216	627.276280458551	1.51080766028296	3.9338139411442e-22	6.70647452586791e-20	LIPG	24	49207795	49241327	+	4178	protein_coding	lipase G, endothelial type [Source:NCBI gene;Acc:509808]	Lipase
ENSBTAG00000009873	649.316732235157	571.208158144547	642.350258676723	113.211309408205	157.277936032831	178.828307871043	620.958383018809	149.772517770693	2.05247461339459	4.41274365330075e-22	7.43747884838144e-20	NRN1	23	48986030	48994863	+	1546	protein_coding	Bos taurus neuritin 1 (NRN1), mRNA. [Source:RefSeq mRNA;Acc:NM_001046438]	-
ENSBTAG00000054003	203.281530152648	233.543369599133	254.305859507662	37.0864634268258	22.8948894225007	35.5624475879915	230.376919753148	31.847933479106	2.85445198773161	5.98996155031092e-22	9.98237187800131e-20	-	18	57454385	57456420	-	1348	protein_coding	chromosome 18 C19orf84 homolog [Source:NCBI gene;Acc:100848300]	-
ENSBTAG00000019246	5889.24355316021	4954.03872762162	4981.76060238714	2093.43326448793	1931.13415128919	1687.69215553297	5275.01429438966	1904.08652377003	1.47001617073855	1.01527648280604e-21	1.67317564366435e-19	SC5D	15	31876181	31922303	+	2663	protein_coding	Bos taurus sterol-C5-desaturase (SC5D), mRNA. [Source:RefSeq mRNA;Acc:NM_001035356]	-
ENSBTAG00000022058	303.935491684542	399.943020438516	301.92488499316	1316.56945165232	1199.49311974406	998.796742257017	335.267799038739	1171.6197712178	-1.80492726852608	1.23212438899137e-21	2.00822735577142e-19	ACACB	17	63845551	63976145	-	12573	protein_coding	Bos taurus acetyl-CoA carboxylase beta (ACACB), mRNA. [Source:RefSeq mRNA;Acc:NM_001205333]	Carboxyl_trans
ENSBTAG00000014435	150.980942297841	173.211332452691	194.528784962036	645.109271713996	581.331105336539	618.786588031051	172.907019904189	615.075655027196	-1.83111175886983	1.29426123095224e-21	2.08657419320474e-19	TCF19	23	27988581	27992408	-	2110	protein_coding	Bos taurus transcription factor 19 (TCF19), mRNA. [Source:RefSeq mRNA;Acc:NM_001083684]	FHA
ENSBTAG00000015086	387.81379296112	323.068327945468	320.161958583351	1115.52178149637	965.567075644594	1151.20723191984	343.68135982998	1077.43202968693	-1.64837779244768	2.30398358955131e-21	3.67448221507797e-19	HSD11B1	16	73564739	73634329	-	1017	protein_coding	hydroxysteroid 11-beta dehydrogenase 1 [Source:VGNC Symbol;Acc:VGNC:29965]	adh_short
ENSBTAG00000006747	1196.99269939399	1517.05880502104	1636.27076934213	5630.31072393048	4992.08132408004	3841.76040943416	1450.10742458572	4821.38415248156	-1.73335624273076	2.81897906152958e-21	4.44798908942625e-19	LTBP3	29	43714477	43735238	-	5774	protein_coding	Bos taurus latent transforming growth factor beta binding protein 3 (LTBP3), mRNA. [Source:RefSeq mRNA;Acc:NM_001192738]	EGF_CA
ENSBTAG00000012180	156.901763564423	201.431156279253	187.436589676962	585.575738318302	681.869532800564	661.461525136641	181.923169840212	642.968932085169	-1.82128665689014	3.07036805309022e-21	4.79365252246675e-19	BMF	10	35737731	35757288	-	3382	protein_coding	Bcl2 modifying factor [Source:VGNC Symbol;Acc:VGNC:26513]	-
ENSBTAG00000021134	2804.495673271	3191.75938452149	2953.39275085591	1130.16117495432	1232.34230891547	1055.6966583978	2983.21593621613	1139.40004742253	1.38857071178334	4.20442832564469e-21	6.49584176312105e-19	DPP9	7	19428848	19469011	+	3806	protein_coding	dipeptidyl peptidase 9 [Source:VGNC Symbol;Acc:VGNC:28190]	-
ENSBTAG00000008061	1483.16572727879	1569.60606318084	1633.23125707709	476.268267165552	482.783537822297	617.770518099966	1562.00101584557	525.607441029272	1.57155860670052	6.56676343246432e-21	9.95139918015235e-19	RILPL1	17	52111245	52153382	+	2984	protein_coding	Rab interacting lysosomal protein like 1 [Source:VGNC Symbol;Acc:VGNC:33967]	-
ENSBTAG00000012442	25283.8804153939	28657.7176445603	27161.0816003243	12008.2064737807	10674.9910507347	10930.8803186175	27034.2265534262	11204.6926143776	1.27067863848973	6.57522329864435e-21	9.95139918015235e-19	CTSB	8	7566095	7586862	+	2017	protein_coding	Bos taurus cathepsin B (CTSB), mRNA. [Source:RefSeq mRNA;Acc:NM_174031]	Peptidase_C1
ENSBTAG00000055145	931.542545942232	1201.77525606221	1204.66002770761	3411.95463526797	3064.92889269042	2967.94026870066	1112.65927657068	3148.27459888635	-1.50059770882368	1.01026613960899e-20	1.51356236188693e-18	-	19	51108085	51114996	-	2062	protein_coding	solute carrier family 25 member 10 [Source:NCBI gene;Acc:100848134]	Mito_carr
ENSBTAG00000030667	503.269807659469	619.863026811033	580.546842621076	119.067066791388	127.415036786091	175.780098077786	567.893225697193	140.754067218422	2.01322788265881	1.09267075861192e-20	1.62064926917321e-18	CCDC114	18	55008781	55034574	-	2064	protein_coding	coiled-coil domain containing 114 [Source:VGNC Symbol;Acc:VGNC:26836]	-
ENSBTAG00000012314	25884.843773952	26724.1731637542	26549.1264642979	11214.7513483594	11811.7720820606	9899.56933856574	26386.047800668	10975.3642563286	1.2654982939948	1.42879913191578e-20	2.0982127450074e-18	LDLR	7	15545282	15579093	+	4578	protein_coding	Bos taurus low density lipoprotein receptor (LDLR), mRNA. [Source:RefSeq mRNA;Acc:NM_001166530]	Ldl_recept_a
ENSBTAG00000000988	371.038132705804	200.458058905923	210.739517042206	1072.57956068636	1624.54171902266	1107.51622488316	260.745236217978	1268.21250153073	-2.28200352390959	1.58153929833931e-20	2.29974420323222e-18	BRCA2	12	28616747	28667820	-	10872	protein_coding	BRCA2, DNA repair associated [Source:VGNC Symbol;Acc:VGNC:26554]	-
ENSBTAG00000019708	3313.68630219705	2990.32822824224	2992.90641030133	1135.04097277364	1200.48854971895	860.611231629393	3098.97364691354	1065.38025137399	1.54030851654462	2.11580019893655e-20	3.04675228646864e-18	ACSL6	7	22477891	22541821	+	5225	protein_coding	Bos taurus acyl-CoA synthetase long chain family member 6 (ACSL6), mRNA. [Source:RefSeq mRNA;Acc:NM_001038042]	AMP-binding
ENSBTAG00000003329	12131.7627752265	12040.1338002087	11101.3119626512	50579.1043972434	46589.1091148391	27957.1641538167	11757.7361793621	41708.4592219664	-1.82673177648483	2.16951945417585e-20	3.09406851387849e-18	FST	20	25580150	25586931	-	2624	protein_coding	follistatin [Source:VGNC Symbol;Acc:VGNC:29134]	-
ENSBTAG00000032996	2406.81384486558	1945.22164928612	2046.60492512142	797.358963676755	811.275429536437	763.068518245188	2132.8801397577	790.567637152793	1.4318096347035	2.37658596698579e-20	3.35709743450792e-18	P4HA1	28	29067217	29167290	-	3372	protein_coding	Bos taurus prolyl 4-hydroxylase subunit alpha 1 (P4HA1), mRNA. [Source:RefSeq mRNA;Acc:NM_001075770]	-
ENSBTAG00000023659	103748.577447227	108192.858356292	80765.9199064253	39004.2239698182	30632.366617331	34534.184817733	97569.1185699815	34723.5918016274	1.49050788559096	4.26938282605234e-20	5.9739137807555e-18	MT2A	18	24042348	24043480	-	586	protein_coding	metallothionein 2A [Source:NCBI gene;Acc:404070]	-
ENSBTAG00000005176	182.558655719611	205.323545772571	184.39707741193	29.2787869159151	20.904029472718	30.4820979325641	190.759759634704	26.8883047737324	2.82700791915667	4.35610936593538e-20	6.03830038463118e-18	GDNF	20	36614256	36639869	+	937	protein_coding	glial cell derived neurotrophic factor [Source:VGNC Symbol;Acc:VGNC:29309]	-
ENSBTAG00000016782	837.796209221351	599.427981971109	744.680504932794	4400.60167346204	4741.23297040742	1976.25601596124	727.301565375085	3706.03021994357	-2.34932817679629	4.54808672374073e-20	6.24603910060394e-18	SLC39A10	2	84253392	84389538	+	6995	protein_coding	Bos taurus solute carrier family 39 member 10 (SLC39A10), mRNA. [Source:RefSeq mRNA;Acc:NM_001205880]	-
ENSBTAG00000011403	637.475089701994	683.114356077465	773.049286073091	79.0527246729708	87.5978377904374	191.021147044068	697.879577284183	119.223903169159	2.55055574164032	4.91571063687253e-20	6.68897432716453e-18	RUSC2	8	59723669	59785504	+	6019	protein_coding	Bos taurus RUN and SH3 domain containing 2 (RUSC2), mRNA. [Source:RefSeq mRNA;Acc:NM_001082427]	RUN
ENSBTAG00000012723	210.18915496366	224.785493239166	189.462931186983	832.493507975853	681.869532800564	625.89907754865	208.145859796603	713.420706108355	-1.77703403325398	5.00379602758519e-20	6.68941170910854e-18	HAUS4	10	21886704	21896202	+	2445	protein_coding	HAUS augmin like complex subunit 4 [Source:NCBI gene;Acc:614307]	-
ENSBTAG00000012317	4643.89748008914	4934.57678015502	4866.25913631593	2156.87063613908	1877.38093264506	1820.79731650516	4814.9111321867	1951.6829617631	1.30273326702894	5.00623449103997e-20	6.68941170910854e-18	PNP	10	26632023	26638353	-	1411	protein_coding	Bos taurus purine nucleoside phosphorylase (PNP), mRNA. [Source:RefSeq mRNA;Acc:NM_001007818]	-
ENSBTAG00000003525	3510.06020753869	3261.82239540123	3522.79471517187	926.185626106781	1068.0963630584	1404.20864476012	3431.55910603726	1132.83021130843	1.59908550400792	5.12548815849302e-20	6.7876107470329e-18	STXBP1	11	98313634	98381906	+	3925	protein_coding	syntaxin binding protein 1 [Source:VGNC Symbol;Acc:VGNC:35445]	Sec1
ENSBTAG00000009048	6825.7201168246	8325.82112620911	8599.79336853001	3044.01787969131	2626.93970373823	3208.74884236791	7917.11153718791	2959.90214193248	1.41942996957199	6.56827619430911e-20	8.62129845256573e-18	EFHD2	16	52057202	52075315	-	2417	protein_coding	Bos taurus EF-hand domain family member D2 (EFHD2), mRNA. [Source:RefSeq mRNA;Acc:NM_001103245]	-
ENSBTAG00000019278	325.645169662009	286.090627758938	296.859031218107	1106.73814542159	1349.80304595265	825.048784041402	302.864942879685	1093.86332513855	-1.85277979236913	7.89851874026259e-20	1.02763885925943e-17	KNTC1	17	52854278	52922614	-	8088	protein_coding	Bos taurus kinetochore associated 1 (KNTC1), mRNA. [Source:RefSeq mRNA;Acc:NM_001192091]	-
ENSBTAG00000012927	24076.0328770112	27682.674076484	25897.6576688261	9560.49988761015	8501.96741554689	11393.1921372614	25885.4548741071	9818.55314680614	1.39857112071744	8.84862595137002e-20	1.14124191400626e-17	ALDOA	25	26212553	26218476	-	2023	protein_coding	Bos taurus aldolase, fructose-bisphosphate A (ALDOA), mRNA. [Source:RefSeq mRNA;Acc:NM_001101915]	-
ENSBTAG00000001303	3088.69509406693	3213.16752673474	3462.00446987123	890.075122243819	865.028648180569	1319.87484048003	3254.62236355764	1024.99287030147	1.66702679014221	1.01035178955669e-19	1.29185670195731e-17	HSPB8	17	56156718	56169968	-	1906	protein_coding	Bos taurus heat shock protein family B (small) member 8 (HSPB8), mRNA. [Source:RefSeq mRNA;Acc:NM_001014955]	-
ENSBTAG00000017069	3.94721417772132	11.6771684799567	8.10536604008484	152.249691962759	134.38304661033	107.70341269506	7.90991623258761	131.44538375605	-4.05316208257639	1.26488618003891e-19	1.60348648054163e-17	FAM198B	17	40795189	40871776	+	3239	protein_coding	Bos taurus family with sequence similarity 198 member B (FAM198B), mRNA. [Source:RefSeq mRNA;Acc:NM_001083778]	-
ENSBTAG00000007369	3439.99715588413	4626.1049128095	4148.93424176842	1584.95833171487	1362.74363562624	1519.02454697278	4071.67877015402	1488.90883810463	1.45136249363549	1.65462444088067e-19	2.07977878874086e-17	PDLIM2	8	69882167	69895316	+	2024	protein_coding	Bos taurus PDZ and LIM domain 2 (PDLIM2), mRNA. [Source:RefSeq mRNA;Acc:NM_001034430]	PDZ
ENSBTAG00000024814	380.906168150108	456.38266809164	438.702936919592	1173.10339576433	1179.58452024623	1514.96026724844	425.33059105378	1289.21606108633	-1.59973755171159	1.75665727403212e-19	2.1894740074323e-17	B4GALNT4	29	50897509	50908967	-	3021	protein_coding	beta-1,4-N-acetyl-galactosaminyltransferase 4 [Source:VGNC Symbol;Acc:VGNC:54409]	-
ENSBTAG00000031886	633.527875524272	594.562495104461	581.560013376087	1449.2999523378	1624.54171902266	1769.99381995089	603.216794668273	1614.61183043711	-1.42033847963935	2.09897248353229e-19	2.59432998964591e-17	HIST1H2BB	23	30972348	30976581	-	1387	protein_coding	Bos taurus histone cluster 1, H2bn (HIST1H2BB), mRNA. [Source:RefSeq mRNA;Acc:NM_001081742]	Histone
ENSBTAG00000008103	1699.27570350903	1519.97809714103	1293.81905414854	5467.32547676522	5545.54039011962	3635.49821342381	1504.3576182662	4882.78802676955	-1.69853986162232	2.29586128565599e-19	2.81423261064873e-17	ALDH1A1	8	49053228	49106706	-	2055	protein_coding	Bos taurus aldehyde dehydrogenase 1 family member A1 (ALDH1A1), mRNA. [Source:RefSeq mRNA;Acc:NM_174239]	Aldedh
ENSBTAG00000004688	6504.02216134031	6832.11665814798	6944.27235484268	2274.9617433666	2758.33646042389	1729.35102270747	6760.13705811032	2254.21640883265	1.58437719892145	2.43123200031185e-19	2.95574041218241e-17	DHCR24	3	91411766	91445037	+	3354	protein_coding	24-dehydrocholesterol reductase [Source:VGNC Symbol;Acc:VGNC:28033]	FAD_binding_4
ENSBTAG00000019929	1619.34461641017	1355.5246410483	1380.95173907945	3359.25281881933	4546.12869532872	4339.63467566604	1451.94033217931	4081.67206327136	-1.49114355565258	2.8625626288924e-19	3.45183161884001e-17	ITGAV	2	9644368	9749556	-	3655	protein_coding	integrin subunit alpha V [Source:VGNC Symbol;Acc:VGNC:30323]	FG-GAP
ENSBTAG00000008353	7552.00752552532	8478.59741382187	9402.22460649841	1718.66479196422	1654.4046182694	3128.47931781216	8477.6098486152	2167.18290934859	1.96791533882939	3.14122599837195e-19	3.75731161353651e-17	CDKN1A	23	10582308	10590589	+	2352	protein_coding	Bos taurus cyclin dependent kinase inhibitor 1A (CDKN1A), mRNA. [Source:RefSeq mRNA;Acc:NM_001098958]	-
ENSBTAG00000009389	3379.80213967388	3346.48186688092	3199.59324432349	7389.96581757697	7534.40947995251	8716.86393878225	3308.62575029276	7880.41307877058	-1.25201385696602	3.23547081819549e-19	3.83908025403804e-17	HNRNPH1	7	1694637	1703639	+	2475	protein_coding	Bos taurus heterogeneous nuclear ribonucleoprotein H1 (HNRNPH1), mRNA. [Source:RefSeq mRNA;Acc:NM_001193234]	RRM_1
ENSBTAG00000048544	21.7096779774673	19.4619474665945	22.2897566102333	144.442015451848	167.232235781744	175.780098077786	21.1537940180983	162.484783103793	-2.94169836297641	4.55181209330495e-19	5.35813309269039e-17	-	23	36224039	36465322	-	2225	lncRNA	-	-
ENSBTAG00000005183	1486.12613791208	2045.45067873908	1774.06199202357	528.9700836142	520.609876868168	286.531720566103	1768.54626955824	445.37056034949	1.98918154202073	8.05722602399777e-19	9.40982491243582e-17	MVK	17	63607270	63628642	-	3624	protein_coding	Bos taurus mevalonate kinase (MVK), mRNA. [Source:RefSeq mRNA;Acc:NM_001015528]	GHMP_kinases
ENSBTAG00000005504	661.158374768321	608.185858331077	695.035137937275	132.730500685482	183.159115380005	217.438965252291	654.793123678891	177.776193772593	1.88166132874758	8.15090341293139e-19	9.44485932973425e-17	TP53INP2	13	64041297	64048878	+	2324	protein_coding	tumor protein p53 inducible nuclear protein 2 [Source:VGNC Symbol;Acc:VGNC:36237]	-
ENSBTAG00000020671	1013.44724012995	1131.71224518247	1109.42197673661	394.28766380099	427.039459228382	344.447706637974	1084.86048734968	388.591609889116	1.48102910810038	1.18284812118212e-18	1.36000025840102e-16	TRIM62	2	120514777	120551870	+	2814	protein_coding	tripartite motif containing 62 [Source:VGNC Symbol;Acc:VGNC:36345]	SPRY
ENSBTAG00000005105	1436.78596069056	1623.12641871398	1684.90296558264	646.08523127786	575.358525487191	500.922476025137	1581.60511499572	574.122077596729	1.46173104877133	1.48036885205427e-18	1.68898698566684e-16	PAFAH2	2	127089778	127125126	+	2443	protein_coding	Bos taurus platelet activating factor acetylhydrolase 2 (PAFAH2), mRNA. [Source:RefSeq mRNA;Acc:NM_174570]	PAF-AH_p_II
ENSBTAG00000016963	189.466280530623	177.10372194601	163.120491556707	517.258568847834	604.22599475904	756.972098658675	176.563498011113	626.152220755183	-1.82595517447398	1.51170864967052e-18	1.71157730472619e-16	ADAMTS6	20	14047359	14332388	+	6943	protein_coding	ADAM metallopeptidase with thrombospondin type 1 motif 6 [Source:VGNC Symbol;Acc:VGNC:25628]	TSP_1
ENSBTAG00000014400	30.5909098773402	32.1122133198809	41.5400009554348	181.528478878674	212.026584651854	219.471105114462	34.7477080508853	204.342056214996	-2.55698859914073	1.82544079613322e-18	2.0511316582006e-16	E2F2	2	129326862	129343702	+	3594	protein_coding	E2F transcription factor 2 [Source:VGNC Symbol;Acc:VGNC:54420]	E2F_TDP
ENSBTAG00000015595	846.677441121224	1172.58233486232	1156.0278314671	3052.80151576608	2855.88859796324	2805.36907972698	1058.42920248355	2904.68639781877	-1.45649309698214	2.73701923911726e-18	3.05229092891633e-16	MCM5	5	73633313	73651860	+	2752	protein_coding	Bos taurus minichromosome maintenance complex component 5 (MCM5), mRNA. [Source:RefSeq mRNA;Acc:NM_001075290]	MCM
ENSBTAG00000014238	5374.13210296758	5270.29537395378	5322.1859760707	2481.86517090574	2223.79056390724	2374.55542894674	5322.20448433069	2360.07038791991	1.17317939166972	2.85458026690473e-18	3.1596369043829e-16	ATP6V1E1	5	109061445	109082272	-	2096	protein_coding	ATPase H+ transporting V1 subunit E1 [Source:VGNC Symbol;Acc:VGNC:26322]	-
ENSBTAG00000046574	1042.06454291843	1102.51932398258	1014.18392576561	360.129079065756	416.089729504578	407.444042365274	1052.92259755554	394.554283645202	1.41628947796191	3.27755329869102e-18	3.6009385574952e-16	FRMPD1	8	61704750	61865028	+	5720	protein_coding	FERM and PDZ domain containing 1 [Source:VGNC Symbol;Acc:VGNC:52780]	Band_41
ENSBTAG00000020760	1160.48096825007	1348.712959435	1402.22832493468	391.359785109399	424.053169303708	526.324224302273	1303.80741753991	447.24572623846	1.54384451112451	3.38522817442554e-18	3.69189002081468e-16	SNAP29	17	72268871	72277819	+	967	protein_coding	Bos taurus synaptosome associated protein 29 (SNAP29), mRNA. [Source:RefSeq mRNA;Acc:NM_001075959]	-
ENSBTAG00000011839	59173.6745417648	48283.1454698742	47258.3366967146	13655.6262175828	13928.0562086795	5505.06688662108	51571.7189027845	11029.5831042945	2.22518770189486	3.99081570646599e-18	4.32056777797837e-16	HMGCS1	20	31431008	31456871	+	5151	protein_coding	Bos taurus 3-hydroxy-3-methylglutaryl-CoA synthase 1 (HMGCS1), mRNA. [Source:RefSeq mRNA;Acc:NM_001206578]	-
ENSBTAG00000016845	575.306466402883	480.710102424883	439.716107674602	1482.48257750917	1723.0892865369	1261.95885440815	498.577558834123	1489.17690615141	-1.57856515251237	4.32606568962116e-18	4.64958016727979e-16	GALNT7	8	5591834	5726979	+	3593	protein_coding	polypeptide N-acetylgalactosaminyltransferase 7 [Source:VGNC Symbol;Acc:VGNC:29235]	Glycos_transf_2
ENSBTAG00000013507	137.165692675816	147.910800746118	167.17317457675	0	3.98171989956534	0	150.749889332894	1.32723996652178	6.82726054451011	5.4231182478194e-18	5.78674027709765e-16	-	3	17753492	17755310	-	783	protein_coding	Bos taurus cornifin-B-like (LOC507527), mRNA. [Source:RefSeq mRNA;Acc:NM_001034301]	-
ENSBTAG00000010322	7131.629215598	7482.14570353224	8259.36799484645	3149.4215125886	3280.93719724184	2459.90530315792	7624.38097132556	2963.42133766279	1.36330515305284	5.97506837267326e-18	6.33015815024927e-16	HYOU1	15	29631206	29653505	-	5156	protein_coding	Bos taurus hypoxia up-regulated 1 (HYOU1), transcript variant 1, mRNA. [Source:RefSeq mRNA;Acc:NM_001206910]	HSP70
ENSBTAG00000005580	105.587979254045	97.3097373329723	142.857076456495	400.143421184173	475.815527998058	694.991832862462	115.251597681171	523.650260681564	-2.18428364235498	7.01984928992532e-18	7.38428401901931e-16	SZT2	3	102576579	102603276	-	7731	protein_coding	SZT2, KICSTOR complex subunit [Source:VGNC Symbol;Acc:VGNC:35551]	-
ENSBTAG00000031598	399.655435494284	360.046028131997	337.385861418531	1144.80056841228	1241.30117868949	893.125469424128	365.695775014938	1093.07573884197	-1.57967062915665	1.00501317930819e-17	1.04974334334501e-15	NIPSNAP2	25	27661422	27688636	+	2341	protein_coding	nipsnap homolog 2 [Source:VGNC Symbol;Acc:VGNC:32087]	-
ENSBTAG00000005678	4000.50156912056	3980.9413542919	3918.94448038102	1741.11186193309	1826.6140039256	1519.02454697278	3966.79580126449	1695.58347094382	1.22614449051023	1.05385989762861e-17	1.09306643368025e-15	AACS	17	50718350	50773650	-	3968	protein_coding	Bos taurus acetoacetyl-CoA synthetase (AACS), mRNA. [Source:RefSeq mRNA;Acc:NM_001163929]	AMP-binding
ENSBTAG00000031885	678.920838568067	619.863026811033	673.758552082052	243.989890965959	224.967174325442	204.23005614818	657.514139153718	224.395707146527	1.55062624044575	1.15334304913837e-17	1.18794334061252e-15	TMEM251	21	57811076	57813378	+	1869	protein_coding	Bos taurus transmembrane protein 251 (TMEM251), mRNA. [Source:RefSeq mRNA;Acc:NM_001077132]	-
ENSBTAG00000021778	477.61291550428	582.885326624504	561.296598275875	1505.9056070419	1564.81592052918	1287.36060268529	540.598280134886	1452.69404341879	-1.42615132574564	1.21658422024125e-17	1.24443980376677e-15	SELENON	2	127256063	127272993	-	4323	protein_coding	Bos taurus selenoprotein N (SELENON), mRNA. [Source:RefSeq mRNA;Acc:NM_001114976]	-
ENSBTAG00000032821	849.637851754515	486.548686664861	657.547820001882	2025.11609501746	2071.48977774887	2434.50355488079	664.578119473753	2177.03647588237	-1.71190902493709	1.22668091684263e-17	1.24617338072671e-15	SCEL	12	52683429	52808583	+	3438	protein_coding	Bos taurus sciellin (SCEL), mRNA. [Source:RefSeq mRNA;Acc:NM_001102332]	-
ENSBTAG00000005085	964.107062908433	950.716133743139	950.354168199947	302.547464797789	295.642702542726	159.522979180419	955.059121617173	252.571048840312	1.91832798371536	1.60603276991436e-17	1.62045428866461e-15	TRIM63	2	127020869	127035929	+	1788	protein_coding	Bos taurus tripartite motif containing 63 (TRIM63), mRNA. [Source:RefSeq mRNA;Acc:NM_001046295]	zf-B_box
ENSBTAG00000000483	910.819671509195	943.904452129831	1048.63173143598	371.840593832122	364.327370810228	368.833384984026	967.785285025001	368.333783208792	1.39359455898646	1.68064179763687e-17	1.68427561773986e-15	HYAL1	22	50029859	50032903	+	2035	protein_coding	Bos taurus hyaluronidase 1 (HYAL1), mRNA. [Source:RefSeq mRNA;Acc:NM_001017941]	-
ENSBTAG00000004221	10149.2744544659	9110.13760911286	8440.72555999335	30761.2694934243	27882.9890266812	19837.7493345127	9233.37920785739	26160.6692848727	-1.50247104172264	1.84568553051029e-17	1.83726226768649e-15	ESM1	20	24108178	24117011	+	2063	protein_coding	Bos taurus endothelial cell specific molecule 1 (ESM1), mRNA. [Source:RefSeq mRNA;Acc:NM_001098101]	-
novel.843	174.664227364169	172.238235079361	166.160003821739	9.75959563863837	14.93144962337	31.4981678636496	171.020822088423	18.7297377085527	3.19558971753015	2.01228028477108e-17	1.98974274558165e-15	-	9	75702245	75724390	-	2608	-	-	-
ENSBTAG00000004046	220.057190407964	255.924609185717	223.910736857344	973.031685172245	905.841277151114	595.416979616086	233.297512150341	824.763313979815	-1.82183733524223	2.1839914159616e-17	2.14522918420811e-15	DTX4	15	82296009	82339632	+	5181	protein_coding	deltex E3 ubiquitin ligase 4 [Source:VGNC Symbol;Acc:VGNC:54867]	WWE
ENSBTAG00000038600	302.948688140111	345.449567532052	328.267324623436	81.0046438006985	95.5612775895681	67.060615451641	325.555193431866	81.2088456139692	2.00275332678385	2.35355744886914e-17	2.29657658431757e-15	LRRC15	1	73171521	73173275	+	1755	protein_coding	leucine rich repeat containing 15 [Source:VGNC Symbol;Acc:VGNC:31001]	-
ENSBTAG00000009785	3948.20098126575	4348.77216141053	4326.23912389528	1713.7849941449	1989.86451980778	1731.38316256964	4207.73742219052	1811.67755884077	1.21571857576911	2.64071698493722e-17	2.55994211245679e-15	SAMD4B	18	49050030	49085221	+	4330	protein_coding	sterile alpha motif domain containing 4B [Source:VGNC Symbol;Acc:VGNC:34273]	SAM_1
ENSBTAG00000018937	3730.11739794665	4465.5438462101	4504.55717677715	1672.79469246262	1489.16324243744	1885.82579209463	4233.4061403113	1682.5945756649	1.33116638147007	2.75973695995221e-17	2.65794925909164e-15	HMOX2	25	3626012	3654155	+	1762	protein_coding	Bos taurus heme oxygenase 2 (HMOX2), mRNA. [Source:RefSeq mRNA;Acc:NM_001035087]	-
ENSBTAG00000001173	301.961884595681	335.718593798754	286.727323668001	762.224419377657	939.68589629742	890.077259630872	308.135934020812	863.995858435316	-1.48718088485641	4.88928400046753e-17	4.67857163193125e-15	PLXNA2	16	75116092	75349323	+	6439	protein_coding	Bos taurus plexin A2 (PLXNA2), mRNA. [Source:RefSeq mRNA;Acc:NM_001206657]	Sema
ENSBTAG00000010832	1507.83581588955	1830.39615923321	1555.21710894128	686.099573396277	520.609876868168	605.57767892694	1631.14969468801	604.095709730462	1.4329858169114	5.12610185514837e-17	4.87373991766415e-15	JAGN1	22	16857169	16859982	-	1093	protein_coding	Bos taurus jagunal homolog 1 (JAGN1), mRNA. [Source:RefSeq mRNA;Acc:NM_001046450]	-
ENSBTAG00000018364	266.436956996189	353.234346518689	385.00488690403	1067.69976286704	887.92353760307	1226.39640682016	334.892063472969	1060.67323576342	-1.66331626682332	6.14341220152867e-17	5.80376367981358e-15	TMEM132A	29	37261787	37275691	+	3502	protein_coding	Bos taurus transmembrane protein 132A (TMEM132A), mRNA. [Source:RefSeq mRNA;Acc:NM_001102237]	-
ENSBTAG00000013099	177.62463799746	258.843901305706	258.358542527704	20.4951508411406	23.890319397392	50.8034965542735	231.609027276957	31.729655597602	2.87071462947828	6.51191548637307e-17	6.11295762619527e-15	ALDOC	19	20030282	20034197	-	1992	protein_coding	aldolase, fructose-bisphosphate C [Source:VGNC Symbol;Acc:VGNC:25823]	-
ENSBTAG00000054085	18.7492673441763	20.4350448399242	16.2107320801697	134.68241981321	136.373906560113	145.298000145222	18.4650147547567	138.784775506182	-2.9088017830692	6.68320800494409e-17	6.23429818423464e-15	SELENOP	20	31761770	31771443	+	2164	protein_coding	Bos taurus selenoprotein P (SELENOP), mRNA. [Source:RefSeq mRNA;Acc:NM_174459]	-
ENSBTAG00000040507	2081.16867520357	2330.56820912469	2218.84395347322	893.003000935411	916.791006874919	1012.00565136113	2210.19361260049	940.599886390486	1.23261012216856	6.8456182327225e-17	6.34588810173376e-15	-	7	16245817	16345949	+	6346	protein_coding	Rho/Rac guanine nucleotide exchange factor 18 [Source:NCBI gene;Acc:522521]	RhoGEF
ENSBTAG00000006396	12653.7818502301	13447.2326020434	12766.9646838886	6112.43474847921	6096.01316623453	5153.5066904655	12955.9930453874	5787.31820172642	1.16263514897909	7.51316328631486e-17	6.92144334550447e-15	GPI	18	44782828	44812532	+	2102	protein_coding	Bos taurus glucose-6-phosphate isomerase (GPI), mRNA. [Source:RefSeq mRNA;Acc:NM_001040471]	-
ENSBTAG00000006910	10491.6952843833	10823.7620835465	10224.919259567	5094.50892336923	4541.15154545427	4998.04799100943	10513.4588758323	4877.90281994431	1.10790564046695	9.47669789149221e-17	8.67644340287732e-15	ASRGL1	29	40756509	40776202	+	2158	protein_coding	Bos taurus asparaginase like 1 (ASRGL1), mRNA. [Source:RefSeq mRNA;Acc:NM_001077035]	Asparaginase_2
ENSBTAG00000017867	25.6568921551886	20.4350448399242	26.3424396302757	169.816964112308	128.410466760982	203.213986217094	24.1447922084628	167.147139030128	-2.79205223840941	1.30124853317907e-16	1.1840563339946e-14	YPEL1	17	72078583	72082958	+	2774	protein_coding	yippee like 1 [Source:VGNC Symbol;Acc:VGNC:37034]	-
ENSBTAG00000039161	1180.21703913868	1131.71224518247	1120.56685504173	2504.31224087461	2566.21847526986	2514.77307943654	1144.16537978762	2528.434598527	-1.14393613307219	1.48549390681593e-16	1.34346619670084e-14	ALDH3A2	19	33919849	33936140	-	4733	protein_coding	Bos taurus aldehyde dehydrogenase 3 family member A2 (ALDH3A2), mRNA. [Source:RefSeq mRNA;Acc:NM_001101984]	Aldedh
ENSBTAG00000018108	8634.53101376539	10152.324895949	10685.9119530968	4249.32794106315	4398.80505904481	4394.50245194466	9824.25595427041	4347.5451506842	1.17614573762495	1.52887248051448e-16	1.3743173715752e-14	PXN	17	62564685	62607750	-	3825	protein_coding	paxillin [Source:NCBI gene;Acc:517456]	LIM
ENSBTAG00000012432	9465.41959817573	9306.70327852547	9426.54070461866	3575.9158419971	3366.54417508249	1930.53286906239	9399.55452710662	2957.66429538066	1.6680718293267	1.80083512546428e-16	1.60903533619796e-14	FDFT1	8	7591014	7617546	-	2101	protein_coding	Bos taurus farnesyl-diphosphate farnesyltransferase 1 (FDFT1), mRNA. [Source:RefSeq mRNA;Acc:NM_001013004]	-
ENSBTAG00000054745	163.809388375435	233.543369599133	168.18634533176	36.110503862962	18.9131695229354	30.4820979325641	188.513034435443	28.5019237728205	2.72509054464296	1.89903165691312e-16	1.68661302606799e-14	-	29	49510742	49513379	+	1810	lncRNA	-	-
ENSBTAG00000002121	1729.86661338637	2213.79652432512	2238.09419781843	781.743610654933	690.828402574586	867.723721146991	2060.58577850997	780.098578125504	1.40137744085633	2.07064264901813e-16	1.82808165299029e-14	CDK2AP2	29	45388454	45390820	-	1462	protein_coding	cyclin dependent kinase 2 associated protein 2 [Source:VGNC Symbol;Acc:VGNC:27126]	-
ENSBTAG00000012365	758.851925666924	687.006745570784	738.601480402731	2124.66397053157	1865.43577294636	1590.14944214876	728.153383880146	1860.08306187556	-1.3531688170691	2.15238112563399e-16	1.88900099736114e-14	ANP32A	10	15613398	15652308	-	2310	protein_coding	Bos taurus acidic nuclear phosphoprotein 32 family member A (ANP32A), mRNA. [Source:RefSeq mRNA;Acc:NM_001195019]	-
ENSBTAG00000052465	2748.24787123847	3266.68788226788	3452.88593307614	1425.87692280507	1212.43370941765	1236.55710613102	3155.94056219416	1291.62257945124	1.28880785814602	2.26941588044841e-16	1.97999860816534e-14	-	9	42992439	42996483	+	761	protein_coding	CD24 molecule [Source:NCBI gene;Acc:767920]	-
ENSBTAG00000018589	355.249275994919	435.947623251716	418.43952181938	1345.84823856823	1143.74904115014	962.21822473794	403.212140355338	1150.6051681521	-1.51289364467957	2.61631412970086e-16	2.26930825565632e-14	RFC2	25	33161500	33175530	+	2063	protein_coding	Bos taurus replication factor C subunit 2 (RFC2), mRNA. [Source:RefSeq mRNA;Acc:NM_001080903]	AAA
ENSBTAG00000013705	451.956023349091	564.396476531239	533.940987890589	182.504438442538	146.328206309026	162.571188973675	516.76449592364	163.801277908413	1.65735190223209	2.73938486887284e-16	2.36224164971639e-14	NFKBIE	23	17764635	17771918	-	1814	protein_coding	Bos taurus NFKB inhibitor epsilon (NFKBIE), mRNA. [Source:RefSeq mRNA;Acc:NM_001130746]	-
ENSBTAG00000011083	616.752215268957	831.025156823583	879.432215349205	2044.63528629474	1948.05646086234	2239.41812811238	775.736529147248	2077.36995842315	-1.42116991145131	3.04326526035132e-16	2.60911620471276e-14	POLD1	18	56550376	56572361	+	3510	protein_coding	Bos taurus DNA polymerase delta 1, catalytic subunit (POLD1), mRNA. [Source:RefSeq mRNA;Acc:NM_174427]	DNA_pol_B
ENSBTAG00000017812	171.703816730878	176.13062457268	186.423418921951	529.946043178064	479.797247897623	554.774182372667	178.085953408503	521.505824482784	-1.55020563256959	3.33867343928026e-16	2.84447149689988e-14	ALS2CL	22	52793611	52815816	+	4252	protein_coding	Bos taurus ALS2 C-terminal like (ALS2CL), mRNA. [Source:RefSeq mRNA;Acc:NM_001102488]	VPS9
ENSBTAG00000044192	413.470685116309	536.176652704677	611.955136026405	88.8123203116092	106.511007313373	168.667608560188	520.53415794913	121.330312061723	2.10199743855529	3.35613883466477e-16	2.84447149689988e-14	MAF	18	6508023	6526480	-	2280	protein_coding	MAF bZIP transcription factor [Source:VGNC Symbol;Acc:VGNC:57051]	bZIP_Maf
ENSBTAG00000005979	453.929630437952	353.234346518689	311.043421788256	1264.84359476753	1202.47940966873	941.896826116231	372.735799581632	1136.40661018417	-1.60818098010301	3.39500817665633e-16	2.86106598160038e-14	HELLS	26	16021677	16041531	+	3295	protein_coding	helicase, lymphoid specific [Source:VGNC Symbol;Acc:VGNC:29805]	SNF2_N
ENSBTAG00000008527	3148.89011027718	2786.95087721633	2745.69274607874	6495.01089751384	6070.13198688736	6348.40492942202	2893.84457785742	6304.51593794107	-1.12339059929092	3.81080267570418e-16	3.19332346248838e-14	SRSF6	13	72096560	72102389	+	3867	protein_coding	Bos taurus serine and arginine rich splicing factor 6 (SRSF6), mRNA. [Source:RefSeq mRNA;Acc:NM_001035272]	RRM_1
novel.916	975.948705441597	782.370288157097	824.720994578632	224.470699688683	320.52845191501	167.651538629103	861.013329392442	237.550230077598	1.85754191271484	3.89839574701534e-16	3.24837110785008e-14	-	X	124333676	124406771	+	6714	-	-	-
ENSBTAG00000017329	575.306466402883	479.737005051553	489.361474670122	1623.99671426942	1289.08181748428	1242.65352571753	514.801648708186	1385.24401915708	-1.42812482889748	3.95981048619676e-16	3.28111224197041e-14	GMNN	23	33008576	33019344	-	1068	protein_coding	Bos taurus geminin, DNA replication inhibitor (GMNN), mRNA. [Source:RefSeq mRNA;Acc:NM_001025337]	-
ENSBTAG00000018077	5627.74061388618	6893.42179266776	7015.19430769342	2958.13343807129	2788.19935967063	2467.01779267552	6512.11890474912	2737.78353013915	1.25007608946968	4.13645267436173e-16	3.40843700367406e-14	LYPD3	18	51674245	51678673	-	2014	protein_coding	Bos taurus LY6/PLAUR domain containing 3 (LYPD3), mRNA. [Source:RefSeq mRNA;Acc:NM_001083419]	-
ENSBTAG00000007954	2392.01179169912	2838.5250380028	2800.40396684931	1191.64662747774	1141.75818120036	959.170014944684	2676.98026551708	1097.5249412076	1.28624651186803	4.33336912581119e-16	3.55096855657633e-14	CDIPT	25	26388343	26391768	+	1538	protein_coding	Bos taurus CDP-diacylglycerol--inositol 3-phosphatidyltransferase (CDIPT), mRNA. [Source:RefSeq mRNA;Acc:NM_001034482]	CDP-OH_P_transf
ENSBTAG00000008300	59378.9296790063	51866.0899984742	53676.7734297068	119044.619721419	170156.809047975	237175.107593695	54973.9310357291	175458.845454363	-1.67431224348156	6.88233567194895e-16	5.60872542232674e-14	FN1	2	103361566	103431472	-	9075	protein_coding	Bos taurus fibronectin 1 (FN1), mRNA. [Source:RefSeq mRNA;Acc:NM_001163778]	fn3
ENSBTAG00000013294	621.686232991108	613.051345197725	623.100014331522	232.278376199593	241.889483898594	200.165776423838	619.279197506785	224.777878840675	1.46183316197333	8.92392545711135e-16	7.23276843605878e-14	DYRK3	16	4423580	4433770	+	2205	protein_coding	dual specificity tyrosine phosphorylation regulated kinase 3 [Source:VGNC Symbol;Acc:VGNC:28281]	Pkinase
ENSBTAG00000012719	840.756619854642	1052.89135794276	1013.1707550106	296.691707414606	258.811793471747	397.283343054419	968.939577602669	317.595614646924	1.60954091175696	9.6850750223722e-16	7.80701264846872e-14	UBTD1	26	18709528	18760668	+	3045	protein_coding	ubiquitin domain containing 1 [Source:VGNC Symbol;Acc:VGNC:36620]	ubiquitin
ENSBTAG00000013631	359.19649017264	362.965320251987	444.781961449655	1194.57450616934	1149.72162099949	902.270098803897	388.981257291427	1082.18874199091	-1.47651230751965	1.05359974901674e-15	8.44702242022499e-14	GLUL	16	63468038	63478788	-	2979	protein_coding	Bos taurus glutamate-ammonia ligase (GLUL), mRNA. [Source:RefSeq mRNA;Acc:NM_001040474]	-
ENSBTAG00000022520	779.574800099961	536.176652704677	646.402941696766	1913.85670473698	2180.98707498691	1553.57092462968	654.051464833801	1882.80490145119	-1.52550656343619	1.11070700995325e-15	8.85699267291752e-14	BRCA1	19	43069372	43139018	-	6760	protein_coding	Bos taurus BRCA1, DNA repair associated (BRCA1), mRNA. [Source:RefSeq mRNA;Acc:NM_178573]	zf-C3HC4
ENSBTAG00000055207	21876.447776476	19439.5662270079	20380.9429077933	8380.56477489877	8963.84692389646	5688.97554414755	20565.6523037591	7677.79574764759	1.42145232426373	1.17547943940453e-15	9.32337489050693e-14	SCD	26	21263727	21279185	+	5346	protein_coding	Bos taurus stearoyl-CoA desaturase (SCD), mRNA. [Source:RefSeq mRNA;Acc:NM_173959]	-
ENSBTAG00000000320	3258.42530370895	3133.37354212171	3316.10788114971	1561.53530218214	1516.0398517595	1473.30140007393	3235.96890899346	1516.95885133852	1.09297632717409	1.20455042187806e-15	9.50313396664648e-14	UBAP1	8	75580395	75650401	+	3102	protein_coding	Bos taurus ubiquitin associated protein 1 (UBAP1), mRNA. [Source:RefSeq mRNA;Acc:NM_001100376]	-
ENSBTAG00000004073	63.1554268435412	37.9507975598592	40.5268302004242	219.590901869363	239.898623948812	221.503244976632	47.2110182012748	226.997590264936	-2.26532093246964	1.25222842886473e-15	9.82701167032895e-14	MTA3	11	24886922	25096963	+	2754	protein_coding	Bos taurus metastasis associated 1 family member 3 (MTA3), mRNA. [Source:RefSeq mRNA;Acc:NM_001101964]	BAH
ENSBTAG00000026375	92.7595331764511	111.906197932918	118.540978336241	451.869278068957	417.085159479469	311.933468843239	107.735569815203	393.629302130555	-1.86980449683089	1.33456642845419e-15	1.04180469825434e-13	RMI2	25	9989195	9994633	+	1518	protein_coding	Bos taurus RecQ mediated genome instability 2 (RMI2), mRNA. [Source:RefSeq mRNA;Acc:NM_001099720]	-
ENSBTAG00000019771	46.3797665882255	59.3589397731131	49.6453669955196	256.677365296189	192.117985154028	251.985342909197	51.7946911189527	233.593564453138	-2.1726644629645	1.41812495314897e-15	1.10123713639296e-13	PALM	7	43299601	43324388	+	2763	protein_coding	paralemmin [Source:VGNC Symbol;Acc:VGNC:32558]	-
ENSBTAG00000013462	215.123172685812	226.731687985825	188.449760431972	50.7498973209195	33.8446191463054	46.7392168299316	210.10154036787	43.7779110990522	2.26270434240986	1.46193707308489e-15	1.12934638895808e-13	L1CAM	X	37076248	37090660	-	5598	protein_coding	Bos taurus L1 cell adhesion molecule (L1CAM), mRNA. [Source:RefSeq mRNA;Acc:NM_001192435]	fn3
ENSBTAG00000015131	694.709695278953	912.76533618328	823.707823823621	2053.41892236951	1984.88736993332	1860.4240438175	810.394285095285	1966.24344537344	-1.27873191605282	1.87524073505676e-15	1.4411176467545e-13	SLC29A1	23	17730856	17741105	+	2304	protein_coding	Bos taurus solute carrier family 29 member 1 (SLC29A1), mRNA. [Source:RefSeq mRNA;Acc:NM_001034398]	-
ENSBTAG00000002080	841.743423399072	708.414887784038	625.126355841543	1723.54458978354	1774.85164523125	1853.3115542999	725.094889008218	1783.90259643823	-1.29866344194271	2.4395327416065e-15	1.86511080533545e-13	NOV	14	44848527	44856903	-	2353	protein_coding	Bos taurus nephroblastoma overexpressed (NOV), mRNA. [Source:RefSeq mRNA;Acc:NM_001102382]	VWC
ENSBTAG00000031809	1342.05282042525	1574.47155004749	1501.51905892572	622.662201745128	538.527616416212	655.365105550128	1472.68114313282	605.518307903823	1.2822568728261	2.57076751156888e-15	1.9553653195687e-13	DENND1C	7	17996263	18005955	+	2795	protein_coding	DENN domain containing 1C [Source:VGNC Symbol;Acc:VGNC:27994]	DENN
ENSBTAG00000014714	276.304992440493	293.875406745576	216.818541572269	698.787047726507	795.348549938176	709.216811897658	262.332980252779	734.450803187447	-1.48483564793031	3.34973831137274e-15	2.53486319562655e-13	TUBGCP5	2	1232958	1284056	-	4019	protein_coding	tubulin gamma complex associated protein 5 [Source:VGNC Symbol;Acc:VGNC:36515]	-
ENSBTAG00000007512	712.472159078699	754.150464330535	798.378554948356	280.100394828921	320.52845191501	264.178182082222	755.000392785863	288.269009608718	1.38893304593882	3.43560957121231e-15	2.5866477746305e-13	PLA2G15	18	35623806	35638385	+	3512	protein_coding	phospholipase A2 group XV [Source:VGNC Symbol;Acc:VGNC:32956]	-
ENSBTAG00000021512	1411.12906853537	1999.71510219258	1964.53809396556	696.83512859878	679.878672850781	688.895413275949	1791.79408823117	688.536404908503	1.37978116572245	3.72411586232411e-15	2.78970133686824e-13	ZBTB7B	3	15577907	15593999	-	4088	protein_coding	zinc finger and BTB domain containing 7B [Source:VGNC Symbol;Acc:VGNC:37090]	BTB
ENSBTAG00000014804	2324.90915067786	2075.6166973123	2004.05175341098	4640.68772617254	4643.68083286807	6024.27862140575	2134.85920046704	5102.88239348212	-1.257128338423	3.84417187038413e-15	2.86516367746419e-13	HNRNPDL	6	97209613	97216516	-	3466	protein_coding	Bos taurus heterogeneous nuclear ribonucleoprotein D like (HNRNPDL), mRNA. [Source:RefSeq mRNA;Acc:NM_001083725]	RRM_1
ENSBTAG00000004937	7759.23626985569	9190.90469109923	9388.04021592826	3605.19462891301	3590.51591943304	4327.44183649302	8779.39372562773	3841.05079494636	1.19264475678416	3.95065605033479e-15	2.92980652692828e-13	SEC61A1	22	59545658	59559392	-	3258	protein_coding	Sec61 translocon alpha 1 subunit [Source:VGNC Symbol;Acc:VGNC:49153]	-
ENSBTAG00000019343	3337.36958726338	4515.17181224991	4655.51961927373	1831.87610137242	1552.87076083048	1370.6783370343	4169.35367292901	1585.14173307907	1.39512503210339	4.45903464124256e-15	3.29036824870197e-13	MDFI	23	15457459	15474705	+	1937	protein_coding	MyoD family inhibitor [Source:VGNC Symbol;Acc:VGNC:31329]	-
ENSBTAG00000008409	1737.76104174181	1874.18554103305	1762.91711371845	4546.99560804162	3930.95297084588	3612.12860500885	1791.62123216444	4030.02572796545	-1.16954080877104	4.74642611473147e-15	3.48509862048006e-13	MYC	14	12653173	12658366	-	2681	protein_coding	Bos taurus MYC proto-oncogene, bHLH transcription factor (MYC), mRNA. [Source:RefSeq mRNA;Acc:NM_001046074]	Myc_N
ENSBTAG00000014246	196.373905341636	224.785493239166	185.410248166941	725.137955950831	688.837542624803	489.745706783197	202.189882249247	634.57373511961	-1.65000148411163	4.97416223346341e-15	3.63432385451869e-13	CENPH	20	10483634	10502446	-	1292	protein_coding	Bos taurus centromere protein H (CENPH), mRNA. [Source:RefSeq mRNA;Acc:NM_001034236]	-
ENSBTAG00000019076	2050.57776532623	2336.40679336466	2291.79224783399	820.781993209487	921.768156749376	529.37243409553	2226.25893550829	757.307528018131	1.55549719637812	5.22489780712524e-15	3.79880805270988e-13	PAK6	10	35857579	35895687	+	3718	protein_coding	Bos taurus p21 (RAC1) activated kinase 6 (PAK6), mRNA. [Source:RefSeq mRNA;Acc:NM_001192198]	Pkinase
novel.410	18.7492673441763	16.5426553466053	33.4346349153499	134.68241981321	188.136265254462	150.37834980065	22.9088525353772	157.732344956107	-2.78645715699783	5.49026051464388e-15	3.97227043674137e-13	-	20	23894817	23901501	-	3289	-	-	-
ENSBTAG00000000163	1104.23316621754	1404.17950971479	1470.11076552039	354.273321682573	269.761523195552	529.37243409553	1326.17448048424	384.469092991218	1.78661188258358	5.56261837046985e-15	4.0050852267383e-13	DDIT4	28	28323892	28325899	+	1613	protein_coding	Bos taurus DNA damage inducible transcript 4 (DDIT4), mRNA. [Source:RefSeq mRNA;Acc:NM_001075922]	-
ENSBTAG00000006587	233.872440029988	181.969208812658	215.805370817259	574.8401831158	590.289975110561	582.208070511974	210.549006553302	582.446076246112	-1.46817327683493	6.2644439992263e-15	4.48861030901084e-13	ZNF367	8	83091018	83115232	-	1830	protein_coding	Bos taurus zinc finger protein 367 (ZNF367), mRNA. [Source:RefSeq mRNA;Acc:NM_001206033]	-
ENSBTAG00000015667	1349.94724878069	1615.34163972734	1573.45418253147	690.003411651733	627.120884181541	586.272350236316	1512.91435701317	634.465548689863	1.2535846670854	6.94228686605788e-15	4.95038455756589e-13	TMEM127	11	2355706	2367369	-	1690	protein_coding	Bos taurus transmembrane protein 127 (TMEM127), mRNA. [Source:RefSeq mRNA;Acc:NM_001205763]	-
ENSBTAG00000015580	1968.67307113851	2082.42837892561	1990.88053359584	843.229063178355	843.12918873296	993.71639260159	2013.99399455332	893.358214837635	1.17287002048246	7.12528658743599e-15	5.05656701745697e-13	TLE3	10	16923512	16970803	-	3550	protein_coding	transducin like enhancer of split 3 [Source:VGNC Symbol;Acc:VGNC:35891]	-
ENSBTAG00000015591	16518.1045302193	17149.868107563	18025.3209023937	6792.67856449231	5624.17935813604	8516.69816235841	17231.0978467253	6977.85202832892	1.30417489278125	7.69756960632118e-15	5.43668344766456e-13	SQSTM1	7	1433632	1508188	-	2617	protein_coding	Bos taurus sequestosome 1 (SQSTM1), mRNA. [Source:RefSeq mRNA;Acc:NM_176641]	ZZ
ENSBTAG00000009951	1699.27570350903	2384.08856465782	2266.46297895872	890.075122243819	829.193169084481	803.711315488607	2116.60908237519	840.993202272302	1.33153270620008	8.13065719318012e-15	5.71535106584112e-13	PGP	25	1742546	1745400	-	2756	protein_coding	Bos taurus phosphoglycolate phosphatase (PGP), mRNA. [Source:RefSeq mRNA;Acc:NM_001038172]	-
ENSBTAG00000012137	448.9956127158	618.889929437704	574.467818091013	1392.6942976337	1449.34604344178	1310.73021110026	547.451120081506	1384.25685072524	-1.33831020724701	8.47628848943303e-15	5.93020334317315e-13	NTN1	19	28447224	28649129	+	3210	protein_coding	Bos taurus netrin 1 (NTN1), mRNA. [Source:RefSeq mRNA;Acc:NM_001192566]	NTR
ENSBTAG00000009661	441.101184360358	541.042139571326	500.506352975239	1296.07430081118	1105.92270210427	1218.26784737148	494.216558968974	1206.75495009564	-1.2878973487511	8.51833584177553e-15	5.93164118334341e-13	RNASEH2A	7	12722227	12730155	-	2639	protein_coding	ribonuclease H2 subunit A [Source:VGNC Symbol;Acc:VGNC:34000]	-
ENSBTAG00000021976	1008.5132224078	835.890643690232	764.943920033006	2331.56739807071	2475.63434755475	1870.58474312835	869.782595377012	2225.9288295846	-1.35565758455423	8.57365478484256e-15	5.9422639144292e-13	NDUFS1	2	94460487	94489927	-	3338	protein_coding	Bos taurus NADH:ubiquinone oxidoreductase core subunit S1 (NDUFS1), mRNA. [Source:RefSeq mRNA;Acc:NM_174820]	-
ENSBTAG00000000590	368.077722072513	386.3196572119	456.940010509783	1073.55552025022	1460.29577316559	964.250364600111	403.779129931399	1166.03388600531	-1.53016992378656	8.65084111001884e-15	5.96787327180463e-13	POLE	17	44523016	44583195	+	7442	protein_coding	Bos taurus DNA polymerase epsilon, catalytic subunit (POLE), mRNA. [Source:RefSeq mRNA;Acc:NM_001191429]	DNA_pol_B_exo
ENSBTAG00000010913	707.538141356547	755.123561703865	939.20928989483	249.845648349142	325.505601789466	219.471105114462	800.623664318414	264.940785084357	1.59520646887707	9.49342081477789e-15	6.51881562614749e-13	SRXN1	13	60402762	60408261	+	1171	protein_coding	sulfiredoxin 1 [Source:VGNC Symbol;Acc:VGNC:35304]	ParBc
ENSBTAG00000046672	547.675967158833	659.760019117552	659.574161511903	230.326457071866	222.976314375659	240.808573667256	622.33671592943	231.370448371594	1.42753989760081	1.08809025486019e-14	7.43712196317341e-13	ZDHHC18	2	126349905	126374294	-	1152	protein_coding	zinc finger DHHC-type containing 18 [Source:VGNC Symbol;Acc:VGNC:37133]	-
ENSBTAG00000018517	1682.50004325371	1548.19792096759	1670.71857501249	667.556341682865	640.061473855128	403.379762640932	1633.80551307793	570.332526059641	1.51806948250395	1.19637257799389e-14	8.13972388844283e-13	VLDLR	8	41826623	41860757	-	5939	protein_coding	very low density lipoprotein receptor [Source:VGNC Symbol;Acc:VGNC:36803]	Ldl_recept_a
ENSBTAG00000018653	962.133455819572	832.971351570243	916.919533284597	390.383825545535	347.405061237076	371.881594777282	904.008113558137	369.890160519964	1.28913831284405	1.22926788477213e-14	8.32534304426495e-13	NABP1	2	80266321	80275110	+	1842	protein_coding	Bos taurus nucleic acid binding protein 1 (NABP1), mRNA. [Source:RefSeq mRNA;Acc:NM_001098124]	-
ENSBTAG00000012584	1733.81382756409	2287.75192469818	2145.89565911246	922.281787851326	835.165748933829	760.020308451932	2055.82047045824	839.155948412362	1.29260019435464	1.29040260692141e-14	8.69965975720837e-13	GJB3	3	110900183	110905849	-	2024	protein_coding	Bos taurus gap junction protein beta 3 (GJB3), mRNA. [Source:RefSeq mRNA;Acc:NM_001104995]	Connexin
ENSBTAG00000047036	175.651030908599	179.049916692669	197.568297227068	44.8941399377365	39.8171989956534	36.5785175190769	184.089748276112	40.4299521508223	2.18607106111116	1.69381890886657e-14	1.13465448829161e-12	GPR39	2	64935007	65196499	-	1365	protein_coding	G protein-coupled receptor 39 [Source:HGNC Symbol;Acc:HGNC:4496]	7tm_1
ENSBTAG00000003548	1019.36806139653	1362.33632266161	1431.61027682998	460.652914143731	431.021179127948	532.420643888786	1271.10488696271	474.698245720155	1.42108643513609	1.6983097114397e-14	1.13465448829161e-12	GSTP1	29	45409334	45412139	+	1439	protein_coding	glutathione S-transferase pi 1 [Source:VGNC Symbol;Acc:VGNC:56267]	-
ENSBTAG00000019984	540.768342347821	475.844615558234	506.585377505302	1608.3813612476	1545.90275100624	1053.66451853563	507.732778470453	1402.64954359649	-1.46614803266339	1.75793972894118e-14	1.16904514530926e-12	GINS1	13	53589805	53606654	+	3499	protein_coding	GINS complex subunit 1 [Source:VGNC Symbol;Acc:VGNC:29360]	-
ENSBTAG00000009097	474.652504870989	430.109039011737	393.110252944115	1014.02198685453	1195.51139984449	1001.84495205027	432.623932275614	1070.45944624976	-1.30693193444407	1.76554822376803e-14	1.16904514530926e-12	FANCI	21	20722980	20787646	+	5104	protein_coding	Bos taurus FA complementation group I (FANCI), mRNA. [Source:RefSeq mRNA;Acc:NM_001191454]	-
ENSBTAG00000045547	994.697972785773	1172.58233486232	1193.51514940249	432.35008679168	402.153709856099	506.002825680564	1120.26515235019	446.835540776114	1.32616459900929	1.77672941632876e-14	1.17122003124392e-12	AMIGO3	22	50485830	50487389	+	1560	protein_coding	adhesion molecule with Ig like domain 3 [Source:VGNC Symbol;Acc:VGNC:25867]	-
ENSBTAG00000016973	2914.03086670277	3100.2882314285	3099.28933957744	1335.11268336573	1221.39257919167	1539.34594559449	3037.86947923623	1365.28373605063	1.15392154611454	1.87519204353296e-14	1.23065700839296e-12	PRSS8	25	27228651	27233122	-	2038	protein_coding	serine protease 8 [Source:VGNC Symbol;Acc:VGNC:33426]	Trypsin
ENSBTAG00000013048	561.491216780858	501.145147264807	544.072695440695	168.841004548444	214.017444601637	195.08542676841	535.569686495453	192.647958639497	1.47529492438919	2.19207609317062e-14	1.4322851371765e-12	NIPAL3	2	128445501	128496459	-	2170	protein_coding	NIPA like domain containing 3 [Source:VGNC Symbol;Acc:VGNC:32083]	DUF803
ENSBTAG00000010610	51.3137843103772	49.6279660398159	64.8429283206787	337.682009096888	320.52845191501	169.683678491274	55.2615595569572	275.964713167724	-2.32119303526773	2.69198081166169e-14	1.75120435958624e-12	DDIT4L	6	24526441	24531397	+	2788	protein_coding	Bos taurus DNA damage inducible transcript 4 like (DDIT4L), mRNA. [Source:RefSeq mRNA;Acc:NM_001081519]	-
ENSBTAG00000012377	41.4457488660739	32.1122133198809	35.4609764253712	156.153530218214	166.236805806853	247.921063184855	36.3396462037753	190.10379973664	-2.38691704854179	2.92758801720775e-14	1.89615657079587e-12	ECHDC3	13	12517107	12533297	-	2876	protein_coding	enoyl-CoA hydratase domain containing 3 [Source:VGNC Symbol;Acc:VGNC:28307]	ECH
ENSBTAG00000016525	770.693568200088	575.100547637866	610.941965271394	1535.18439395782	2354.19189061801	1672.45110656668	652.245360369783	1853.94246371417	-1.50709638874533	2.99617685383493e-14	1.93214326504694e-12	ITGA1	20	26108411	26283573	-	4418	protein_coding	integrin subunit alpha 1 [Source:VGNC Symbol;Acc:VGNC:30310]	VWA
ENSBTAG00000021020	585.174501847186	290.956114625587	317.122446318319	1328.28096641868	1710.14869686331	1251.7981550973	397.751020930364	1430.07593945976	-1.84611797150315	3.19269229634807e-14	2.04995723547336e-12	RIF1	2	44660223	44709690	-	7567	protein_coding	replication timing regulatory factor 1 [Source:VGNC Symbol;Acc:VGNC:33965]	-
ENSBTAG00000020428	2645.62030261772	2719.80715845658	2761.90347815891	1322.4252090355	1250.26004846352	1348.32479855042	2709.11031307773	1307.00335201648	1.05156124824113	3.26843140100873e-14	2.08308471471486e-12	PAF1	18	49086545	49091982	-	2253	protein_coding	PAF1 homolog, Paf1/RNA polymerase II complex component [Source:NCBI gene;Acc:528744]	-
ENSBTAG00000009637	1888.74198403965	1491.75827331446	1584.59906083659	3537.85341900641	4235.55454316263	3617.20895466427	1655.03310606357	3796.8723056111	-1.19795271408329	3.27237552945363e-14	2.08308471471486e-12	SLC12A2	7	25761272	25853058	-	4393	protein_coding	Bos taurus solute carrier family 12 member 2 (SLC12A2), mRNA. [Source:RefSeq mRNA;Acc:NM_174782]	AA_permease
ENSBTAG00000046684	240.780064841001	235.489564345793	272.542933097853	601.191091340124	692.819262524369	641.140126514932	249.604187428215	645.050160126475	-1.36997752404743	3.63296555658014e-14	2.30274124509387e-12	FOXN3	10	100831725	101280707	-	10194	protein_coding	Bos taurus forkhead box N3 (FOXN3), mRNA. [Source:RefSeq mRNA;Acc:NM_001206687]	Fork_head
ENSBTAG00000021972	88.8123189987298	76.8746924930481	65.8560990756893	255.701405732325	294.647272567835	273.322811461991	77.1810368558224	274.557163254051	-1.83022788628973	4.54341688585385e-14	2.86757273408444e-12	DNAH5	20	59226991	59489350	+	14231	protein_coding	dynein axonemal heavy chain 5 [Source:VGNC Symbol;Acc:VGNC:28126]	Dynein_heavy
ENSBTAG00000015511	14933.2980378642	17981.8663617599	16695.0277010647	8495.7280034347	7631.96161749186	7577.84954603544	16536.7307002296	7901.84638898733	1.06540436292205	5.03385337889092e-14	3.16364886930975e-12	FADS3	29	40392841	40407757	-	1703	protein_coding	Bos taurus fatty acid desaturase 3 (FADS3), mRNA. [Source:RefSeq mRNA;Acc:NM_001083691]	-
ENSBTAG00000002444	3548.54554577147	2788.89707196299	2590.67762056212	6854.16401701573	9751.23203403551	6852.37561524041	2976.04007943219	7819.25722209722	-1.39362150720949	5.11104917928938e-14	3.19861103068439e-12	MKI67	26	47507654	47537887	-	11738	protein_coding	marker of proliferation Ki-67 [Source:VGNC Symbol;Acc:VGNC:55960]	FHA
ENSBTAG00000000604	628.593857802121	539.095944824666	460.992693529825	184.456357570265	204.063144852724	184.924727457556	542.894165385537	191.148076626848	1.50610664441139	6.43138847499379e-14	4.00799806139109e-12	GPNMB	4	31876899	31903130	+	2842	protein_coding	Bos taurus glycoprotein nmb (GPNMB), mRNA. [Source:RefSeq mRNA;Acc:NM_001038065]	-
ENSBTAG00000002736	1578.88567108853	1563.76747894086	1598.78345140673	3165.03686561042	3852.31400282946	3199.60421298815	1580.47886714538	3405.65169380934	-1.10757668543602	6.89507997821805e-14	4.27898854547825e-12	DNMT1	7	14686995	14730720	-	5500	protein_coding	Bos taurus DNA methyltransferase 1 (DNMT1), mRNA. [Source:RefSeq mRNA;Acc:NM_182651]	DNA_methylase
ENSBTAG00000027051	494.388575759596	560.50408703792	553.19123223579	214.711104050044	205.058574827615	184.924727457556	536.027965011102	201.564802111738	1.41079514259363	7.1629627995791e-14	4.42671101013988e-12	PTAFR	2	125201951	125229055	+	3416	protein_coding	platelet activating factor receptor [Source:VGNC Symbol;Acc:VGNC:33488]	7tm_1
ENSBTAG00000013054	2038.73612279306	2294.56360631149	2349.54298086959	1070.62764155863	1060.13292325927	966.282504462282	2227.61423665805	1032.34768976006	1.10949710277615	7.61177416489468e-14	4.68455744455261e-12	MFSD2A	3	106122567	106136408	-	3105	protein_coding	major facilitator superfamily domain containing 2A [Source:VGNC Symbol;Acc:VGNC:31435]	-
ENSBTAG00000021286	509.190628926051	582.885326624504	531.914646380567	1356.58379377073	1223.38343914145	2001.65776423838	541.330200643707	1527.20833238352	-1.49617515952432	7.89605211294608e-14	4.83943160905852e-12	SLC37A1	1	142814827	142872558	+	1574	protein_coding	solute carrier family 37 member 1 [Source:VGNC Symbol;Acc:VGNC:34842]	MFS_1
ENSBTAG00000001484	219.070386863533	197.538766785934	188.449760431972	649.989069533316	593.276265035235	472.472517954744	201.686304693813	571.912617507765	-1.50376007192187	8.14168938147396e-14	4.96944596321077e-12	LZTFL1	22	53471326	53489385	+	1444	protein_coding	Bos taurus leucine zipper transcription factor like 1 (LZTFL1), mRNA. [Source:RefSeq mRNA;Acc:NM_001034425]	-
ENSBTAG00000011970	883.189172265146	910.81914143662	943.261972914873	201.04767015595	337.450761488162	359.688755604256	912.423428872213	299.39572908279	1.60812464107499	8.76551368899683e-14	5.3282827473443e-12	FNIP2	17	40112134	40236065	-	5536	protein_coding	folliculin interacting protein 2 [Source:VGNC Symbol;Acc:VGNC:29069]	-
ENSBTAG00000008115	1708.1569354089	1823.5844776199	1814.58882222399	762.224419377657	825.211449184916	558.838462097009	1782.1100784176	715.424776886527	1.3165423319078	8.89075838861862e-14	5.38235626204046e-12	TNFAIP1	19	19822153	19830834	+	2094	protein_coding	Bos taurus TNF alpha induced protein 1 (TNFAIP1), mRNA. [Source:RefSeq mRNA;Acc:NM_001192290]	K_tetra
ENSBTAG00000038706	610.831394002375	709.387985157368	591.691720926193	144.442015451848	138.364766509895	260.11390235788	637.303700028645	180.973561439875	1.81703299797401	9.24761125506365e-14	5.5756329323213e-12	MT1E	18	24029352	24032186	-	1589	protein_coding	metallothionein 1E [Source:NCBI gene;Acc:768319]	-
ENSBTAG00000011067	2191.69067217976	2426.90484908433	2389.05664031501	1113.56986236864	1016.33400436405	1161.36793123069	2335.8840538597	1097.09059932113	1.09031054529456	9.401794495288e-14	5.64564437061181e-12	IL17RA	5	108808131	108823757	+	3651	protein_coding	interleukin 17 receptor A [Source:VGNC Symbol;Acc:VGNC:30122]	-
ENSBTAG00000011434	414.457488660739	373.669391358614	345.491227458616	72.2210077259239	108.501867263155	133.105160972197	377.872702492656	104.609345320425	1.85406675066863	9.75764829384514e-14	5.82630124662729e-12	NPR2	8	59956219	59974722	+	4130	protein_coding	natriuretic peptide receptor 2 [Source:NCBI gene;Acc:281357]	Guanylate_cyc
novel.799	650.303535779588	579.966034504515	611.955136026405	140.538177196393	149.3144962337	256.049622633538	614.074902103502	181.96743202121	1.75552769296773	9.78120961711297e-14	5.82630124662729e-12	-	7	17936003	17960428	-	7666	-	-	-
ENSBTAG00000016797	3018.63204241238	3506.06983610699	3393.10885853051	1617.16499732238	1478.21351271363	1621.64761001241	3305.93691234996	1572.34204001614	1.07214712877309	1.04532279029583e-13	6.20169105026709e-12	CSNK1G2	7	44243734	44268032	+	2411	protein_coding	Bos taurus casein kinase 1 gamma 2 (CSNK1G2), mRNA. [Source:RefSeq mRNA;Acc:NM_001101056]	Pkinase
ENSBTAG00000003199	3017.64523886795	3482.71549914708	3412.35910287572	1515.66520268054	1432.42373386863	1681.59573594645	3304.23994696358	1543.22822416521	1.09840872506349	1.09228442284196e-13	6.45448707553461e-12	SLC35C1	15	75852557	75860286	+	3137	protein_coding	Bos taurus solute carrier family 35 member C1 (SLC35C1), mRNA. [Source:RefSeq mRNA;Acc:NM_001101210]	-
ENSBTAG00000018909	203.281530152648	161.534163972734	177.304882126856	451.869278068957	587.303685185887	886.01297990653	180.706858750746	641.728647720458	-1.82812518203766	1.37486788548926e-13	8.09207955459395e-12	CREB5	4	67314290	67752296	-	8599	protein_coding	Bos taurus cAMP responsive element binding protein 5 (CREB5), mRNA. [Source:RefSeq mRNA;Acc:NM_001319882]	bZIP_1
ENSBTAG00000013065	31.5777134217706	35.03150543987	47.6190254854984	192.264034081176	238.90319397392	145.298000145222	38.0760814490463	192.155076066773	-2.33669784618124	1.38471745542908e-13	8.11783766755895e-12	HFE	23	31855234	31864562	-	3384	protein_coding	homeostatic iron regulator [Source:VGNC Symbol;Acc:VGNC:29831]	MHC_I
ENSBTAG00000003693	570.372448680731	647.109753264266	544.072695440695	1409.28561021938	1500.11297216124	1212.17142778497	587.18496579523	1373.8566700552	-1.22626314293618	1.39585061676949e-13	8.15088832595474e-12	SUN2	5	110358967	110377270	-	3928	protein_coding	Bos taurus Sad1 and UNC84 domain containing 2 (SUN2), mRNA. [Source:RefSeq mRNA;Acc:NM_001102319]	-
ENSBTAG00000031497	1100.28595203982	1070.4071106627	934.143436119777	461.628873707595	452.920638575557	380.010154225966	1034.94549960743	431.519888836373	1.26192868392079	1.43575204601973e-13	8.35100954767239e-12	FGFBP1	6	111124401	111127372	-	1125	protein_coding	Bos taurus fibroblast growth factor binding protein 1 (FGFBP1), mRNA. [Source:RefSeq mRNA;Acc:NM_174337]	-
ENSBTAG00000013095	258.542528640747	280.25204351896	302.938055748171	66.3652503427409	77.6435380415241	28.4499580703932	280.577542635959	57.4862488182194	2.28557670642966	1.49766959204144e-13	8.64336007360257e-12	FOXN1	19	19977270	20005151	+	3547	protein_coding	forkhead box N1 [Source:VGNC Symbol;Acc:VGNC:29095]	Fork_head
ENSBTAG00000015338	101.640765076324	103.148321572951	107.396100031124	318.162817819611	368.309090709794	292.628140152615	104.061728893466	326.366682894007	-1.64924160190963	1.53609838727421e-13	8.83077956591125e-12	DSCC1	14	81263986	81276602	-	1549	protein_coding	Bos taurus DNA replication and sister chromatid cohesion 1 (DSCC1), mRNA. [Source:RefSeq mRNA;Acc:NM_001205657]	-
ENSBTAG00000039552	362.156900805931	286.090627758938	267.4770793228	783.695529782661	861.046928281004	736.650700036966	305.241535962556	793.797719366877	-1.37870709641488	1.57951574628072e-13	9.04531951692498e-12	PLK4	17	29774988	29792009	-	3435	protein_coding	Bos taurus polo like kinase 4 (PLK4), mRNA. [Source:RefSeq mRNA;Acc:NM_001083427]	Pkinase
ENSBTAG00000033690	344.394437006185	298.740893612225	304.964397258192	1275.57914997003	1474.23179281407	653.332965687957	316.033242625534	1134.38130282402	-1.84385982117664	1.62735264597715e-13	9.28342094043581e-12	BARD1	2	102760020	102854286	-	4520	protein_coding	BRCA1 associated RING domain 1 [Source:VGNC Symbol;Acc:VGNC:26420]	-
ENSBTAG00000000434	268.41056408505	304.579477852203	433.637083144539	81.9806033645623	48.7760687696754	98.5587833152906	335.542375027264	76.4384851498428	2.13432714012104	1.65203871212035e-13	9.38813723301497e-12	CRYAB	15	22242326	22246349	-	1407	protein_coding	crystallin alpha B [Source:VGNC Symbol;Acc:VGNC:27732]	-
ENSBTAG00000014380	1506.84901234511	1963.71049937938	1975.68297227068	4408.40934997295	4022.53252853588	3862.08180805587	1815.41416133172	4097.67456218823	-1.1745413472129	1.68527898467834e-13	9.54048011478974e-12	MCM2	22	59896021	59912780	-	3629	protein_coding	minichromosome maintenance complex component 2 [Source:VGNC Symbol;Acc:VGNC:31308]	MCM
ENSBTAG00000009396	245.714082563152	206.296643145901	219.858053837301	511.402811464651	667.933513152085	813.872014799462	223.956259848785	664.402779805399	-1.5686672933171	1.7085302994067e-13	9.63533133110272e-12	EXO1	16	34954133	35000907	-	6331	protein_coding	Bos taurus exonuclease 1 (EXO1), mRNA. [Source:RefSeq mRNA;Acc:NM_001304987]	XPG_I
ENSBTAG00000004999	438.140773727067	217.000714252528	339.412202928552	1022.8056229293	1289.08181748428	965.266434531197	331.517896969382	1092.38462498159	-1.72052858090509	1.80305560286788e-13	1.01298942052032e-11	KIAA1551	5	77923734	77950862	-	7369	protein_coding	Bos taurus KIAA1551 (KIAA1551), mRNA. [Source:RefSeq mRNA;Acc:NM_001101072]	-
ENSBTAG00000017425	2324.90915067786	2247.85493239166	2189.46200157792	4630.92813053391	4224.60481343882	4858.84641045072	2254.07536154914	4571.45978480782	-1.02010029281127	1.81597652404175e-13	1.01639863413536e-11	GJB2	12	36079693	36081883	+	2191	protein_coding	Bos taurus gap junction protein beta 2 (GJB2), mRNA. [Source:RefSeq mRNA;Acc:NM_001083637]	Connexin
ENSBTAG00000038306	74.0102658322748	90.4980557196642	78.0141481358165	348.41756429939	342.427911362619	222.519314907718	80.8408232292518	304.454930189909	-1.91308491976368	1.84355986937613e-13	1.02795789408221e-11	CBX2	19	52751728	52760319	-	3908	protein_coding	chromobox 2 [Source:VGNC Symbol;Acc:VGNC:26817]	Chromo
ENSBTAG00000030632	253.608510918595	179.049916692669	228.976590632397	729.041794206286	733.631891494913	515.147455060333	220.54500608122	659.273713587178	-1.58017732317266	2.46491282097942e-13	1.36927291987891e-11	ALG10	5	76107001	76113238	-	3289	protein_coding	Bos taurus ALG10, alpha-1,2-glucosyltransferase (ALG10), mRNA. [Source:RefSeq mRNA;Acc:NM_001076189]	-
ENSBTAG00000001945	1543.36074348904	1552.09031046091	1603.84930518179	750.512904611291	769.467370591001	724.45786086394	1566.43345304391	748.146045355411	1.06604681887663	2.76561882496492e-13	1.53058426909999e-11	ARG2	10	79498980	79534600	+	2094	protein_coding	arginase 2 [Source:VGNC Symbol;Acc:VGNC:26071]	-
ENSBTAG00000000250	717.40617680085	771.66621705047	782.167822868187	334.754130405296	300.619852417183	232.680014218573	757.080072239836	289.351332347017	1.38717237338069	2.8013053245595e-13	1.5445710250508e-11	HDHD3	8	102631185	102634313	-	1618	protein_coding	Bos taurus haloacid dehalogenase like hydrolase domain containing 3 (HDHD3), mRNA. [Source:RefSeq mRNA;Acc:NM_001014896]	-
ENSBTAG00000026754	1031.2097039297	918.603920423258	1110.43514749162	424.542410280769	473.824668048275	397.283343054419	1020.08292394819	431.883473794488	1.23981717236891	2.87987832899826e-13	1.58201316206304e-11	RNF41	5	57103613	57130431	+	2283	protein_coding	Bos taurus ring finger protein 41 (RNF41), mRNA. [Source:RefSeq mRNA;Acc:NM_001046525]	-
ENSBTAG00000033669	1238.43844826006	1396.39473072815	1441.74198438009	343.537766480071	299.624422442292	608.625888720197	1358.85838778944	417.26269254752	1.70372623409882	2.96026843995089e-13	1.62017348713475e-11	IL17RC	22	16828957	16840283	-	2807	protein_coding	interleukin 17 receptor C [Source:VGNC Symbol;Acc:VGNC:30123]	-
ENSBTAG00000004321	121.376835964931	119.690976919556	114.488295316198	358.177159938028	330.482751663923	341.399496844718	118.518702733562	343.35313614889	-1.53450405563332	3.07569549491963e-13	1.67715866105323e-11	SFXN2	26	23323218	23341592	+	2577	protein_coding	Bos taurus sideroflexin 2 (SFXN2), mRNA. [Source:RefSeq mRNA;Acc:NM_001034446]	-
ENSBTAG00000017542	1873.9399308732	1918.94802020621	2011.14394869605	922.281787851326	982.489385217747	843.33804280094	1934.67729992515	916.036405290004	1.07853995302156	3.45109057526286e-13	1.87496613231864e-11	PPARD	23	9304237	9389925	+	3541	protein_coding	Bos taurus peroxisome proliferator activated receptor delta (PPARD), mRNA. [Source:RefSeq mRNA;Acc:NM_001083636]	zf-C4
ENSBTAG00000001116	3363.02647941857	3904.06666179885	3579.53227745247	1638.63610772738	1537.93931120711	1888.87400188789	3615.54180622329	1688.48314027413	1.09854690455623	3.47550137149367e-13	1.88133709277351e-11	P4HA2	7	22185073	22218084	+	2882	protein_coding	Bos taurus prolyl 4-hydroxylase subunit alpha 2 (P4HA2), transcript variant 1, mRNA. [Source:RefSeq mRNA;Acc:NM_001159409]	-
ENSBTAG00000010502	1382.51176574689	1448.94198888796	1574.46735328648	623.638161308992	504.682997269906	709.216811897658	1468.64036930711	612.512656825519	1.2617398681085	3.66827804490677e-13	1.97846908952935e-11	SERTAD3	18	49774642	49778162	-	1476	protein_coding	SERTA domain containing 3 [Source:VGNC Symbol;Acc:VGNC:34485]	-
ENSBTAG00000016398	100.653961531894	129.421950652853	122.593661356283	371.840593832122	329.487321689032	356.640545811	117.556524513677	352.656153777385	-1.58491432222837	3.68829563922879e-13	1.98205800438556e-11	DNAJC22	5	30470981	30474172	-	1495	protein_coding	DnaJ heat shock protein family (Hsp40) member C22 [Source:NCBI gene;Acc:515215]	DnaJ
ENSBTAG00000017564	133.218478498095	128.448853279523	159.067808536665	368.91271514053	406.135429755664	547.661692855068	140.245046771428	440.903279250421	-1.65266163235774	3.80208044800018e-13	2.03582877995446e-11	CGN	3	19252157	19277508	-	5463	protein_coding	Bos taurus cingulin (CGN), mRNA. [Source:RefSeq mRNA;Acc:NM_001192786]	Myosin_tail_1
ENSBTAG00000019153	1089.43111305108	1279.62304592859	1260.38441923319	496.763418006693	383.240540333164	558.838462097009	1209.81285940429	479.614140145622	1.33494088565185	3.95361689695758e-13	2.10935416603147e-11	JMJD6	19	55052720	55060447	+	3144	protein_coding	jumonji domain containing 6, arginine demethylase and lysine hydroxylase [Source:VGNC Symbol;Acc:VGNC:30377]	JmjC
ENSBTAG00000021058	702.604123634395	782.370288157097	725.430260587593	1606.42944211988	1519.02614168418	1541.37808545666	736.801557459695	1555.6112230869	-1.078099654496	4.08516216004443e-13	2.17172491604943e-11	DDX42	19	48043369	48071078	+	2882	protein_coding	DEAD-box helicase 42 [Source:VGNC Symbol;Acc:VGNC:27968]	DEAD
ENSBTAG00000012697	15525.3801645224	17148.8950101897	16681.8564812496	8848.04940598955	8318.80830016688	7472.17827320255	16452.0438853206	8213.01199311966	1.00226953900581	4.22981448319257e-13	2.24059315766829e-11	PGAM1	26	18649023	18655665	+	1838	protein_coding	Bos taurus phosphoglycerate mutase 1 (PGAM1), mRNA. [Source:RefSeq mRNA;Acc:NM_001034054]	-
ENSBTAG00000013735	239.79326129657	237.435759092452	235.05561516246	656.820786480362	604.22599475904	533.436713819872	237.428211850494	598.161165019758	-1.33316607158378	4.30343224228211e-13	2.27147711806151e-11	TBCE	28	8099451	8188434	+	2349	protein_coding	Bos taurus tubulin folding cofactor E (TBCE), mRNA. [Source:RefSeq mRNA;Acc:NM_001038032]	-
ENSBTAG00000000785	160.848977742144	206.296643145901	205.673663267153	518.234528411698	507.66928719458	501.938545956222	190.939761385066	509.2807871875	-1.41544680990387	4.36630650862456e-13	2.29649142325956e-11	PASK	3	120335887	120364423	-	6616	protein_coding	PAS domain containing serine/threonine kinase [Source:NCBI gene;Acc:112441466]	Pkinase
ENSBTAG00000011880	153.941352931132	189.753987799296	167.17317457675	504.571094517604	538.527616416212	406.427972434188	170.289505102392	483.175561122668	-1.50452316124835	4.6797588322264e-13	2.45265664309477e-11	CHAF1B	1	148657613	148683915	+	2647	protein_coding	chromatin assembly factor 1 subunit B [Source:VGNC Symbol;Acc:VGNC:27267]	WD40
ENSBTAG00000018142	264.463349907329	246.19363545242	306.990738768213	812.974316698576	905.841277151114	589.320560029573	272.549241375987	769.378717959754	-1.49755804887371	4.70405304482481e-13	2.45670826622682e-11	DTL	16	71416165	71464237	-	3642	protein_coding	denticleless E3 ubiquitin protein ligase homolog [Source:VGNC Symbol;Acc:VGNC:28230]	-
ENSBTAG00000018761	1773.2859693413	1886.83580688633	1986.8278505758	880.315526605181	954.617345920789	819.968434385974	1882.31654226781	884.967102303982	1.0887444895742	4.76603253026077e-13	2.48034366627466e-11	SLC35F6	11	72804692	72820755	-	3389	protein_coding	Bos taurus solute carrier family 35 member F6 (SLC35F6), mRNA. [Source:RefSeq mRNA;Acc:NM_001083704]	-
ENSBTAG00000004316	729.247819334014	510.876120998104	518.743426565429	1246.30036305412	1868.42206287103	1816.73303678082	586.289122299183	1643.81848756866	-1.48726641721872	5.13029173560776e-13	2.66057646931938e-11	BOD1L1	6	108778999	108831026	-	8949	protein_coding	biorientation of chromosomes in cell division 1 like 1 [Source:VGNC Symbol;Acc:VGNC:26537]	-
ENSBTAG00000002977	988.777151519191	1188.15189283559	1265.45027300824	2366.7019423698	2546.30987577203	2568.62478578407	1147.45977245434	2493.8788679753	-1.11998274509239	5.20457877469135e-13	2.68969729568718e-11	ECE1	2	131324608	131449347	+	5148	protein_coding	endothelin converting enzyme 1 [Source:VGNC Symbol;Acc:VGNC:28302]	-
ENSBTAG00000001983	2338.72440029988	2473.61352300416	2321.17419972929	608.022808287171	527.577886692407	1107.51622488316	2377.83737434444	747.705639954247	1.66933737401344	5.25898880187219e-13	2.70837923296418e-11	SMAGP	5	28521680	28547602	+	2402	protein_coding	Bos taurus small cell adhesion glycoprotein (SMAGP), mRNA. [Source:RefSeq mRNA;Acc:NM_001083793]	-
ENSBTAG00000002605	962.133455819572	1112.25029771587	1193.51514940249	444.061601558046	474.820098023166	312.949538774325	1089.29963431265	410.610412785179	1.40725204790401	5.49598737634391e-13	2.82063961127795e-11	-	19	33033891	33049418	-	2518	protein_coding	tripartite motif containing 16 [Source:NCBI gene;Acc:100848152]	SPRY
ENSBTAG00000002882	1448.62760322373	1405.15260708812	1252.27905319311	4239.56834542451	4034.47768823458	2547.28731723127	1368.68642116832	3607.11111696345	-1.39806555427993	5.59775351128699e-13	2.86296138204857e-11	LMNB1	7	27122942	27175858	-	3155	protein_coding	Bos taurus lamin B1 (LMNB1), mRNA. [Source:RefSeq mRNA;Acc:NM_001103295]	Filament
ENSBTAG00000011541	266.436956996189	163.480358719393	186.423418921951	804.190680623802	850.097198557199	486.69749698994	205.446911545845	713.66179205698	-1.79663439883942	6.18695815099577e-13	3.15343516479619e-11	RBL1	13	66015527	66074535	-	3800	protein_coding	Bos taurus RB transcriptional corepressor like 1 (RBL1), mRNA. [Source:RefSeq mRNA;Acc:NM_001192602]	-
ENSBTAG00000010850	831.875387954769	726.903737877303	644.376600186744	2376.46153800844	2484.59321732877	1426.562183244	734.385242006272	2095.8723128604	-1.51294649333058	6.82739509686663e-13	3.46794260536732e-11	SERTAD4	16	73094210	73105682	-	3058	protein_coding	Bos taurus SERTA domain containing 4 (SERTAD4), mRNA. [Source:RefSeq mRNA;Acc:NM_001354327]	-
ENSBTAG00000012343	1288.76542902601	1389.58304911484	1434.64978909502	670.484220374456	628.116314156432	532.420643888786	1370.99942241196	610.340392806558	1.16733824651525	6.85232113912725e-13	3.46872447561554e-11	TSPAN5	6	25923695	26102484	+	1460	protein_coding	Bos taurus tetraspanin 5 (TSPAN5), mRNA. [Source:RefSeq mRNA;Acc:NM_001076119]	Tetraspannin
ENSBTAG00000013148	98.6803544430331	135.260534892831	130.699027396368	371.840593832122	346.409631262184	616.75444816888	121.546638910744	445.001557754395	-1.87207254224583	8.20987050399477e-13	4.14179589507654e-11	CLDN1	1	76973808	76989396	+	1236	protein_coding	Bos taurus claudin 1 (CLDN1), mRNA. [Source:RefSeq mRNA;Acc:NM_001001854]	-
ENSBTAG00000000764	2146.29770913597	2772.35441661638	2624.11225547747	1156.51208317865	947.64933609655	1190.83395923217	2514.25479374327	1098.33179283579	1.19483431943732	8.77081491513705e-13	4.40978734987501e-11	GIPC1	7	11294341	11298380	+	2946	protein_coding	Bos taurus GIPC PDZ domain containing family member 1 (GIPC1), mRNA. [Source:RefSeq mRNA;Acc:NM_001193018]	PDZ
ENSBTAG00000014540	1221.66278800475	1409.04499658144	1290.77954188351	238.134133582776	253.83464359729	562.90274182135	1307.16244215657	351.623839667139	1.8948372886258	9.19462896404853e-13	4.60725462144486e-11	PERM1	16	51493180	51498783	+	3884	protein_coding	Bos taurus PPARGC1 and ESRR induced regulator, muscle 1 (PERM1), mRNA. [Source:RefSeq mRNA;Acc:NM_001098048]	-
ENSBTAG00000003986	191.439887619484	201.431156279253	211.752687797216	485.051903240327	510.655577119254	697.023972724632	201.541243898651	564.243817694738	-1.48512281695582	9.3081709539644e-13	4.63452038118988e-11	CXXC5	7	50878379	50886363	+	2160	protein_coding	Bos taurus CXXC finger protein 5 (CXXC5), mRNA. [Source:RefSeq mRNA;Acc:NM_001038176]	zf-CXXC
ENSBTAG00000046266	847.664244665654	1005.2095866496	1108.4088059816	306.451303053245	214.017444601637	424.717231193726	987.094212432286	315.061992949536	1.6478108335603	9.31153636458053e-13	4.63452038118988e-11	TNFSF9	7	17963471	17966413	-	1148	protein_coding	TNF superfamily member 9 [Source:VGNC Symbol;Acc:VGNC:36178]	-
ENSBTAG00000034519	1196.99269939399	1592.96040014076	1527.86149855599	684.14765426855	537.532186441321	547.661692855068	1439.27153269691	589.780511188313	1.28692994930005	9.74015730729644e-13	4.83163923685019e-11	-	23	8322845	8325565	-	794	protein_coding	Bos taurus uncharacterized LOC100126544 (LOC100126544), mRNA. [Source:RefSeq mRNA;Acc:NM_001110447]	-
ENSBTAG00000047801	1552.24197538891	2165.14165565863	2405.26737239517	816.878154954032	569.385945637843	835.209483352256	2040.88366781424	740.491194648044	1.46262189603637	9.81153906068951e-13	4.8508249116049e-11	CRELD2	5	119312407	119319443	+	1425	protein_coding	Bos taurus cysteine rich with EGF like domains 2 (CRELD2), mRNA. [Source:RefSeq mRNA;Acc:NM_001046191]	EGF_CA
ENSBTAG00000018453	76.9706764655658	90.4980557196642	75.9878066257953	1.95191912772767	0	9.14462937976923	81.1521796036751	3.69884950249897	4.4681564660329	9.85799209872689e-13	4.85759929595738e-11	ANKRD37	27	15651437	15654048	+	820	protein_coding	Bos taurus ankyrin repeat domain 37 (ANKRD37), mRNA. [Source:RefSeq mRNA;Acc:NM_001075392]	-
ENSBTAG00000038375	229.925225852267	204.350448399242	232.016102897428	559.224830093979	533.550466541755	549.693832717239	222.097259049646	547.489709784324	-1.30184756617602	1.00092481680345e-12	4.9158002923274e-11	STOM	8	110740235	110772767	-	1802	protein_coding	Bos taurus stomatin (STOM), mRNA. [Source:RefSeq mRNA;Acc:NM_001105473]	-
ENSBTAG00000014921	23.6832850663279	22.3812395865836	17.2239028351803	373.79251295985	332.473611613706	1365.59798737887	21.0961424960306	690.621370650809	-5.03244436069481	1.02588014637003e-12	5.02173410262718e-11	IL6	4	31454749	31459131	+	1115	protein_coding	Bos taurus interleukin 6 (IL6), mRNA. [Source:RefSeq mRNA;Acc:NM_173923]	-
ENSBTAG00000000563	1583.81968881068	1618.26093184733	1685.91613633765	753.440783302882	740.599901319153	841.305902938769	1629.33225233189	778.448862520268	1.06567363272025	1.04648406143557e-12	5.10574065763563e-11	MYD88	22	11609349	11613789	+	2956	protein_coding	Bos taurus MYD88, innate immune signal transduction adaptor (MYD88), mRNA. [Source:RefSeq mRNA;Acc:NM_001014382]	TIR
ENSBTAG00000012253	600.963358558071	628.620903171001	592.704891681204	1236.54076741548	1550.8799008807	1285.32846282312	607.429717803425	1357.58304370643	-1.1601938068982	1.05385225050275e-12	5.12004283846302e-11	AGO1	3	109877713	109914109	-	8724	protein_coding	Bos taurus argonaute 1, RISC catalytic component (AGO1), transcript variant 1, mRNA. [Source:RefSeq mRNA;Acc:NM_001317187]	Piwi
ENSBTAG00000046542	886.149582898437	1058.72994218274	996.960022930435	446.013520685774	376.272530508924	444.02255988435	980.613182670537	422.102870359683	1.21610322754316	1.05631951764407e-12	5.12004283846302e-11	C7H19orf24	7	43713177	43716027	+	765	protein_coding	Bos taurus chromosome 7 C19orf24 homolog (C7H19orf24), mRNA. [Source:RefSeq mRNA;Acc:NM_001206241]	-
ENSBTAG00000004515	2543.97953754139	2973.78557289563	2855.11518761988	1438.5643971353	1224.37886911634	1044.51988915586	2790.9600993523	1235.8210518025	1.17516917106611	1.15054514651597e-12	5.55859466225566e-11	KCNK1	28	6451737	6519065	+	1671	protein_coding	Bos taurus potassium two pore domain channel subfamily K member 1 (KCNK1), mRNA. [Source:RefSeq mRNA;Acc:NM_001075207]	Ion_trans_2
ENSBTAG00000008772	1327.25076725879	814.482501476978	897.669288939395	2983.50838673175	3657.20972775076	2233.32170852586	1013.13418589172	2958.01327433613	-1.54582425483473	1.15531462772895e-12	5.56351511638824e-11	SMC2	8	93707084	93754793	+	4009	protein_coding	structural maintenance of chromosomes 2 [Source:VGNC Symbol;Acc:VGNC:34999]	SMC_N
ENSBTAG00000005844	2467.00886107583	2717.86096370992	2649.44152435273	1349.75207682369	1286.0955275596	1106.50015495208	2611.43711637949	1247.44925311179	1.06577270452156	1.27008383418481e-12	6.09640240408709e-11	SCAMP2	21	33814296	33839750	+	2687	protein_coding	Bos taurus secretory carrier membrane protein 2 (SCAMP2), mRNA. [Source:RefSeq mRNA;Acc:NM_001102170]	-
ENSBTAG00000053103	6489.22010817385	6260.90850000344	7827.75725321193	2797.10011003376	3113.70496146009	1753.73670105352	6859.29528712974	2554.84725751579	1.42475767608918	1.41157431528035e-12	6.7537000787865e-11	-	3	18619535	18627090	+	5422	protein_coding	trichohyalin [Source:NCBI gene;Acc:613296]	-
ENSBTAG00000014526	1712.10414958662	1880.99722264635	1905.77419017495	903.738556137913	912.809286975354	769.164937831701	1832.95852080264	861.904260314989	1.08846215747702	1.53794827540085e-12	7.33467807741008e-11	MOB3A	7	21451865	21470865	+	4614	protein_coding	MOB kinase activator 3A [Source:VGNC Symbol;Acc:VGNC:31544]	-
ENSBTAG00000005250	102.627568620754	127.475755906194	159.067808536665	17.5672721495491	27.8720392969574	11.1767692419402	129.723711021204	18.8720268961489	2.77953414988131	1.58513833681391e-12	7.53550378577691e-11	BGN	X	36728398	36742298	+	2259	protein_coding	Bos taurus biglycan (BGN), mRNA. [Source:RefSeq mRNA;Acc:NM_178318]	-
ENSBTAG00000005280	158.875370653283	170.292040332701	132.725368906389	591.431495701485	442.966338826644	381.026224157051	153.964259964125	471.808019561727	-1.61546166131997	1.60667049931783e-12	7.61346225108055e-11	ADA	13	73028616	73052210	-	2010	protein_coding	Bos taurus adenosine deaminase (ADA), mRNA. [Source:RefSeq mRNA;Acc:NM_173887]	-
ENSBTAG00000031001	287.159831429226	335.718593798754	330.293666133457	686.099573396277	841.138328783177	1146.12688226441	317.724030453813	891.121594814622	-1.48767944409982	1.65679497541005e-12	7.82598187110886e-11	MEGF8	18	50923578	50962105	-	8511	protein_coding	multiple EGF like domains 8 [Source:VGNC Symbol;Acc:VGNC:31376]	CUB
ENSBTAG00000013641	2206.49272534622	2442.4744070576	2860.18104139494	975.959563863837	922.763586724267	1270.08741385684	2503.04939126625	1056.27018814831	1.24478528410487	1.88973251374792e-12	8.89794052187594e-11	BAG3	26	39775458	39798891	+	2476	protein_coding	Bos taurus BCL2 associated athanogene 3 (BAG3), mRNA. [Source:RefSeq mRNA;Acc:NM_001082471]	WW
ENSBTAG00000013953	146.046924575689	118.717879546226	130.699027396368	414.782814642131	572.372235562517	324.126308016265	131.821277172761	437.093786073638	-1.72956664475004	1.96478342585106e-12	9.22204676336167e-11	CALD1	4	98573632	98679000	+	2036	protein_coding	Bos taurus caldesmon 1 (CALD1), mRNA. [Source:RefSeq mRNA;Acc:NM_174258]	-
ENSBTAG00000047362	593.068930202629	580.939131877844	547.112207705726	1480.53065838144	1293.06353738384	1122.75727384944	573.7067565954	1298.78382320491	-1.17882302014902	2.07975883327487e-12	9.73090946849617e-11	RCN1	15	62854463	62867520	+	2119	protein_coding	Bos taurus reticulocalbin 1 (RCN1), mRNA. [Source:RefSeq mRNA;Acc:NM_001103221]	-
ENSBTAG00000005862	1722.95898857536	976.989762823042	989.86782764536	3531.02170205936	4007.60107891251	3017.72769532385	1229.93885968125	3518.78349209857	-1.51647583806047	2.29002527248907e-12	1.06810235350811e-10	SMC4	1	107045175	107078624	-	4510	protein_coding	Bos taurus structural maintenance of chromosomes 4 (SMC4), mRNA. [Source:RefSeq mRNA;Acc:NM_001105326]	SMC_N
ENSBTAG00000006832	1051.93257836273	1284.48853279523	1192.50197864748	506.523013645331	487.760687696754	575.095580994376	1176.30769660182	523.126427445487	1.16917186696562	2.30626557170986e-12	1.07209540671027e-10	SLC5A6	11	72420089	72430694	+	3101	protein_coding	Bos taurus solute carrier family 5 member 6 (SLC5A6), mRNA. [Source:RefSeq mRNA;Acc:NM_001046219]	-
ENSBTAG00000008001	1694.34168578688	1340.92818044836	1336.37222585899	3065.48899009631	3633.31940835337	2975.05275821826	1457.21403069807	3224.62038555598	-1.14590309659961	2.31304294867373e-12	1.07209540671027e-10	NUCKS1	16	3467645	3495038	-	1830	protein_coding	Bos taurus nuclear casein kinase and cyclin dependent kinase substrate 1 (NUCKS1), mRNA. [Source:RefSeq mRNA;Acc:NM_001045920]	-
ENSBTAG00000013125	9273.97971055625	10259.3656070153	10164.1290142664	2401.8364866689	2088.41208732202	4747.07871803132	9899.15811061263	3079.10909734075	1.68484991081491	2.45742983848723e-12	1.13547038518513e-10	PLAUR	18	51865091	51878472	-	1604	protein_coding	Bos taurus plasminogen activator, urokinase receptor (PLAUR), mRNA. [Source:RefSeq mRNA;Acc:NM_174423]	-
ENSBTAG00000000815	11980.7818329286	13902.6421727617	13575.4749463871	6807.31795795026	6980.95041391293	5881.0127611227	13152.9663173592	6556.42704432863	1.00439203309492	2.76542152620881e-12	1.2698678661526e-10	EPHA2	2	135934234	135972074	+	4414	protein_coding	Bos taurus EPH receptor A2 (EPHA2), mRNA. [Source:RefSeq mRNA;Acc:NM_001205731]	Pkinase_Tyr
ENSBTAG00000016722	160.848977742144	208.242837892561	184.39707741193	436.253925047135	503.687567295015	644.188336308188	184.496297682212	528.043276216779	-1.51671029594023	2.83061505304475e-12	1.29579266872715e-10	PGGHG	11	82956390	82976683	+	4488	protein_coding	protein-glucosylgalactosylhydroxylysine glucosidase [Source:NCBI gene;Acc:511919]	-
ENSBTAG00000051307	84.8651048210084	116.771684799567	89.1590264409332	323.04261563893	285.688402793813	656.381175481214	96.9319386871694	421.704064637986	-2.12054848939319	2.98903522458246e-12	1.36410370618483e-10	RF01957	29	43613887	43614045	+	159	misc_RNA	-	-
ENSBTAG00000005958	1570.99124273309	1519.97809714103	1579.53320706153	771.984015016295	789.375970088828	752.907818934333	1556.83418231188	771.422601346486	1.01298676534533	3.21967668444207e-12	1.46485412833266e-10	PTK2B	8	74490929	74555716	+	4147	protein_coding	Bos taurus protein tyrosine kinase 2 beta (PTK2B), mRNA. [Source:RefSeq mRNA;Acc:NM_001102252]	Pkinase_Tyr
ENSBTAG00000015739	237.81965420771	332.799301678765	368.79415482386	775.88785327175	802.316559762415	1183.72146971457	313.137703570112	920.641960916246	-1.55586749528655	3.49822905178503e-12	1.58671967266286e-10	MRC2	19	47043679	47102832	+	5727	protein_coding	Bos taurus mannose receptor, C type 2 (MRC2), mRNA. [Source:RefSeq mRNA;Acc:NM_001192670]	Lectin_C
ENSBTAG00000046588	572.346055769592	545.907626437974	644.376600186744	249.845648349142	248.857493722834	237.760363874	587.54342746477	245.487835315325	1.25883810657417	4.14943983931018e-12	1.87635645416612e-10	DNAJB9	4	59583232	59586115	-	1967	protein_coding	Bos taurus DnaJ heat shock protein family (Hsp40) member B9 (DNAJB9), mRNA. [Source:RefSeq mRNA;Acc:NM_001193039]	DnaJ
ENSBTAG00000006752	892.070404165019	1092.78835024928	1169.19905128224	452.84523763282	425.0485992786	486.69749698994	1051.35260189885	454.86377796712	1.20875980033487	4.29923431230025e-12	1.92630910131038e-10	PFKFB4	22	51322004	51363442	+	3466	protein_coding	6-phosphofructo-2-kinase/fructose-2,6-biphosphatase 4 [Source:VGNC Symbol;Acc:VGNC:32772]	-
ENSBTAG00000021752	1717.03816730878	1463.5384494879	1494.42686364064	623.638161308992	597.257984934801	807.775595212949	1558.33449347911	676.223913818914	1.20461229273512	4.30609960393978e-12	1.92630910131038e-10	DNAJB4	3	66664210	66707306	-	1266	protein_coding	DnaJ heat shock protein family (Hsp40) member B4 [Source:VGNC Symbol;Acc:VGNC:55166]	DnaJ_C
ENSBTAG00000018546	571.359252225161	428.162844265078	439.716107674602	1189.69470835002	1614.58741927374	1033.34311991392	479.746068054947	1279.20841584589	-1.41491826880726	4.31185694198385e-12	1.92630910131038e-10	LRBA	17	6801065	7555668	+	9015	protein_coding	LPS responsive beige-like anchor protein [Source:VGNC Symbol;Acc:VGNC:30972]	Beach
ENSBTAG00000051530	715.43256971199	991.586223422987	979.736120095254	399.167461620309	344.418771312402	320.062028291923	895.584971076744	354.549420408211	1.33660450855878	4.45461013758803e-12	1.98410743425543e-10	CRB3	7	18006370	18008564	-	375	protein_coding	Bos taurus crumbs 3, cell polarity complex component (CRB3), mRNA. [Source:RefSeq mRNA;Acc:NM_001205455]	-
ENSBTAG00000045727	338.473615739603	294.848504118906	377.912691618955	667.556341682865	1096.96383233025	1137.99832281573	337.078270492488	967.506165609614	-1.52124116892929	4.48737995545781e-12	1.99271914668713e-10	EPPK1	14	940689	955681	+	10350	protein_coding	epiplakin 1 [Source:HGNC Symbol;Acc:HGNC:15577]	-
ENSBTAG00000007802	920.687706953498	634.459487410979	583.586354886108	1843.58761613879	2313.37926164746	1595.22979180419	712.911183083529	1917.39888986348	-1.42730803069389	4.55507298888293e-12	2.01674156928692e-10	BCLAF1	9	74258878	74287498	-	3789	protein_coding	Bos taurus BCL2 associated transcription factor 1 (BCLAF1), mRNA. [Source:RefSeq mRNA;Acc:NM_001098117]	-
ENSBTAG00000011405	54.2741949436682	74.9284977463886	64.8429283206787	218.614942305499	219.990024450985	228.615734494231	64.6818736702452	222.406900416905	-1.78142627709041	4.73933206214646e-12	2.09207658171894e-10	CEP72	20	71491866	71529187	-	2212	protein_coding	centrosomal protein 72 [Source:VGNC Symbol;Acc:VGNC:27212]	-
ENSBTAG00000008625	1023.31527557425	1234.86056675542	1259.37124847818	508.474932773059	417.085159479469	563.918811752436	1172.51569693595	496.492968001655	1.23983439049241	5.01406977640244e-12	2.2067858434303e-10	PLEKHF1	18	40287571	40296599	+	1736	protein_coding	Bos taurus pleckstrin homology and FYVE domain containing 1 (PLEKHF1), mRNA. [Source:RefSeq mRNA;Acc:NM_001082468]	FYVE
ENSBTAG00000001100	14.802053166455	26.2736290799025	18.2370735901909	101.499794641839	104.52014736359	241.824643598342	19.7709186121828	149.28152853459	-2.91494819906058	5.23831446932916e-12	2.29865917778373e-10	IL22RA1	2	128753716	128780202	+	2799	protein_coding	Bos taurus interleukin 22 receptor subunit alpha 1 (IL22RA1), mRNA. [Source:RefSeq mRNA;Acc:NM_001034311]	-
ENSBTAG00000009159	199.334315974927	195.592572039274	259.371713282715	495.787458442829	597.257984934801	652.316895756872	218.099533765639	581.787446378167	-1.41579584932145	5.29098674560952e-12	2.30811515914354e-10	PLXNA1	22	60240226	60280068	-	7252	protein_coding	plexin A1 [Source:VGNC Symbol;Acc:VGNC:33059]	Sema
ENSBTAG00000006107	139.139299764677	85.6325688530156	72.9482943607635	371.840593832122	344.418771312402	320.062028291923	99.2400543261519	345.440464478816	-1.79906738488894	5.31965529505561e-12	2.31381605091685e-10	SLF1	7	93950265	94018468	+	3761	protein_coding	Bos taurus SMC5-SMC6 complex localization factor 1 (SLF1), mRNA. [Source:RefSeq mRNA;Acc:NM_001102058]	-
ENSBTAG00000002128	907.859260875904	1088.89596075596	1001.01270595048	363.056957757347	329.487321689032	494.826056438624	999.25597586078	395.790111961668	1.33643572933564	5.36214350098088e-12	2.32547697095171e-10	MPPE1	24	42723600	42737607	-	2584	protein_coding	Bos taurus metallophosphoesterase 1 (MPPE1), mRNA. [Source:RefSeq mRNA;Acc:NM_001305022]	Metallophos
ENSBTAG00000050712	3918.59687493284	4851.863503422	4509.6230305522	2235.92336081205	1987.87365985799	2268.88415611385	4426.69446963568	2164.22705892797	1.03238815745284	5.41536450930585e-12	2.34171097381995e-10	EHD1	29	43081610	43103858	-	4854	protein_coding	EH domain containing 1 [Source:NCBI gene;Acc:511908]	-
ENSBTAG00000005998	972.988294808306	983.80144443635	929.077582344724	369.888674704394	343.42334133751	488.729636852111	961.955773863127	400.680550964672	1.26383348196008	5.48984786020034e-12	2.36701812390964e-10	NOCT	17	18582256	18600421	-	2086	protein_coding	Bos taurus nocturnin (NOCT), mRNA. [Source:RefSeq mRNA;Acc:NM_001082454]	Exo_endo_phos
ENSBTAG00000017104	38.4853382327829	39.8969923065186	31.4082934053287	135.658379377073	157.277936032831	359.688755604256	36.5968746482101	217.541690338054	-2.57039901780474	5.66519739259695e-12	2.43554225295646e-10	MUC1	3	15427371	15432019	+	3981	protein_coding	Bos taurus mucin 1, cell surface associated (MUC1), mRNA. [Source:RefSeq mRNA;Acc:NM_174115]	-
ENSBTAG00000007137	539.781538803391	553.692405424612	563.322939785896	1343.8963194405	1157.68506079862	1089.22696612362	552.265628004633	1196.93611545425	-1.11602654168984	5.76418756418676e-12	2.47093728185023e-10	RFC5	17	57183198	57231988	-	5414	protein_coding	Bos taurus replication factor C subunit 5 (RFC5), mRNA. [Source:RefSeq mRNA;Acc:NM_001075358]	-
ENSBTAG00000018152	1044.03815000729	1098.62693448926	1063.82929276113	474.316348037825	521.605306843059	362.736965397513	1068.83145908589	452.886206759466	1.23860119000235	5.83700257345516e-12	2.49494012015812e-10	MYADM	18	61573948	61579533	+	1683	protein_coding	Bos taurus myeloid associated differentiation marker (MYADM), mRNA. [Source:RefSeq mRNA;Acc:NM_001075252]	-
ENSBTAG00000005234	143.086513942398	160.561066599404	132.725368906389	26.3509082243236	38.821769020762	28.4499580703932	145.457649816064	31.2075451051596	2.22104759981488	5.88490559558784e-12	2.50818735039537e-10	LYPD1	2	64874976	64937074	+	3215	protein_coding	Bos taurus LY6/PLAUR domain containing 1 (LYPD1), mRNA. [Source:RefSeq mRNA;Acc:NM_001046359]	-
ENSBTAG00000008411	1095.35193431767	1261.13419583532	1164.13319750718	580.695940498983	529.56874664219	549.693832717239	1173.53977588672	553.319506619471	1.08465892817344	5.90304504329583e-12	2.50870957255483e-10	PLEKHO2	10	45233901	45256216	-	3704	protein_coding	Bos taurus pleckstrin homology domain containing O2 (PLEKHO2), mRNA. [Source:RefSeq mRNA;Acc:NM_001076283]	PH
novel.749	34.5381240550616	29.1929211998917	20.2634151002121	137.610298504801	130.401326710765	145.298000145222	27.9981534517218	137.769875120263	-2.29737712532281	6.19928288404505e-12	2.62707896389018e-10	-	6	88621142	88622176	+	1035	-	-	-
ENSBTAG00000014334	1636.12027666549	1531.65526562098	1665.65272123743	702.690885981963	813.26628948622	817.936294523803	1611.14275450797	777.964489997329	1.05038569128008	6.29048209600859e-12	2.655148361603e-10	ZFYVE26	10	79599600	79667575	-	9647	protein_coding	Bos taurus zinc finger FYVE-type containing 26 (ZFYVE26), mRNA. [Source:RefSeq mRNA;Acc:NM_001205789]	FYVE
ENSBTAG00000031777	1639.08068729878	1901.43226748628	1836.87857883423	842.253103614491	829.193169084481	932.752196736462	1792.46384453976	868.066156478478	1.04613889962152	6.30132297252061e-12	2.655148361603e-10	GDPD5	15	54615540	54706765	-	4282	protein_coding	glycerophosphodiester phosphodiesterase domain containing 5 [Source:VGNC Symbol;Acc:VGNC:29313]	-
ENSBTAG00000004541	184.532262808472	358.099833385338	343.464885948595	75.1488864175155	69.6800982423934	29.4660280014786	295.365660714135	58.0983375537958	2.34445895783036	6.3895344912216e-12	2.68469052616994e-10	LPAR5	5	103796256	103806242	+	1846	protein_coding	Bos taurus lysophosphatidic acid receptor 5 (LPAR5), mRNA. [Source:RefSeq mRNA;Acc:NM_001034304]	7tm_1
ENSBTAG00000005300	1130.87686191716	1175.5016269823	1053.69758521103	560.200789657842	516.628156968602	441.99042002218	1120.02535803683	506.273122216208	1.14537619700269	6.51357331601144e-12	2.72907681986107e-10	TMEM51	16	52283707	52343027	-	1976	protein_coding	transmembrane protein 51 [Source:VGNC Symbol;Acc:VGNC:36094]	-
ENSBTAG00000002719	311.829920039984	272.467264532322	294.832689708086	698.787047726507	691.823832549477	627.931217410821	293.043291426798	672.847365895602	-1.19931771319296	7.34960776721417e-12	3.06206130346406e-10	ORC1	3	93962136	93993700	+	2790	protein_coding	Bos taurus origin recognition complex subunit 1 (ORC1), mRNA. [Source:RefSeq mRNA;Acc:NM_001014918]	BAH
ENSBTAG00000016784	32.5645169662009	34.0584080665403	24.3160981202545	106.379592461158	179.17739548044	179.844377802128	30.3130077176652	155.133788581242	-2.35398867325658	7.59299379867529e-12	3.15460179333198e-10	DNAH7	2	84377037	84632137	-	12175	protein_coding	Bos taurus dynein axonemal heavy chain 7 (DNAH7), mRNA. [Source:RefSeq mRNA;Acc:NM_001143874]	Dynein_heavy
ENSBTAG00000025221	158.875370653283	154.722482359426	143.870247211506	523.114326231017	508.664717169472	330.222727602778	152.489366741405	454.000590334422	-1.57410617522034	7.95382849419182e-12	3.29528447558249e-10	TEX30	12	79008112	79014993	-	1380	protein_coding	testis expressed 30 [Source:VGNC Symbol;Acc:VGNC:35767]	-
ENSBTAG00000047293	526.953092725797	318.202841078819	402.22878973921	1002.31047208816	1374.68879532493	1036.39132970718	415.794907847942	1137.79686570676	-1.4523748219366	8.26002115210173e-12	3.40312871466591e-10	NRIP1	1	22189815	22193285	+	3471	protein_coding	nuclear receptor interacting protein 1 [Source:VGNC Symbol;Acc:VGNC:32263]	-
ENSBTAG00000020661	11.841642533164	7.78477898663778	12.1580490601273	58.5575738318302	90.5841277151114	180.860447733214	10.594823526643	110.000716426718	-3.37691590354632	8.84525816020516e-12	3.6241124042034e-10	ABCA1	8	94603862	94719841	-	7427	protein_coding	Bos taurus ATP binding cassette subfamily A member 1 (ABCA1), mRNA. [Source:RefSeq mRNA;Acc:NM_001024693]	ABC_tran
ENSBTAG00000010426	398.668631949854	342.530275412062	306.990738768213	899.834717882458	884.937247678396	725.473930795026	349.396548710043	836.748632118627	-1.25987252171797	8.95629962583979e-12	3.65949961571504e-10	XRCC5	2	104134456	104223320	+	4771	protein_coding	X-ray repair cross complementing 5 [Source:VGNC Symbol;Acc:VGNC:37006]	-
ENSBTAG00000000312	1773.2859693413	2162.22236353864	2028.36785153123	857.868456636313	863.037788230787	1048.58416888021	1987.95872813706	923.163471249102	1.10675124796903	9.06120018005644e-12	3.69219013930212e-10	GRINA	14	826740	830066	-	2515	protein_coding	Bos taurus glutamate ionotropic receptor NMDA type subunit associated protein 1 (GRINA), mRNA. [Source:RefSeq mRNA;Acc:NM_001037593]	-
ENSBTAG00000009459	813.126120610592	996.451710289636	1085.10587861636	367.936755576667	447.9434887011	412.524392020701	964.894569838862	409.468212099489	1.23666084140988	9.46261770778712e-12	3.84519303676434e-10	MTCL1	24	41135878	41248489	+	6211	protein_coding	microtubule crosslinking factor 1 [Source:VGNC Symbol;Acc:VGNC:31718]	-
ENSBTAG00000008766	5440.24794044441	5389.98635087333	5834.85037810607	2411.59608230754	3138.59071083238	2573.7051354395	5555.02822314127	2707.96397619314	1.03658820968411	9.52946067223692e-12	3.86177488225732e-10	SLC9A1	2	126090279	126142300	+	4799	protein_coding	solute carrier family 9 member A1 [Source:HGNC Symbol;Acc:HGNC:11071]	Na_H_Exchanger
ENSBTAG00000001114	674.973624390346	502.118244638137	517.730255810419	1355.60783420687	1531.96673135776	1157.30365150635	564.940708279634	1348.29273902366	-1.25498460589161	9.7049243675501e-12	3.92216452914177e-10	PRKD3	11	19680235	19765027	-	3981	protein_coding	protein kinase D3 [Source:VGNC Symbol;Acc:VGNC:33338]	Pkinase
ENSBTAG00000011849	872.334333276412	730.796127370622	724.417089832582	1600.57368473669	1608.6148394244	1616.56726035698	775.849183493205	1608.58526150602	-1.0519073021077	9.90703654131389e-12	3.99296646686869e-10	HDAC2	9	36449731	36485327	+	2376	protein_coding	histone deacetylase 2 [Source:VGNC Symbol;Acc:VGNC:50610]	Hist_deacetyl
ENSBTAG00000000638	598.00294792478	658.786921744222	696.048308692285	1569.34297869305	1244.28746861417	1423.51397345074	650.946059453763	1412.38147358599	-1.11761742178657	1.05140609741619e-11	4.22613963058994e-10	CDT1	18	14008412	14012515	+	2128	protein_coding	chromatin licensing and DNA replication factor 1 [Source:VGNC Symbol;Acc:VGNC:27158]	-
ENSBTAG00000023851	467.744880059977	469.032933944926	616.007819046447	110.283430716614	112.483587162721	219.471105114462	517.595211017117	147.412707664599	1.8127522501234	1.14134312405716e-11	4.57524357189615e-10	FAM102A	11	98609978	98643839	-	2126	protein_coding	family with sequence similarity 102 member A [Source:VGNC Symbol;Acc:VGNC:28711]	-
ENSBTAG00000011937	589.121716024907	672.410284970838	638.297575656681	267.412920498691	227.953464250116	295.676349945872	633.276525550809	263.680911564893	1.26421734253358	1.20800067920138e-11	4.82939786358893e-10	RITA1	17	61195558	61199902	+	1470	protein_coding	RBPJ interacting and tubulin associated 1 [Source:VGNC Symbol;Acc:VGNC:33988]	-
ENSBTAG00000006395	904.898850242613	1050.9451631961	974.670266320201	2188.10134218272	1906.24840191691	1903.09898092309	976.838093252972	1999.14957500757	-1.03320462543293	1.23474535253617e-11	4.90985068869075e-10	TUBGCP2	26	25714368	25732401	+	3878	protein_coding	tubulin gamma complex associated protein 2 [Source:VGNC Symbol;Acc:VGNC:36512]	-
ENSBTAG00000010009	1422.97071106854	1340.92818044836	1329.28003057391	616.806444361945	650.015773604041	718.361441277427	1364.39297403027	661.727886414471	1.04408663828189	1.23846161142272e-11	4.91146059374914e-10	TMCO1	3	3105832	3191071	+	1207	protein_coding	Bos taurus transmembrane and coiled-coil domains 1 (TMCO1), mRNA. [Source:RefSeq mRNA;Acc:NM_001034766]	-
ENSBTAG00000046677	218.083583319103	214.081422132539	208.713175532184	66.3652503427409	38.821769020762	66.0445455205556	213.626060327942	57.0771882946862	1.90413439571122	1.33539614099988e-11	5.28175881688271e-10	RTN4R	17	73066457	73085195	-	1787	protein_coding	reticulon 4 receptor [Source:VGNC Symbol;Acc:VGNC:34206]	-
ENSBTAG00000009780	1172.32261078323	1029.53702098285	901.721971959438	2316.92800461275	2366.1370503167	1983.36850547884	1034.52720124184	2222.1445201361	-1.10293669827627	1.35140150386756e-11	5.33084763440523e-10	GTF2I	25	32782209	32863447	-	4865	protein_coding	Bos taurus general transcription factor IIi (GTF2I), mRNA. [Source:RefSeq mRNA;Acc:NM_001102177]	-
ENSBTAG00000019299	438.140773727067	466.113641824937	439.716107674602	1102.83430716614	945.658476146767	896.173679217385	447.990174408869	981.555487510096	-1.1316541256794	1.35612854233293e-11	5.33530465248859e-10	GRHPR	8	61555133	61564033	+	1183	protein_coding	Bos taurus glyoxylate and hydroxypyruvate reductase (GRHPR), mRNA. [Source:RefSeq mRNA;Acc:NM_001192037]	2-Hacid_dh_C
ENSBTAG00000016906	1213.76835964931	1307.84286975515	1386.01759285451	616.806444361945	594.271695010127	408.460112296359	1302.54294075299	539.846083889477	1.27041932470274	1.37292397226798e-11	5.38709215785152e-10	CYP27B1	5	55698030	55704141	+	3361	protein_coding	cytochrome P450, family 27, subfamily B, polypeptide 1 [Source:NCBI gene;Acc:539630]	p450
ENSBTAG00000016105	1219.68918091589	1328.27791459507	1120.56685504173	2841.01829040763	2439.79886845866	2318.67158273704	1222.84465018423	2533.16291386778	-1.05066870990094	1.45161822284812e-11	5.6808447180167e-10	H2AFY	7	46799693	46882561	-	3374	protein_coding	H2A histone family, member Y [Source:NCBI gene;Acc:532990]	A1pp
ENSBTAG00000014373	224.991208130115	195.592572039274	189.462931186983	584.599778754438	481.788107847406	471.456448023658	203.348903785458	512.614778208501	-1.3339709564796	1.47325026661924e-11	5.75032840907806e-10	CETN3	7	89936049	89953630	-	1038	protein_coding	Bos taurus centrin 3 (CETN3), mRNA. [Source:RefSeq mRNA;Acc:NM_001075976]	-
ENSBTAG00000003989	67.1026410212625	90.4980557196642	51.6717085055408	4.87979781931918	5.972579849348	4.06427972434188	69.7574684154892	4.97221913100302	3.80992876616562	1.50876022213504e-11	5.87347286475246e-10	-	26	24827343	24837104	+	2431	protein_coding	-	-
ENSBTAG00000013813	1650.92232983194	1723.35544816694	1840.93126185427	552.393113146932	505.678427244798	900.237958941727	1738.40301328438	652.769833111152	1.41334868323828	1.61768190367203e-11	6.28100994640405e-10	KLHL17	16	51499247	51512948	-	4398	protein_coding	Bos taurus kelch like family member 17 (KLHL17), mRNA. [Source:RefSeq mRNA;Acc:NM_001193053]	-
ENSBTAG00000009418	178.61144154189	236.462661719123	177.304882126856	469.436550218506	522.60073681795	530.388504026615	197.459661795956	507.47526368769	-1.36127398830023	1.64372148182979e-11	6.36545091866826e-10	FAM131B	4	106740881	106749085	-	2083	protein_coding	Bos taurus family with sequence similarity 131 member B (FAM131B), mRNA. [Source:RefSeq mRNA;Acc:NM_001078072]	-
ENSBTAG00000054628	1513.75663715613	1820.66518549991	1926.03760527516	3305.57504280682	3964.79758999218	5084.41393515169	1753.48647597707	4118.2621893169	-1.23179057902584	1.71763683488785e-11	6.63437227475431e-10	-	13	58486589	58542578	+	4342	protein_coding	prostate transmembrane protein, androgen induced 1 [Source:NCBI gene;Acc:617469]	-
ENSBTAG00000009994	337.486812195173	224.785493239166	247.213664222587	594.359374393077	765.485650691436	850.450532318539	269.828656552309	736.765185801017	-1.44902540058976	1.72315531402013e-11	6.63839990066145e-10	EML5	10	100303249	100460074	-	6171	protein_coding	echinoderm microtubule associated protein like 5 [Source:VGNC Symbol;Acc:VGNC:28479]	WD40
ENSBTAG00000033334	376.958953972386	505.037536758126	489.361474670122	197.143831900495	145.332776334135	142.249790351966	457.119321800211	161.575466195532	1.49981806441208	1.76790374255967e-11	6.78685036538496e-10	SPATA2L	18	14575038	14579286	-	2550	protein_coding	spermatogenesis associated 2 like [Source:VGNC Symbol;Acc:VGNC:35182]	-
ENSBTAG00000016388	251.634903829734	248.139830199079	284.70098215798	45.8700995016003	34.8400491211967	94.4945035909487	261.491905395598	58.4015507379153	2.16431920811219	1.77084081135651e-11	6.78685036538496e-10	SLCO4A1	13	54671725	54695783	-	3330	protein_coding	solute carrier organic anion transporter family member 4A1 [Source:VGNC Symbol;Acc:VGNC:34954]	-
ENSBTAG00000048365	2778.83878111581	3188.8400924015	3125.63177920771	1651.32358205761	1496.13125226168	1349.3408684815	3031.10355090834	1498.9319009336	1.01582915307466	1.79123451091017e-11	6.84731707881948e-10	WNT7B	5	116230309	116284408	-	3990	protein_coding	Wnt family member 7B [Source:NCBI gene;Acc:100337066]	wnt
ENSBTAG00000017122	2152.21853040255	2354.89564345793	2339.41127331949	3947.75643582922	5751.59439492213	6733.49543330341	2282.17514905999	5477.61542135159	-1.26310548596483	2.1841312005142e-11	8.30641896564786e-10	HSPG2	2	130906818	130976365	+	13071	protein_coding	heparan sulfate proteoglycan 2 [Source:VGNC Symbol;Acc:VGNC:29988]	I-set
ENSBTAG00000012096	252.621707374165	268.574875039003	237.081956672481	852.988658816994	760.508500816979	494.826056438624	252.75951302855	702.774405357532	-1.47537360019897	2.25077216298216e-11	8.51618691871209e-10	BCKDHB	9	19804029	20074759	+	1536	protein_coding	2-oxoisovalerate dehydrogenase subunit beta, mitochondrial [Source:UniProtKB/Swiss-Prot;Acc:P21839]	-
ENSBTAG00000016246	2754.16869250505	2841.44433012279	2965.55079991604	1355.60783420687	1465.27292304004	965.266434531197	2853.72127418129	1262.04906392604	1.17696150441435	2.26829574788571e-11	8.56065204392896e-10	DUOX1	10	65265033	65295343	-	4662	protein_coding	Bos taurus dual oxidase 1 (DUOX1), mRNA. [Source:RefSeq mRNA;Acc:NM_001205674]	An_peroxidase
ENSBTAG00000026842	90.7859260875904	99.2559320796317	62.8165868106575	312.307060436428	319.533021940118	226.58359463206	84.2861483259599	286.141225669535	-1.76262257220521	2.36632124016048e-11	8.907938231995e-10	ZRANB3	2	61831040	62103607	+	4262	protein_coding	zinc finger RANBP2-type containing 3 [Source:VGNC Symbol;Acc:VGNC:37373]	SNF2_N
ENSBTAG00000004906	126.310853687082	117.744782172896	156.028296271633	359.153119501892	370.299950659576	351.560196155573	133.361310710537	360.337755439014	-1.43464495149557	2.39306370008035e-11	8.98580273407386e-10	CCNE2	14	69448183	69460811	+	2628	protein_coding	Bos taurus cyclin E2 (CCNE2), mRNA. [Source:RefSeq mRNA;Acc:NM_001015665]	Cyclin_C
ENSBTAG00000006934	9.86803544430331	1.94619474665945	2.02634151002121	64.4133312150132	78.6389680164154	71.1248951759829	4.61352390032799	71.3923981358039	-3.94980687043794	2.62482168519488e-11	9.83115031182081e-10	CYP11A1	21	34328403	34342900	+	2041	protein_coding	Bos taurus cytochrome P450, family 11, subfamily A, polypeptide 1 (CYP11A1), mRNA. [Source:RefSeq mRNA;Acc:NM_176644]	p450
novel.828	939.436974297675	791.128164517065	889.563922899311	411.854935950539	365.32280078512	417.604741676128	873.376353904683	398.260826137262	1.13285981497263	2.69200890579243e-11	1.00573995190714e-09	-	8	22296524	22385748	-	4935	-	-	-
ENSBTAG00000011389	328.6055802953	374.642488731943	337.385861418531	124.922824174571	142.346486409461	124.976601523513	346.877976815258	130.748637369182	1.40771260927061	2.94489192355617e-11	1.09196592525463e-09	TMEM104	19	56577202	56647063	-	4843	protein_coding	Bos taurus transmembrane protein 104 (TMEM104), mRNA. [Source:RefSeq mRNA;Acc:NM_001079596]	Aa_trans
ENSBTAG00000009104	1861.1114847956	2280.94024308487	2646.4020120877	1076.48339894181	990.452825016878	1058.74486819106	2262.81791332272	1041.89369738325	1.11885935029649	3.07668646177588e-11	1.13799036411621e-09	SERP1	1	117598268	117600549	+	818	protein_coding	Bos taurus stress associated endoplasmic reticulum protein 1 (SERP1), mRNA. [Source:RefSeq mRNA;Acc:NM_001114083]	-
ENSBTAG00000008395	616.752215268957	763.881438063832	727.456602097614	248.869688785278	222.976314375659	341.399496844718	702.696751810134	271.081833335218	1.37456460253448	3.10046576049431e-11	1.1439330387973e-09	APBA3	7	20214159	20223118	+	3543	protein_coding	amyloid beta precursor protein binding family A member 3 [Source:VGNC Symbol;Acc:VGNC:26002]	PID
ENSBTAG00000008181	477.61291550428	532.284263211358	648.429283206787	1219.9494548298	1154.69877087395	1274.15169358118	552.775487307475	1216.26663976164	-1.13787918787843	3.47419817416382e-11	1.27547790394054e-09	CHAF1A	7	19676722	19701793	-	3976	protein_coding	chromatin assembly factor 1 subunit A [Source:VGNC Symbol;Acc:VGNC:27266]	-
ENSBTAG00000047077	624.646643624399	467.086739198267	550.151719970758	139.562217632529	216.00830455142	224.551454769889	547.295034264475	193.373992317946	1.50143389809028	3.52250146913739e-11	1.29001831580854e-09	ENTPD7	26	20622608	20655036	+	2342	protein_coding	ectonucleoside triphosphate diphosphohydrolase 7 [Source:VGNC Symbol;Acc:VGNC:28512]	-
ENSBTAG00000018413	795.363656810846	989.640028676328	975.683437075212	165.913125856852	197.095135028484	416.588671745043	920.229040854129	259.865644210126	1.82486313701686	3.66312237783394e-11	1.33821258886781e-09	TENT5B	2	126212749	126220286	+	2404	protein_coding	Bos taurus terminal nucleotidyltransferase 5B (TENT5B), mRNA. [Source:RefSeq mRNA;Acc:NM_001045950]	-
ENSBTAG00000016512	289.133438518087	182.942306185988	215.805370817259	537.753719688974	680.874102825673	617.770518099966	229.293705173778	612.132780204871	-1.41665965537199	3.77590774882206e-11	1.37602613588523e-09	TTC21B	2	30336543	30434725	+	4567	protein_coding	Bos taurus tetratricopeptide repeat domain 21B (TTC21B), mRNA. [Source:RefSeq mRNA;Acc:NM_001102108]	-
ENSBTAG00000007196	109.535193431767	120.664074292886	113.475124561188	316.210898691883	300.619852417183	584.240210374145	114.558130761947	400.35698716107	-1.80481265080426	3.79836666172582e-11	1.38081799820386e-09	TAGLN	15	27888817	27894507	+	1546	protein_coding	transgelin [Source:VGNC Symbol;Acc:VGNC:35585]	CH
ENSBTAG00000000146	673.986820845916	728.849932623962	668.692698306999	1370.24722766483	1563.82049055429	1312.76235096243	690.509817258959	1415.61002306051	-1.03564582612835	3.90949926759094e-11	1.41774310848188e-09	FARP1	12	75180883	75458745	+	5035	protein_coding	Bos taurus FERM, ARH/RhoGEF and pleckstrin domain protein 1 (FARP1), mRNA. [Source:RefSeq mRNA;Acc:NM_001192712]	RhoGEF
ENSBTAG00000051588	420.378309927321	392.158241451878	402.22878973921	174.696761931627	161.259655932396	156.474769387162	404.921780372803	164.143729083728	1.30245404456229	3.98847628784309e-11	1.4428556171046e-09	-	NKLS02001967.1	6724	95416	+	3369	protein_coding	-	-
ENSBTAG00000007348	15.7888567108853	49.6279660398159	31.4082934053287	166.889085420716	167.232235781744	165.619398766932	32.2750387186766	166.580239989797	-2.36658021047683	4.02352069990215e-11	1.45199170367272e-09	STRA6	21	34477952	34507708	+	4051	protein_coding	Bos taurus stimulated by retinoic acid 6 (STRA6), mRNA. [Source:RefSeq mRNA;Acc:NM_001075730]	-
ENSBTAG00000021802	738.129051233887	890.384096596696	893.616605919353	414.782814642131	348.400491211967	359.688755604256	840.709917916646	374.290687152785	1.16726578139909	4.14130195952324e-11	1.49086870542837e-09	MIEN1	19	40097827	40099201	-	749	protein_coding	Bos taurus migration and invasion enhancer 1 (MIEN1), mRNA. [Source:RefSeq mRNA;Acc:NM_001075221]	-
ENSBTAG00000017021	2085.11588938129	2060.04713933902	2175.27761100777	5208.6961923413	4680.51174193905	3591.80720638714	2106.81354657603	4493.67171355583	-1.0928848888539	4.30350595151217e-11	1.5455109024898e-09	MCM4	14	19551601	19563221	+	3667	protein_coding	Bos taurus minichromosome maintenance complex component 4 (MCM4), mRNA. [Source:RefSeq mRNA;Acc:NM_001075158]	MCM
ENSBTAG00000006911	968.054277086154	798.912943503702	804.45757947842	1739.15994280536	1699.19896713951	1765.92954022655	857.141600022759	1734.7628167238	-1.01710572796278	4.39548295360037e-11	1.57472954511596e-09	NUP107	5	45077381	45125506	-	3123	protein_coding	nucleoporin 107 [Source:VGNC Symbol;Acc:VGNC:32350]	-
ENSBTAG00000010740	5713.59252225161	8123.41687255653	7921.98213342791	3343.63746579751	2761.32275034856	3614.16074487102	7252.99717607868	3239.70698700569	1.16272297869817	4.50498020557935e-11	1.61006907010007e-09	CLTB	7	37857326	37879421	-	3294	protein_coding	clathrin light chain B [Source:VGNC Symbol;Acc:VGNC:27470]	-
novel.398	349.328454728337	244.24744070576	355.622935008722	88.8123203116092	120.447026961851	67.060615451641	316.399610147606	92.1066542417005	1.77971997182074	4.72084000513452e-11	1.68316103259988e-09	-	20	24513132	24526715	+	7099	-	PF00078:Reverse transcriptase (RNA-dependent DNA polymerase)	RVT_1
ENSBTAG00000001027	10454.1967496949	13610.7129607628	13752.7798285139	6024.59838773147	5602.27989868843	3492.23235314076	12605.8965129906	5039.70354652022	1.32265290386025	5.23326520511133e-11	1.86138583986118e-09	SERPINH1	15	54737997	54748417	+	2294	protein_coding	serpin family H member 1 [Source:VGNC Symbol;Acc:VGNC:34480]	Serpin
ENSBTAG00000026326	926.60852822008	873.841441250091	890.577093654321	382.576149034624	464.865798274253	414.556531882872	897.009021041497	420.666159730583	1.09252334930312	5.4179575866258e-11	1.91378943362235e-09	SPN	25	26509758	26513471	-	3342	protein_coding	Bos taurus sialophorin (SPN), mRNA. [Source:RefSeq mRNA;Acc:NM_001103102]	-
ENSBTAG00000014434	279.265403073784	353.234346518689	339.412202928552	711.474522056737	693.81469249926	872.804070802419	323.970650840342	759.364428452805	-1.2288185804135	5.63484913828669e-11	1.98138719576461e-09	CCHCR1	23	27992754	28004146	+	2462	protein_coding	Bos taurus coiled-coil alpha-helical rod protein 1 (CCHCR1), mRNA. [Source:RefSeq mRNA;Acc:NM_001024536]	-
ENSBTAG00000013982	1213.76835964931	718.145861517335	816.615628538547	2034.8756906561	2469.6617677054	2292.25376452882	916.176616568396	2265.59707429677	-1.30617895857118	5.63744199442197e-11	1.98138719576461e-09	UACA	10	17533608	17619279	-	6541	protein_coding	Bos taurus uveal autoantigen with coiled-coil domains and ankyrin repeats (UACA), mRNA. [Source:RefSeq mRNA;Acc:NM_174209]	-
ENSBTAG00000010564	1231.53082344905	1086.9497660093	1108.4088059816	452.84523763282	563.413365788495	312.949538774325	1142.29646514665	443.06938073188	1.36611442792436	5.79945614142697e-11	2.03351143001524e-09	ELOVL6	6	15199666	15360477	+	3234	protein_coding	ELOVL fatty acid elongase 6 [Source:VGNC Symbol;Acc:VGNC:28452]	ELO
ENSBTAG00000016836	483.533736770862	390.212046705219	450.860985979719	184.456357570265	184.154545354897	167.651538629103	441.5355898186	178.754147184755	1.30429776441849	6.34894940571894e-11	2.21570864907349e-09	PDK1	2	24026650	24069014	-	4033	protein_coding	Bos taurus pyruvate dehydrogenase kinase 1 (PDK1), mRNA. [Source:RefSeq mRNA;Acc:NM_001205957]	HATPase_c
ENSBTAG00000015718	1876.90034150649	1581.2832316608	1599.79662216174	812.974316698576	841.138328783177	869.755861009162	1685.99339844301	841.289502163639	1.00297774500968	6.39885290751093e-11	2.22788230807986e-09	CASP8	2	89861141	89885545	+	3394	protein_coding	Bos taurus caspase 8 (CASP8), mRNA. [Source:RefSeq mRNA;Acc:NM_001045970]	Peptidase_C14
ENSBTAG00000005970	1904.53084075054	2028.90802339247	2340.4244440745	1072.57956068636	1077.05523283242	926.655777149949	2091.28776940584	1025.43019022291	1.02804132370262	6.72896594913832e-11	2.337330748422e-09	XBP1	17	68052596	68056965	-	1131	protein_coding	X-box binding protein 1 [Source:VGNC Symbol;Acc:VGNC:53930]	bZIP_2
ENSBTAG00000001161	697.670105912244	576.073645011196	527.861963360525	1363.41551071778	1404.55169457167	1170.51256061046	600.535238094655	1312.8265886333	-1.12831191654507	7.00294721863143e-11	2.4268157277276e-09	SINHCAF	5	78658638	78688163	+	2714	protein_coding	Bos taurus SIN3-HDAC complex associated factor (SINHCAF), mRNA. [Source:RefSeq mRNA;Acc:NM_001076116]	-
ENSBTAG00000010166	662.145178312752	648.082850637595	628.165868106575	287.908071339832	293.651842592944	311.933468843239	646.131299018974	297.831127592005	1.11747973934335	7.24912734903767e-11	2.50627172123372e-09	MIC2	23	27842117	27849003	-	1156	protein_coding	Bos taurus CD99 molecule (MIC2), mRNA. [Source:RefSeq mRNA;Acc:NM_001281907]	MHC_I
ENSBTAG00000013905	1003.57920468565	592.616300357801	621.073672821501	1890.43367520425	1948.05646086234	1728.33495277638	739.089725954983	1855.60836294766	-1.32805471600774	7.48092480944365e-11	2.58039713427136e-09	SMC3	26	31124223	31163013	+	4836	protein_coding	structural maintenance of chromosomes 3 [Source:VGNC Symbol;Acc:VGNC:35000]	SMC_N
ENSBTAG00000001894	347.354847639476	318.202841078819	346.504398213627	927.161585670645	791.366830038611	651.300825825786	337.354028977307	789.943080511681	-1.2277376578712	7.61627947254669e-11	2.62098972475203e-09	NEDD1	5	61105019	61157165	+	3132	protein_coding	Bos taurus neural precursor cell expressed, developmentally down-regulated 1 (NEDD1), mRNA. [Source:RefSeq mRNA;Acc:NM_001035333]	-
ENSBTAG00000011567	1073.6422563402	1152.14729002239	1224.92344280782	610.950686978762	525.587026742625	458.247538919547	1150.2376630568	531.595084213644	1.11325870759333	8.84642454018804e-11	3.03727242546456e-09	VPS18	10	36433611	36442758	+	4271	protein_coding	VPS18, CORVET/HOPS core subunit [Source:VGNC Symbol;Acc:VGNC:36812]	-
ENSBTAG00000001368	4949.80657886254	6054.61185685753	5766.96793752036	3032.30636492494	2889.73321710954	2411.13394646582	5590.46212441348	2777.7245095001	1.0090208938397	9.00260462218738e-11	3.08375592970631e-09	LGALS3BP	19	53416674	53427208	+	2914	protein_coding	galectin 3 binding protein [Source:VGNC Symbol;Acc:VGNC:30853]	SRCR
ENSBTAG00000013615	2788.70681656011	2179.73811625858	2367.78005445978	1225.80521221298	1273.15493788602	1115.64478433185	2445.40832909283	1204.86831147695	1.02115138215176	9.2548186945629e-11	3.15557404316683e-09	CHORDC1	29	5050449	5072434	+	3016	protein_coding	Bos taurus cysteine and histidine rich domain containing 1 (CHORDC1), mRNA. [Source:RefSeq mRNA;Acc:NM_001045912]	-
ENSBTAG00000014286	105.587979254045	108.986905812929	82.0668311558589	274.244637445738	292.656412618052	276.371021255248	98.8805720742778	281.090690439679	-1.5065952169687	9.49389983085718e-11	3.2296679424604e-09	IFT88	12	35853109	35914424	-	3054	protein_coding	Bos taurus intraflagellar transport 88 (IFT88), mRNA. [Source:RefSeq mRNA;Acc:NM_001110786]	-
ENSBTAG00000008110	923.648117586789	1034.4025078495	1058.76343898608	497.739377570557	446.948058726209	507.01889561165	1005.60468814079	483.902110636139	1.05527182395501	9.99521149488735e-11	3.3924251005073e-09	IFT20	19	19814952	19821909	-	1250	protein_coding	Bos taurus intraflagellar transport 20 (IFT20), mRNA. [Source:RefSeq mRNA;Acc:NM_001013603]	-
ENSBTAG00000004155	433.206756004915	551.746210677953	509.624889770334	1046.22865246203	999.4116947909	1161.36793123069	498.192618817734	1069.00275949454	-1.10140236930084	1.0088442192091e-10	3.41625056148615e-09	SPATA20	19	36171006	36179075	-	2934	protein_coding	Bos taurus spermatogenesis associated 20 (SPATA20), mRNA. [Source:RefSeq mRNA;Acc:NM_001083407]	-
ENSBTAG00000046875	1236.4648411712	1745.73668775352	1804.45711467389	790.527246729708	615.175724482845	531.404573957701	1595.55288119954	645.702515056751	1.30489181129696	1.0157749563152e-10	3.43188477268042e-09	AP5B1	29	43894846	43900279	-	5330	protein_coding	adaptor related protein complex 5 subunit beta 1 [Source:VGNC Symbol;Acc:VGNC:25995]	-
ENSBTAG00000039313	694.709695278953	942.931354756501	936.169777629798	339.633928224615	304.601572316748	415.572601813957	857.936942555084	353.269367451774	1.28028652718362	1.02847810520017e-10	3.46690619462021e-09	ZNF341	13	63174373	63214476	+	4681	protein_coding	Bos taurus zinc finger protein 341 (ZNF341), mRNA. [Source:RefSeq mRNA;Acc:NM_001192576]	-
ENSBTAG00000009828	45.3929630437952	60.3320371464428	65.8560990756893	0.975959563863837	2.986289924674	2.03213986217094	57.1936997553091	1.99812978356959	4.84287683925528	1.05253365606476e-10	3.53994992896881e-09	FXYD2	15	28480087	28485276	-	795	protein_coding	FXYD domain containing ion transport regulator 2 [Source:VGNC Symbol;Acc:VGNC:29157]	-
ENSBTAG00000049294	619.712625902248	792.101261890394	790.273188908271	345.489685607798	278.720392969574	323.11023808518	734.029025566971	315.773438887517	1.21684426205363	1.06573810909744e-10	3.57625059595773e-09	-	15	46276833	46280671	+	3209	protein_coding	-	-
ENSBTAG00000020707	63.1554268435412	49.6279660398159	59.7770745456257	162.985247165261	273.743243095117	198.133636561667	57.5201558096609	211.620708940681	-1.8795722931103	1.14105834394588e-10	3.82035606261971e-09	ADGRG6	9	79769693	79920880	+	5411	protein_coding	adhesion G protein-coupled receptor G6 [Source:VGNC Symbol;Acc:VGNC:25669]	7tm_2
ENSBTAG00000044175	162.822584831005	122.610269039545	127.659515131336	487.979781931919	393.194840082077	312.949538774325	137.697456333962	398.04138692944	-1.53166093052965	1.16011690139656e-10	3.87541754088147e-09	CENPK	20	13999288	14036032	+	1599	protein_coding	Bos taurus centromere protein K (CENPK), mRNA. [Source:RefSeq mRNA;Acc:NM_001192093]	-
ENSBTAG00000002748	750.957497311482	869.949051756772	913.880021019565	418.686652897586	348.400491211967	394.235133261162	844.92885669594	387.107425790238	1.12598346186649	1.32423210595515e-10	4.41371024618579e-09	PIP4P1	10	26667296	26670811	+	1595	protein_coding	Bos taurus phosphatidylinositol-4,5-bisphosphate 4-phosphatase 1 (PIP4P1), mRNA. [Source:RefSeq mRNA;Acc:NM_001076359]	-
ENSBTAG00000004136	93.7463367208814	78.8208872397075	86.1195141759014	220.566861433227	251.843783647508	343.431636706889	86.2289127121634	271.947427262541	-1.65684261805242	1.36035644861287e-10	4.5239477232794e-09	NFE2L3	4	69748359	69782790	-	2913	protein_coding	Bos taurus nuclear factor, erythroid 2 like 3 (NFE2L3), mRNA. [Source:RefSeq mRNA;Acc:NM_001077899]	bZIP_Maf
ENSBTAG00000014059	2555.82118007456	2275.10165884489	2332.31907803441	872.50785009427	1346.81675602798	913.446868045838	2387.74730565129	1044.25715805603	1.19318395416542	1.43786744387144e-10	4.77101788087274e-09	ATP2B4	16	1400155	1497069	+	5245	protein_coding	ATPase plasma membrane Ca2+ transporting 4 [Source:NCBI gene;Acc:282146]	Cation_ATPase_C
ENSBTAG00000003264	2054.52497950395	2362.68042244457	2242.14688083847	987.671078630203	892.900687477527	1252.81422502838	2219.78409426233	1044.46199704537	1.0877790725641	1.45731311650137e-10	4.8247473535599e-09	NR1H2	18	56540703	56547718	+	2422	protein_coding	nuclear receptor subfamily 1 group H member 2 [Source:VGNC Symbol;Acc:VGNC:32230]	Hormone_recep
ENSBTAG00000010756	850.624655298945	754.150464330535	709.219528507423	365.008876885075	353.377641086424	365.785175190769	771.331549378968	361.390564387423	1.09385133781646	1.46429676408443e-10	4.83707118149226e-09	ST7	4	51165809	51456320	-	4282	protein_coding	suppression of tumorigenicity 7 [Source:VGNC Symbol;Acc:VGNC:49974]	-
ENSBTAG00000012629	28.6173027884796	30.1660185732214	17.2239028351803	105.403632897294	115.469877087395	168.667608560188	25.3357413989604	129.847039514959	-2.35527518919401	1.49007786852296e-10	4.91129665465168e-09	ZNF362	2	120410028	120436409	-	3043	protein_coding	zinc finger protein 362 [Source:VGNC Symbol;Acc:VGNC:37258]	-
ENSBTAG00000002542	512.151039559341	388.265851958559	436.67659540957	944.728857820194	950.635626021224	967.298574393368	445.697828975824	954.221019411595	-1.09830724709537	1.52663850577681e-10	5.02064352941944e-09	KRCC1	11	47993772	48008161	+	1777	protein_coding	Bos taurus lysine rich coiled-coil 1 (KRCC1), mRNA. [Source:RefSeq mRNA;Acc:NM_001075303]	-
novel.817	43.4193559549345	28.219823826562	27.3556103852863	101.499794641839	164.24594585707	280.43530097959	32.9982633889276	182.0603471595	-2.46309690260705	1.55936316466399e-10	5.1133748512633e-09	-	8	22542678	22565773	+	7268	-	PF00143:Interferon alpha/beta domain	-
ENSBTAG00000005647	182.558655719611	222.839298492507	303.951226503181	75.1488864175155	68.6846682675021	41.6588671745043	236.4497269051	61.8308072865073	1.93367102381965	1.56173058766335e-10	5.1133748512633e-09	GPR132	21	69438528	69448221	-	2384	protein_coding	G protein-coupled receptor 132 [Source:VGNC Symbol;Acc:VGNC:29548]	7tm_1
ENSBTAG00000004457	484.520540315292	671.437187597509	606.889282251352	230.326457071866	203.067714877832	272.306741530906	587.615670054718	235.233637826868	1.32104141113623	1.65006499720064e-10	5.37884923922634e-09	ORAI1	17	53610136	53626039	-	2511	protein_coding	ORAI calcium release-activated calcium modulator 1 [Source:VGNC Symbol;Acc:VGNC:32443]	-
ENSBTAG00000020831	400.642239038714	311.391159465511	333.333178398489	740.753308972652	753.54049099274	797.614895902094	348.455525634238	763.969565289162	-1.13251644773874	1.701313767515e-10	5.5337468859172e-09	CHD1L	3	22381862	22446397	-	3002	protein_coding	Bos taurus chromodomain helicase DNA binding protein 1 like (CHD1L), mRNA. [Source:RefSeq mRNA;Acc:NM_001037820]	SNF2_N
ENSBTAG00000005785	123.350443053791	130.395048026183	129.685856641357	324.994534766658	361.341080885554	301.772769532385	127.810449240444	329.369461728199	-1.36578240448486	1.73390599839188e-10	5.62741657946352e-09	DPY19L1	4	61976304	62068881	+	3670	protein_coding	dpy-19 like C-mannosyltransferase 1 [Source:VGNC Symbol;Acc:VGNC:28192]	-
ENSBTAG00000005708	529.913503359087	304.579477852203	249.240005732609	1148.70440666774	1197.50225979428	891.093329561957	361.2443289813	1079.09999867466	-1.57865410112098	1.74508260403231e-10	5.65132427576576e-09	KIF20B	26	11351677	11435642	+	5794	protein_coding	Bos taurus kinesin family member 20B (KIF20B), mRNA. [Source:RefSeq mRNA;Acc:NM_001105258]	Kinesin
ENSBTAG00000020047	562.478020325288	790.155067143735	741.640992667762	320.114736947339	292.656412618052	267.226391875479	698.091360045595	293.332513813623	1.25067629613072	1.75654093207233e-10	5.67603814912785e-09	MON1A	22	50341652	50353722	+	2958	protein_coding	MON1 homolog A, secretory trafficking associated [Source:VGNC Symbol;Acc:VGNC:31552]	-
ENSBTAG00000008142	74.9970693767051	53.5203555331347	63.8297575656681	191.288074517312	200.081424953158	236.744293942915	64.115727491836	209.371264471128	-1.70738061972478	1.86495006178196e-10	6.00020375625815e-09	IFIH1	2	34111730	34166890	+	3196	protein_coding	interferon induced with helicase C domain 1 [Source:VGNC Symbol;Acc:VGNC:30048]	Helicase_C
ENSBTAG00000004594	175.651030908599	206.296643145901	177.304882126856	425.518369844633	426.044029253491	600.497329271513	186.417518727119	484.019909456546	-1.37610102379803	1.93106389562673e-10	6.19946746751855e-09	MMP7	15	6143194	6153615	+	1336	protein_coding	matrix metallopeptidase 7 [Source:VGNC Symbol;Acc:VGNC:31529]	PG_binding_1
ENSBTAG00000008758	2042.68333697078	1710.70518231365	1451.8736919302	3803.31442037737	4104.15778647697	3210.78098223009	1735.08740373821	3706.08439636148	-1.09485453912839	1.96804640614417e-10	6.30454952395902e-09	KIF20A	7	49613257	49621657	+	3013	protein_coding	Bos taurus kinesin family member 20A (KIF20A), mRNA. [Source:RefSeq mRNA;Acc:NM_001046288]	Kinesin
ENSBTAG00000006044	56.2478020325288	38.9238949331889	31.4082934053287	185.432317134129	175.195675580875	143.265860283051	42.1933301236822	167.964617666018	-1.9924973765595	2.03463844487898e-10	6.48984030418172e-09	KLHL5	6	58266641	58336226	+	2425	protein_coding	kelch like family member 5 [Source:VGNC Symbol;Acc:VGNC:30668]	BACK
ENSBTAG00000008167	409.523470938587	311.391159465511	341.438544438574	739.777349408788	1025.29287413807	770.181007762786	354.117724947557	845.083743769883	-1.25488642922902	2.10111437221747e-10	6.68749535809646e-09	TTC3	1	149318018	149436586	+	6343	protein_coding	tetratricopeptide repeat domain 3 [Source:VGNC Symbol;Acc:VGNC:36469]	-
ENSBTAG00000012147	2135.44287014724	2740.2422032965	2544.07176583163	870.555930966543	790.371400063719	1347.30872861933	2473.25227975845	1002.74535321653	1.30260991553195	2.11456530322901e-10	6.71589562687208e-09	ARRDC1	11	106565894	106575162	+	2040	protein_coding	arrestin domain containing 1 [Source:VGNC Symbol;Acc:VGNC:26171]	-
ENSBTAG00000053649	7.89442835544264	11.6771684799567	13.1712198151379	84.9084820561538	53.753218644132	138.185510627624	10.9142722168457	92.2824037759699	-3.08029854636016	2.29201555224929e-10	7.26392621174391e-09	CCL5	19	14508970	14516896	+	1910	protein_coding	C-C motif chemokine 5 [Source:UniProtKB/Swiss-Prot;Acc:O97919]	-
ENSBTAG00000024449	1428.89153233512	777.504801290448	644.376600186744	3006.93141626448	3759.73901516457	2173.37358259182	950.257644604104	2980.01467134029	-1.64888649815511	2.30047311063362e-10	7.27518489912961e-09	CENPF	16	68929292	68991907	-	10722	protein_coding	centromere protein F [Source:VGNC Symbol;Acc:VGNC:27176]	-
ENSBTAG00000012380	6192.19224130032	6381.57257429632	6276.59282729069	3355.34898056387	3459.11916274739	2482.2588416418	6283.45254762911	3098.90899498435	1.01975055281279	2.31472980592771e-10	7.30469627266379e-09	HK1	28	25694146	25769790	+	5933	protein_coding	hexokinase 1 [Source:VGNC Symbol;Acc:VGNC:29864]	-
ENSBTAG00000006405	219.070386863533	160.561066599404	197.568297227068	488.955741495782	465.861228249144	444.02255988435	192.399916896668	466.279843209759	-1.2774014742526	2.41189354774695e-10	7.56304547572573e-09	PALB2	25	21268379	21293162	-	4024	protein_coding	Bos taurus partner and localizer of BRCA2 (PALB2), mRNA. [Source:RefSeq mRNA;Acc:NM_001205615]	-
ENSBTAG00000005709	774.64078237781	750.258074837216	761.904407767974	369.888674704394	389.213120182512	343.431636706889	762.267754994333	367.511143864598	1.05240937327111	2.42080230126385e-10	7.56868951154538e-09	ABHD3	24	34541295	34591097	+	2053	protein_coding	Bos taurus abhydrolase domain containing 3 (ABHD3), mRNA. [Source:RefSeq mRNA;Acc:NM_001076187]	Abhydrolase_1
ENSBTAG00000007840	13270.5340654991	11556.5044056638	10933.1256173194	5205.76831364971	5325.55036566864	2499.53203047026	11920.0546961608	4343.61690326287	1.45638699340138	2.52126700977255e-10	7.83971326812295e-09	HMGCR	10	6763962	6784639	+	4593	protein_coding	Bos taurus 3-hydroxy-3-methylglutaryl-CoA reductase (HMGCR), mRNA. [Source:RefSeq mRNA;Acc:NM_001105613]	-
ENSBTAG00000006482	694.709695278953	592.616300357801	555.217573745811	1347.80015769596	1361.74820565135	1141.04653260898	614.181189794188	1283.53163198543	-1.0633670204873	2.65493015668627e-10	8.23805943179305e-09	PTCD3	11	48727826	48759022	-	2692	protein_coding	Bos taurus pentatricopeptide repeat domain 3 (PTCD3), mRNA. [Source:RefSeq mRNA;Acc:NM_001046034]	-
ENSBTAG00000003934	609.844590457944	650.029045384255	639.310746411691	1444.42015451848	1310.98127693189	1126.82155357379	633.061460751297	1294.07432834138	-1.03159598930691	2.81344163271525e-10	8.69353464509012e-09	PSPC1	12	36270996	36321788	+	2026	protein_coding	Bos taurus paraspeckle component 1 (PSPC1), mRNA. [Source:RefSeq mRNA;Acc:NM_001075277]	RRM_1
ENSBTAG00000018655	1280.87100067057	1703.89350070034	1777.1015042886	796.383004112891	721.686731796217	709.216811897658	1587.28866855317	742.428849268922	1.09614101812921	2.94103916760206e-10	9.0689174498698e-09	MYDGF	7	19470114	19482055	+	1036	protein_coding	Bos taurus myeloid derived growth factor (MYDGF), mRNA. [Source:RefSeq mRNA;Acc:NM_001001164]	-
ENSBTAG00000014826	614.778608180096	359.072930758668	428.571229369486	1154.56016405092	1071.08265298308	1190.83395923217	467.47425610275	1138.82559208872	-1.28461180505818	2.96744682892362e-10	9.13136335406537e-09	ZC3H7A	25	10434094	10460647	-	3710	protein_coding	Bos taurus zinc finger CCCH-type containing 7A (ZC3H7A), mRNA. [Source:RefSeq mRNA;Acc:NM_001105430]	-
ENSBTAG00000012374	224.004404585685	331.826204305435	342.451715193584	859.82037576404	794.353119963285	624.883007617564	299.427441361568	759.685501114963	-1.34342881521458	3.08738124287371e-10	9.48075333215379e-09	MAB21L4	3	120166730	120174871	-	2752	protein_coding	mab-21 like 4 [Source:VGNC Symbol;Acc:VGNC:52718]	-
novel.117	23.6832850663279	25.3005317065728	20.2634151002121	100.523835077975	111.488157187829	113.799832281573	23.0824106243709	108.603941515792	-2.23319012006975	3.16815369616176e-10	9.69349219740569e-09	-	12	19492748	19496198	+	3451	-	-	-
ENSBTAG00000001021	57.2346055769592	66.1706213864211	48.632196240509	611.926646542626	394.190270056968	1597.26193166636	57.3458077346298	867.792949421984	-3.91936544084656	3.17393593454944e-10	9.69349219740569e-09	CYP1A1	21	33951654	33955241	+	2547	protein_coding	cytochrome P450, subfamily I (aromatic compound-inducible), polypeptide 1 [Source:NCBI gene;Acc:282870]	p450
ENSBTAG00000013081	1691.38127515359	1701.94730595369	1838.90492034425	840.301184486764	765.485650691436	435.894000435667	1744.07783381717	680.560278537955	1.35740557069263	3.17626564720818e-10	9.69349219740569e-09	PSPH	25	27697184	27719287	-	1337	protein_coding	Bos taurus phosphoserine phosphatase (PSPH), mRNA. [Source:RefSeq mRNA;Acc:NM_001046355]	Hydrolase
ENSBTAG00000019120	473.665701326559	426.216649518419	451.87415673473	970.103806480654	1130.80845147656	829.113063765744	450.585502526569	976.675107240985	-1.11618161271335	3.36510551832052e-10	1.02487156155503e-08	WDHD1	10	67450966	67504493	-	4093	protein_coding	Bos taurus WD repeat and HMG-box DNA binding protein 1 (WDHD1), mRNA. [Source:RefSeq mRNA;Acc:NM_001192766]	WD40
ENSBTAG00000015101	1790.06162959662	1564.74057631419	1437.68930136005	3941.90067844604	3390.43449447988	2780.98340138093	1597.49716909029	3371.10619143562	-1.07742248362871	3.38067413278423e-10	1.02750325281672e-08	HMGB2	8	5735151	5737485	-	1149	protein_coding	Bos taurus high mobility group box 2 (HMGB2), mRNA. [Source:RefSeq mRNA;Acc:NM_001037616]	HMG_box
ENSBTAG00000050426	109.535193431767	108.013808439599	120.567319846262	299.619586106198	265.779803295986	450.118979470863	112.705440572543	338.506122957683	-1.58653722070135	3.71429801780208e-10	1.12429526938858e-08	MVB12B	11	97112230	97306620	+	5181	protein_coding	multivesicular body subunit 12B [Source:NCBI gene;Acc:617416]	-
ENSBTAG00000010371	66.1158374768321	78.8208872397075	87.132684930912	419.66261246145	257.816363496856	187.972937250812	77.3564698824839	288.483971069706	-1.89959718983592	4.03153505507825e-10	1.21783559952995e-08	CHAC1	10	36485672	36488431	+	1888	protein_coding	ChaC glutathione specific gamma-glutamylcyclotransferase 1 [Source:VGNC Symbol;Acc:VGNC:27262]	ChaC
ENSBTAG00000011661	206.241940785939	110.933100559588	143.870247211506	390.383825545535	490.746977621428	444.02255988435	153.681762852344	441.717787683771	-1.52326506112466	4.23631088787536e-10	1.27709274571072e-08	CEP152	10	61437230	61529573	+	5339	protein_coding	centrosomal protein 152 [Source:VGNC Symbol;Acc:VGNC:27194]	-
ENSBTAG00000020567	494.388575759596	438.866915371705	455.926839754772	961.320170405879	885.932677653287	938.848616322974	463.060776962024	928.70048812738	-1.00404190683365	4.53507413284922e-10	1.35887312198828e-08	HNRNPLL	11	20910393	20948016	-	2863	protein_coding	Bos taurus heterogeneous nuclear ribonucleoprotein L like (HNRNPLL), mRNA. [Source:RefSeq mRNA;Acc:NM_001076900]	RRM_1
ENSBTAG00000015428	657.2111605906	576.073645011196	603.84976998632	274.244637445738	298.6289924674	285.515650635017	612.378191862705	286.129760182719	1.09779201016071	4.92987324136831e-10	1.47122494800754e-08	TMEM170A	18	2806374	2819530	-	2559	protein_coding	Bos taurus transmembrane protein 170A (TMEM170A), mRNA. [Source:RefSeq mRNA;Acc:NM_001099213]	-
ENSBTAG00000009983	975.948705441597	698.683914050741	656.534649246872	1696.21772199535	1782.81508503038	1615.5511904259	777.055756246403	1698.19466581721	-1.12785436606274	5.08864204478197e-10	1.51555700418085e-08	KIF23	10	16268432	16328199	+	3562	protein_coding	Bos taurus kinesin family member 23 (KIF23), mRNA. [Source:RefSeq mRNA;Acc:NM_001098038]	Kinesin
ENSBTAG00000005076	1800.91646858535	1918.94802020621	2179.33029402781	875.435728785862	856.069778406547	1120.72513398727	1966.39826093979	950.743547059894	1.04851597550265	5.20074176924102e-10	1.54366904319775e-08	SYVN1	29	43332275	43339711	-	3407	protein_coding	synoviolin 1 [Source:VGNC Symbol;Acc:VGNC:56285]	-
ENSBTAG00000010727	671.026410212625	883.572414983388	925.024899324682	248.869688785278	281.706682894248	418.620811607214	826.541241506898	316.39906109558	1.38575133771189	5.2038465587842e-10	1.54366904319775e-08	ATG4D	7	15053007	15061657	+	2123	protein_coding	Bos taurus autophagy related 4D cysteine peptidase (ATG4D), mRNA. [Source:RefSeq mRNA;Acc:NM_001099146]	-
ENSBTAG00000008401	3924.51769619942	4557.01499930309	4672.74352210891	1878.72216043789	1994.84166968223	900.237958941727	4384.75873920381	1591.26726302062	1.46222372880244	5.34245416305337e-10	1.58162235821173e-08	PFKFB3	13	17205507	17372393	-	4827	protein_coding	6-phosphofructo-2-kinase/fructose-2,6-biphosphatase 3 [Source:VGNC Symbol;Acc:VGNC:32771]	-
ENSBTAG00000020484	722.340194523002	885.518609730048	890.577093654321	416.734733769858	397.176559981642	356.640545811	832.811965969124	390.183946520834	1.09364572652009	5.78886684272943e-10	1.70291703171636e-08	ADCK2	4	103994401	104008963	+	2526	protein_coding	aarF domain containing kinase 2 [Source:VGNC Symbol;Acc:VGNC:25640]	ABC1
ENSBTAG00000018286	1252.25369788209	1433.37243091468	1251.2658824381	651.940988661043	514.63729701882	701.088252448974	1312.29733707829	622.555512709612	1.07592145922774	5.7955641339468e-10	1.70291703171636e-08	RNF181	11	49411569	49413440	-	581	protein_coding	ring finger protein 181 [Source:VGNC Symbol;Acc:VGNC:34039]	-
ENSBTAG00000023377	60.1950162102502	96.3366399596426	72.9482943607635	0	0.995429974891334	1.01606993108547	76.4933168435521	0.670499968658935	6.84772884404206	5.79809264439564e-10	1.70291703171636e-08	SH3BP5	1	152286347	152366452	-	1356	protein_coding	SH3 domain binding protein 5 [Source:VGNC Symbol;Acc:VGNC:34568]	-
ENSBTAG00000004381	11328.5046900602	14608.1377684258	15183.3769345889	6861.97169352664	6046.24166748996	7561.59242713807	13706.673131025	6823.26859605156	1.00634758997628	5.8466857293993e-10	1.71379531103657e-08	TACSTD2	3	87457691	87458650	+	960	protein_coding	tumor associated calcium signal transducer 2 [Source:VGNC Symbol;Acc:VGNC:35563]	-
ENSBTAG00000046339	3352.17164042983	4228.10808711765	4492.39912771702	1665.96297551557	1346.81675602798	2213.00030990415	4024.22628508817	1741.92668048257	1.20808116620235	5.97335238396381e-10	1.74747066191225e-08	VASN	25	3526090	3536771	+	2799	protein_coding	Bos taurus vasorin (VASN), mRNA. [Source:RefSeq mRNA;Acc:NM_001083796]	fn3
ENSBTAG00000003705	1134.82407609488	1383.74446487487	1405.26783719971	624.614120872856	620.152874357301	694.991832862462	1307.94545938982	646.586276030873	1.01644768167094	5.99885472417238e-10	1.75147663915206e-08	FAM83G	19	34230241	34260820	+	5125	protein_coding	family with sequence similarity 83 member G [Source:VGNC Symbol;Acc:VGNC:28838]	-
ENSBTAG00000000526	1113.11439811741	756.096659077195	790.273188908271	1993.88538897382	2284.51179237561	1725.28674298313	886.49474870096	2001.22797477752	-1.17471027230734	6.02911090340559e-10	1.75685212022224e-08	TOPBP1	1	135753514	135824423	+	6168	protein_coding	Bos taurus DNA topoisomerase II binding protein 1 (TOPBP1), mRNA. [Source:RefSeq mRNA;Acc:NM_001206766]	BRCT
ENSBTAG00000011421	74.9970693767051	79.7939846130373	111.448783051166	243.013931402095	244.875773823268	309.901328981068	88.7466123469696	265.930344735477	-1.58393527392382	6.32057716275423e-10	1.83817255839158e-08	CD37	18	55821902	55827357	+	1366	protein_coding	CD37 molecule [Source:VGNC Symbol;Acc:VGNC:27026]	Tetraspannin
ENSBTAG00000011172	296.041063329099	198.511864159263	200.6078094921	483.099984112599	660.965503327846	670.60615451641	231.720245660154	604.890547318952	-1.38406272526613	6.35763453984449e-10	1.84533141868833e-08	ALMS1	11	10889460	11079798	-	13175	protein_coding	ALMS1, centrosome and basal body associated protein [Source:VGNC Symbol;Acc:VGNC:54402]	-
ENSBTAG00000009965	567.41203804744	764.854535437162	842.958068168823	324.018575202794	268.76609322066	323.11023808518	725.074880551142	305.298302169545	1.24782814863498	6.48000735860995e-10	1.87717713169732e-08	ECI1	25	1765090	1778389	-	1914	protein_coding	enoyl-CoA delta isomerase 1 [Source:VGNC Symbol;Acc:VGNC:28309]	ECH
ENSBTAG00000053836	620.699429446678	899.141972956664	1043.56587766092	387.455946853943	291.660982643161	334.28700732712	854.469093354755	337.801312274741	1.33863963644873	6.62531302147526e-10	1.91552909813881e-08	CCDC71L	4	47813589	47814290	-	702	protein_coding	coiled-coil domain containing 71 like [Source:NCBI gene;Acc:112446372]	-
ENSBTAG00000007431	1336.13199915867	1388.60995174151	1559.26979196132	574.8401831158	780.417100314806	703.120392311145	1428.00391428717	686.125891913917	1.05752867542933	6.76192678856819e-10	1.95122369898917e-08	CEMIP	21	26725040	26791142	+	4268	protein_coding	cell migration inducing hyaluronidase 1 [Source:VGNC Symbol;Acc:VGNC:27172]	-
ENSBTAG00000017775	17.7624637997459	11.6771684799567	15.1975613251591	90.7642394393368	69.6800982423934	109.735552557231	14.8790645349539	90.059963412987	-2.59810539299161	6.82604912705815e-10	1.96590214859275e-08	SDCCAG8	16	33638871	33884332	-	2300	protein_coding	Bos taurus serologically defined colon cancer antigen 8 (SDCCAG8), mRNA. [Source:RefSeq mRNA;Acc:NM_001193109]	-
ENSBTAG00000000088	2853.83585049252	2158.32997404532	2206.6859044131	7229.9084491033	8201.3475631297	3879.35499688432	2406.28390965031	6436.87033637244	-1.41956949844517	7.20928119846346e-10	2.06424823813919e-08	ALCAM	1	49930775	50160291	+	3151	protein_coding	activated leukocyte cell adhesion molecule [Source:VGNC Symbol;Acc:VGNC:25805]	-
ENSBTAG00000055167	63.1554268435412	84.6594714796859	109.422441541145	5.85575738318302	7.96343979913067	18.2892587595385	85.7457799547908	10.7028186472841	3.00671302564831	7.76083650019148e-10	2.21362936482385e-08	-	15	73645143	73768867	+	1862	lncRNA	-	-
ENSBTAG00000038434	453.929630437952	230.624077479144	243.160981202545	712.450481620601	1204.47026961851	919.54328763235	309.238229706547	945.488012957155	-1.61223061984895	7.92063372634678e-10	2.25487215794963e-08	ATRX	X	74597105	74880603	+	8626	protein_coding	ATRX, chromatin remodeler [Source:VGNC Symbol;Acc:VGNC:26336]	SNF2_N
ENSBTAG00000017706	517.085057281493	701.60320617073	665.653186041967	300.595545670062	269.761523195552	223.535384838803	628.113816498063	264.630817901472	1.24670052804801	8.24853714154086e-10	2.3392409729127e-08	SLC39A3	7	20936284	20945759	+	4615	protein_coding	Bos taurus solute carrier family 39 member 3 (SLC39A3), mRNA. [Source:RefSeq mRNA;Acc:NM_001015521]	-
ENSBTAG00000020698	261.502939274038	338.637885918744	359.675618028765	109.30747115275	130.401326710765	119.896251868085	319.938814407182	119.868349910533	1.41641042011278	8.33670310217271e-10	2.35700607995481e-08	MTHFR	16	41872926	41891179	+	6720	protein_coding	methylenetetrahydrofolate reductase [Source:VGNC Symbol;Acc:VGNC:31731]	-
ENSBTAG00000008429	195.387101797205	181.969208812658	167.17317457675	418.686652897586	547.486486190234	386.106573812479	181.509828395538	450.759904300099	-1.31220325342708	8.34296245938697e-10	2.35700607995481e-08	LRP4	15	76789248	76840637	-	6185	protein_coding	Bos taurus LDL receptor related protein 4 (LRP4), mRNA. [Source:RefSeq mRNA;Acc:NM_001077843]	Ldl_recept_a
ENSBTAG00000012777	1375.60414093588	1736.97881139356	1679.83711180758	782.719570218797	840.142898808286	598.465189409342	1597.47335471234	740.442552812142	1.10919228608061	8.47418326298657e-10	2.38952635278739e-08	SRF	23	16775130	16783881	+	3860	protein_coding	serum response factor [Source:VGNC Symbol;Acc:VGNC:35277]	SRF-TF
ENSBTAG00000044006	462.810862337825	569.261963397888	577.507330356044	1263.86763520367	1189.53881999514	974.411063910966	536.526718697252	1142.60583970326	-1.09074753481958	8.52814547215563e-10	2.40017938601541e-08	GINS2	18	11648869	11684545	-	1195	protein_coding	GINS complex subunit 2 [Source:VGNC Symbol;Acc:VGNC:29361]	-
ENSBTAG00000018307	3003.82998924593	3646.19585786647	3835.86447847015	1854.32317134129	1791.7739548044	1318.85877054894	3495.29677519418	1654.98529889821	1.07849942442574	8.59229898165576e-10	2.41365489575603e-08	SEMA3F	22	50161374	50190175	-	3894	protein_coding	semaphorin 3F [Source:VGNC Symbol;Acc:VGNC:34431]	Sema
ENSBTAG00000047680	11434.0926693142	15871.2181590078	14749.7398514444	5979.70424779373	4435.63596811579	7624.58876286537	14018.3502265888	6013.30965959163	1.22110135412061	8.8548182420488e-10	2.48032786842925e-08	IRF7	29	50695300	50698405	+	1987	protein_coding	Bos taurus interferon regulatory factor 7 (IRF7), mRNA. [Source:RefSeq mRNA;Acc:NM_001105040]	IRF
novel.58	63.1554268435412	51.5741607864753	41.5400009554348	164.937166292988	160.264225957505	230.647874356402	52.0898628618171	185.283088868965	-1.8296595041412	8.86309176286074e-10	2.48032786842925e-08	-	10	8034066	8036312	-	2247	-	-	-
ENSBTAG00000054234	89.7991225431601	152.776287612766	113.475124561188	32.2066656075066	17.917739548044	12.1928391730256	118.683511572371	20.7724147761921	2.51142565711956	8.9290663644389e-10	2.49408497772802e-08	-	18	48502539	48505540	-	1303	protein_coding	-	-
ENSBTAG00000008237	5894.17757088236	8288.84342602258	7866.25774190233	3569.08412505005	3088.81921208781	3982.99412985504	7349.75957960243	3546.96582233097	1.05112642144101	9.69144955122213e-10	2.70194698766403e-08	TOLLIP	29	50169950	50185623	+	2676	protein_coding	Bos taurus toll interacting protein (TOLLIP), mRNA. [Source:RefSeq mRNA;Acc:NM_001039961]	C2
ENSBTAG00000020657	2826.20535124847	2338.35298811132	2607.9015233973	5097.43680206082	7301.47886582794	4620.06997664563	2590.81995425236	5672.9952148448	-1.13071972789893	1.01723839498255e-09	2.83070916967752e-08	FAT1	27	16420193	16546078	-	15761	protein_coding	Bos taurus FAT atypical cadherin 1 (FAT1), mRNA. [Source:RefSeq mRNA;Acc:NM_001192992]	Laminin_G_2
ENSBTAG00000026936	189.466280530623	96.3366399596426	102.330246256071	411.854935950539	419.076019429252	357.656615742085	129.377722248779	396.195857040625	-1.61455580338539	1.0211020934723e-09	2.83613974726239e-08	ZGRF1	6	12992269	13044915	+	6130	protein_coding	zinc finger GRF-type containing 1 [Source:NCBI gene;Acc:539572]	zf-GRF
ENSBTAG00000021582	1705.19652477561	1280.59614330192	1055.72392672105	3578.84372068869	3381.47562470586	2493.43561088374	1347.17219826619	3151.25165209277	-1.2259664576546	1.11466349836971e-09	3.09022224445224e-08	NCAPG	6	37277323	37378124	+	3765	protein_coding	Bos taurus non-SMC condensin I complex subunit G (NCAPG), mRNA. [Source:RefSeq mRNA;Acc:NM_001102376]	-
ENSBTAG00000013111	1952.88421442762	1606.58376336737	1650.45515991227	5043.75902604831	5045.83454272417	2747.45309365511	1736.64104590242	4279.01555414253	-1.30101450089441	1.12121011409643e-09	3.10257246497729e-08	RRM1	15	50969950	51010523	-	3273	protein_coding	Bos taurus ribonucleotide reductase catalytic subunit M1 (RRM1), mRNA. [Source:RefSeq mRNA;Acc:NM_001113296]	Ribonuc_red_lgC
ENSBTAG00000008096	46.3797665882255	33.0853106932106	40.5268302004242	132.730500685482	130.401326710765	272.306741530906	39.9973024939534	178.479522975718	-2.15758479691873	1.17307581237895e-09	3.24004850078298e-08	EDN1	23	44156426	44163955	-	2568	protein_coding	endothelin 1 [Source:VGNC Symbol;Acc:VGNC:28327]	-
ENSBTAG00000014358	280.252206618214	348.368859652041	392.097082189104	139.562217632529	131.396756685656	124.976601523513	340.239382819786	131.978525280566	1.36588506799818	1.18950331601924e-09	3.27931471806643e-08	EVA1B	3	109535132	109537474	+	1604	protein_coding	eva-1 homolog B [Source:VGNC Symbol;Acc:VGNC:52770]	-
ENSBTAG00000008642	682.868052745789	859.244980650145	883.484898369247	353.297362118709	286.683832768704	414.556531882872	808.532643921727	351.512575590095	1.20186485327259	1.21776644920277e-09	3.35100407691568e-08	POLR1D	12	32319707	32321401	-	775	protein_coding	Bos taurus RNA polymerase I and III subunit D (POLR1D), transcript variant 2, mRNA. [Source:RefSeq mRNA;Acc:NM_001076144]	-
ENSBTAG00000010368	783.522014277682	1002.29029452961	1003.0390474605	441.133722866454	311.569582140988	454.183259195205	929.617118755932	402.295521400882	1.20839365504148	1.23386660926566e-09	3.38902028678301e-08	TPST2	17	66190152	66244471	-	2253	protein_coding	Bos taurus tyrosylprotein sulfotransferase 2 (TPST2), mRNA. [Source:RefSeq mRNA;Acc:NM_001035429]	-
ENSBTAG00000003675	46.3797665882255	41.8431870531781	37.4873179353924	124.922824174571	145.332776334135	226.58359463206	41.903423858932	165.613065046922	-1.98177982379045	1.2735792105835e-09	3.49163158066071e-08	ADGRL1	7	11509948	11560792	+	8641	protein_coding	adhesion G protein-coupled receptor L1 [Source:VGNC Symbol;Acc:VGNC:25671]	7tm_2
ENSBTAG00000052670	353.275668906058	397.023728318527	401.215618984199	927.161585670645	865.028648180569	689.911483207034	383.838338736262	827.367239019416	-1.10820941972593	1.28666075473012e-09	3.52098751183711e-08	CD99L2	X	33427361	33548896	-	4217	protein_coding	Bos taurus CD99 molecule like 2 (CD99L2), mRNA. [Source:RefSeq mRNA;Acc:NM_001083758]	-
ENSBTAG00000013951	1253.24050142652	1358.44393316829	1315.09564000376	561.176749221706	663.95179325252	736.650700036966	1308.92669153286	653.926414170397	1.00138888211658	1.30544944966626e-09	3.56582435312155e-08	CHFR	17	44386512	44411465	+	3239	protein_coding	Bos taurus checkpoint with forkhead and ring finger domains (CHFR), mRNA. [Source:RefSeq mRNA;Acc:NM_001205474]	FHA
ENSBTAG00000030432	170.717013186447	164.453456092723	135.764881171421	514.330690156242	465.861228249144	306.853119187812	156.978450150197	429.015012531066	-1.45044194377924	1.38306683337267e-09	3.77089104275432e-08	TTC8	10	100503012	100562243	+	2072	protein_coding	tetratricopeptide repeat domain 8 [Source:VGNC Symbol;Acc:VGNC:55152]	-
ENSBTAG00000012865	3557.42677767134	2842.41742749612	2860.18104139494	6727.28927371343	6708.2026007927	5156.55490025876	3086.67508218747	6197.34892492163	-1.00561118902803	1.39711567491328e-09	3.80220544776398e-08	DEK	23	39355962	39387656	+	2769	protein_coding	Bos taurus DEK proto-oncogene (DEK), mRNA. [Source:RefSeq mRNA;Acc:NM_001099717]	-
ENSBTAG00000017788	297.027866873529	253.978414439058	281.661469892948	654.868867352635	851.092628532091	521.243874646846	277.555917068512	675.735123510524	-1.28385299466128	1.48237699038428e-09	4.02685265959334e-08	AKT3	16	33368079	33633753	+	1776	protein_coding	Bos taurus AKT serine/threonine kinase 3 (AKT3), mRNA. [Source:RefSeq mRNA;Acc:NM_001191309]	Pkinase
ENSBTAG00000051164	100.653961531894	88.5518609730048	73.9614651157741	322.066656075066	345.414201287293	186.956867319727	87.7224292068909	284.812574894029	-1.69891882166872	1.50059503839667e-09	4.06888950813517e-08	WDR35	11	78846441	78897661	+	3719	protein_coding	WD repeat domain 35 [Source:HGNC Symbol;Acc:HGNC:29250]	-
ENSBTAG00000011734	12.8284460775943	12.6502658532864	8.10536604008484	140.538177196393	125.424176836308	526.324224302273	11.1946926569885	264.095526111658	-4.55916747677347	1.50857426761516e-09	4.08306086446499e-08	ANKRD1	26	12533095	12542796	-	2081	protein_coding	ankyrin repeat domain 1 [Source:VGNC Symbol;Acc:VGNC:25908]	-
ENSBTAG00000023920	120.3900324205	131.368145399513	133.7385396614	27.3268677881874	26.876609322066	41.6588671745043	128.498905827138	31.9541147615859	2.00913073331149	1.60126708950308e-09	4.31818063118357e-08	GPR158	13	25958776	26260117	+	6462	protein_coding	G protein-coupled receptor 158 [Source:VGNC Symbol;Acc:VGNC:29564]	7tm_3
ENSBTAG00000008802	1118.04841583956	1280.59614330192	1212.76539374769	465.53271196305	526.582456717516	685.847203482692	1203.80331762972	559.320790721086	1.10613888000256	1.64078599867227e-09	4.41672194778715e-08	GID4	19	34509785	34524187	-	3672	protein_coding	Bos taurus GID complex subunit 4 homolog (GID4), mRNA. [Source:RefSeq mRNA;Acc:NM_001199762]	-
ENSBTAG00000012302	950.291813286408	1134.63153730246	1107.39563522659	478.22018629328	588.299115160779	408.460112296359	1064.10632860515	491.659804583473	1.11379188368632	1.66332186851343e-09	4.46119167337996e-08	RTN4RL1	19	22977112	23051959	-	3603	protein_coding	reticulon 4 receptor like 1 [Source:VGNC Symbol;Acc:VGNC:34207]	-
ENSBTAG00000054367	228.938422307837	314.3104515855	297.872201973118	697.811088162644	556.445355964256	1124.78941371162	280.373691955485	793.015285946172	-1.49984431539942	1.69522517535241e-09	4.53855231061859e-08	WNT5B	5	108138474	108154024	+	4504	protein_coding	Wnt family member 5B [Source:NCBI gene;Acc:508008]	wnt
ENSBTAG00000006806	7278.66294371812	9042.99389035311	8428.56751093322	4563.5869206273	4001.62849906316	2790.1280307607	8250.07478166815	3785.11448348372	1.124024130936	1.70479041904963e-09	4.55593720636832e-08	KRT17	19	41834618	41840426	-	1841	protein_coding	keratin 17 [Source:VGNC Symbol;Acc:VGNC:50398]	Filament
ENSBTAG00000016805	595.042537291489	465.140544451607	511.651231280355	177.624640623218	195.104275078702	266.210321944393	523.944771007817	212.979745882104	1.29921430712554	1.71433442434507e-09	4.57320291041117e-08	SGMS2	6	17297001	17391885	-	2830	protein_coding	sphingomyelin synthase 2 [Source:VGNC Symbol;Acc:VGNC:34544]	-
ENSBTAG00000001644	565.438430958579	443.732402238354	500.506352975239	897.88279875473	1479.20894268852	1157.30365150635	503.225728724057	1178.13179764987	-1.22721054222253	1.72152281918666e-09	4.58413401331715e-08	MDN1	9	60410450	60550024	+	17671	protein_coding	Bos taurus midasin AAA ATPase 1 (MDN1), mRNA. [Source:RefSeq mRNA;Acc:NM_001206168]	AAA_5
ENSBTAG00000051094	0	3.89238949331889	0	37.0864634268258	53.753218644132	75.1891749003248	1.29746316443963	55.3429523237609	-5.39338834051734	1.72795729817434e-09	4.5930219796634e-08	-	26	22462449	22478958	+	2302	lncRNA	-	-
ENSBTAG00000007116	161.835781286574	134.287437519502	120.567319846262	382.576149034624	389.213120182512	298.724559739128	138.896846217446	356.837942985421	-1.36117322682703	1.73771784508353e-09	4.61070323403918e-08	ARRDC3	7	90839565	90853620	-	4149	protein_coding	arrestin domain containing 3 [Source:VGNC Symbol;Acc:VGNC:26173]	-
ENSBTAG00000000087	6681.64679933777	5311.16546363363	5458.96402799714	3078.17646442654	3182.3896297276	2321.7197925303	5817.25876365618	2860.76196222815	1.02389843424032	1.74751570722552e-09	4.62016986979838e-08	HSD17B12	15	73781285	73958433	+	2620	protein_coding	hydroxysteroid 17-beta dehydrogenase 12 [Source:VGNC Symbol;Acc:VGNC:54883]	adh_short
ENSBTAG00000010657	16.7756602553156	21.4081422132539	10.131707550106	99.5478755141114	70.6755282172847	112.783762350487	16.1051700062252	94.3357220272944	-2.54738992622236	1.79600656069538e-09	4.73992336445444e-08	ADGRB2	2	121953227	121990032	+	5074	protein_coding	adhesion G protein-coupled receptor B2 [Source:VGNC Symbol;Acc:VGNC:25659]	7tm_2
ENSBTAG00000039397	97.6935508986027	149.856995492777	111.448783051166	316.210898691883	284.692972818922	474.504657816915	119.666443147515	358.469509775906	-1.58217614603087	1.93394698839948e-09	5.08586910140799e-08	WNT3A	7	3035810	3087361	-	1939	protein_coding	Wnt family member 3A [Source:VGNC Symbol;Acc:VGNC:52903]	wnt
ENSBTAG00000008441	270.384171173911	300.687088358884	325.227812358404	81.0046438006985	111.488157187829	131.073021110026	298.766357297066	107.855274032851	1.47072620277486	2.04034370324768e-09	5.35617306310967e-08	SOCS3	19	53840159	53840858	+	700	protein_coding	Bos taurus suppressor of cytokine signaling 3 (SOCS3), mRNA. [Source:RefSeq mRNA;Acc:NM_174466]	SH2
ENSBTAG00000012962	5982.98988988109	5942.70565892462	5947.31233191225	3283.12797283795	2986.289924674	1941.70963830433	5957.66929357265	2737.04251193876	1.12206154461814	2.07078051696759e-09	5.42646936884511e-08	SARS	3	34170143	34190011	-	1856	protein_coding	seryl-tRNA synthetase [Source:VGNC Symbol;Acc:VGNC:34291]	tRNA-synt_2b
ENSBTAG00000016869	389.787400049981	327.933814812117	291.793177443054	782.719570218797	761.503930791871	650.284755894701	336.50479743505	731.50275230179	-1.12016174852207	2.0765125735705e-09	5.43189320832409e-08	POLD3	15	53909173	53953518	+	3634	protein_coding	Bos taurus DNA polymerase delta 3, accessory subunit (POLD3), mRNA. [Source:RefSeq mRNA;Acc:NM_001167904]	-
ENSBTAG00000006471	854.571869476666	633.486390037649	725.430260587593	348.41756429939	363.331940835337	301.772769532385	737.829506700636	337.84075822237	1.12675246052314	2.12416129081784e-09	5.54675356785391e-08	OSBPL11	1	69962379	70053523	-	3943	protein_coding	oxysterol binding protein like 11 [Source:VGNC Symbol;Acc:VGNC:32459]	PH
ENSBTAG00000019277	40.4589453216436	63.251329266432	74.9746358707847	190.312114953448	180.172825455331	233.696084149658	59.5616368196201	201.393674852813	-1.75808240776089	2.2112885780914e-09	5.76411813536936e-08	KCNH3	5	30274565	30293396	-	3804	protein_coding	potassium voltage-gated channel subfamily H member 3 [Source:VGNC Symbol;Acc:VGNC:30445]	Ion_trans
ENSBTAG00000015016	359.19649017264	397.996825691857	428.571229369486	771.984015016295	838.152038858503	1355.43728806802	395.254848411328	988.524447314272	-1.32239732012752	2.25951967314269e-09	5.8795080336934e-08	CALCOCO1	5	26328331	26342538	+	3149	protein_coding	calcium binding and coiled-coil domain 1 [Source:VGNC Symbol;Acc:VGNC:26702]	CoCoA
ENSBTAG00000008113	831.875387954769	956.554717983117	893.616605919353	1828.94822268083	1518.03071170928	2242.46633790563	894.01557061908	1863.14842409858	-1.05929551525435	2.31938852339797e-09	6.02472339387717e-08	OSR1	11	79405644	79413111	+	2019	protein_coding	Bos taurus odd-skipped related transciption factor 1 (OSR1), mRNA. [Source:RefSeq mRNA;Acc:NM_001076916]	-
ENSBTAG00000010793	286.173027884796	269.547972412333	357.649276518743	618.758363489673	754.535920967631	1600.31014145962	304.456758938624	991.20147530564	-1.7029357076411	2.33142046839952e-09	6.0453895781996e-08	CCDC80	1	57364375	57478155	-	4666	protein_coding	Bos taurus coiled-coil domain containing 80 (CCDC80), mRNA. [Source:RefSeq mRNA;Acc:NM_001098982]	-
ENSBTAG00000047035	1152.58653989463	1394.44853598149	1506.58491270077	717.33027943992	603.230564784149	684.831133551607	1351.20666285896	668.463992591892	1.01525018401594	2.39910548638197e-09	6.19922170279048e-08	TBC1D17	18	56225575	56234780	+	2686	protein_coding	Bos taurus TBC1 domain family member 17 (TBC1D17), mRNA. [Source:RefSeq mRNA;Acc:NM_001102012]	TBC
ENSBTAG00000020301	362.156900805931	255.924609185717	293.819518953075	680.243816013094	811.275429536437	605.57767892694	303.967009648241	699.032308158824	-1.20156630682206	2.5398280292022e-09	6.54005717519566e-08	BLM	21	21840568	21933720	-	4815	protein_coding	BLM RecQ like helicase [Source:VGNC Symbol;Acc:VGNC:57310]	DEAD
ENSBTAG00000003425	125.324050142652	160.561066599404	121.580490601273	431.374127227816	427.039459228382	271.290671599821	135.821869114443	376.568086018673	-1.47105644457663	2.58047818803311e-09	6.63321533533918e-08	MGME1	13	38242214	38250800	+	2606	protein_coding	Bos taurus mitochondrial genome maintenance exonuclease 1 (MGME1), mRNA. [Source:RefSeq mRNA;Acc:NM_001075245]	-
ENSBTAG00000001286	495.375379304026	571.208158144547	522.796109585472	1123.32945800728	920.772726774484	1323.93912020437	529.793215678015	1122.68043499538	-1.08332567489221	2.63203782322921e-09	6.75404584673628e-08	ELMO3	18	34834852	34839375	+	2524	protein_coding	Bos taurus engulfment and cell motility 3 (ELMO3), mRNA. [Source:RefSeq mRNA;Acc:NM_001102091]	-
novel.62	100.653961531894	56.4396476531239	71.9351236057529	191.288074517312	260.80265342153	293.644210083701	76.3429109302568	248.578312674181	-1.7030480477807	2.66533329149001e-09	6.82767243167182e-08	-	10	44181301	44187037	-	5737	-	PF00078:Reverse transcriptase (RNA-dependent DNA polymerase)	RVT_1
ENSBTAG00000047287	61.1818197546805	49.6279660398159	54.7112207705726	5.85575738318302	5.972579849348	1.01606993108547	55.173668855023	4.28146905453883	3.68109442263292	2.69068286269435e-09	6.8807255550832e-08	MARC1	16	24269638	24292851	+	2410	protein_coding	mitochondrial amidoxime reducing component 1 [Source:VGNC Symbol;Acc:VGNC:31235]	MOSC_N
ENSBTAG00000006186	742.076265411609	500.172049891477	566.362452050928	1216.04561657434	1351.79390590243	1266.0231341325	602.870255784671	1277.95421886976	-1.08392913628806	2.69599280514368e-09	6.88243808707246e-08	KCTD3	16	18818847	18890932	+	7103	protein_coding	Bos taurus potassium channel tetramerization domain containing 3 (KCTD3), mRNA. [Source:RefSeq mRNA;Acc:NM_001191424]	K_tetra
ENSBTAG00000011885	549.649574247694	528.391873718039	568.388793560949	1276.5551095339	1422.46943411972	911.414728183667	548.810080508894	1203.47975727909	-1.13297721586877	2.7064813327569e-09	6.8973421181186e-08	NNT	20	31154175	31245748	-	4274	protein_coding	Bos taurus nicotinamide nucleotide transhydrogenase (NNT), mRNA. [Source:RefSeq mRNA;Acc:NM_173943]	-
ENSBTAG00000008596	1040.09093582957	984.774541809679	940.222460649841	2516.99971520484	2677.70663245769	1555.60306449185	988.362646096363	2250.10313738479	-1.18692330111452	2.87637432643304e-09	7.31773310628727e-08	PRICKLE1	5	38058247	38171657	+	5271	protein_coding	Bos taurus prickle planar cell polarity protein 1 (PRICKLE1), mRNA. [Source:RefSeq mRNA;Acc:NM_001102534]	LIM
ENSBTAG00000004517	434.193559549345	360.046028131997	403.241960494221	847.132901433811	833.174888984047	744.77925948565	399.160516058521	808.362349967836	-1.01819633202168	2.90406226583806e-09	7.37552252173119e-08	TARBP1	28	7196026	7269320	-	5031	protein_coding	TAR (HIV-1) RNA binding protein 1 [Source:HGNC Symbol;Acc:HGNC:11568]	SpoU_methylase
ENSBTAG00000022825	2134.45606660281	3133.37354212171	3060.78885088704	1425.87692280507	1100.94555222982	1358.48549786127	2776.20615320385	1295.10265763205	1.1000271486322	2.94821763328059e-09	7.47486563022526e-08	BRI3	25	37736099	37744499	-	1168	protein_coding	brain protein I3 [Source:VGNC Symbol;Acc:VGNC:26564]	-
ENSBTAG00000031890	640.435500335284	527.41877634471	578.520501111055	1238.49268654321	1423.46486409461	1008.95744156787	582.12492593035	1223.63833073523	-1.07188100387755	3.03376516469256e-09	7.67863565234129e-08	DOCK1	26	46392481	46948728	+	7802	protein_coding	dedicator of cytokinesis 1 [Source:VGNC Symbol;Acc:VGNC:28154]	Ded_cyto
ENSBTAG00000000459	527.939896270227	587.750813491152	720.36440681254	285.956152212104	249.852923697725	289.579930359359	612.018372191306	275.129668756396	1.1533267204113	3.08406344956347e-09	7.79264549981694e-08	POMGNT2	22	15060378	15080375	+	2488	protein_coding	Bos taurus protein O-linked mannose N-acetylglucosaminyltransferase 2 (beta 1,4-) (POMGNT2), mRNA. [Source:RefSeq mRNA;Acc:NM_001011682]	-
ENSBTAG00000008690	1824.59975365168	1961.76430463272	2145.89565911246	1065.74784373931	991.448254991769	669.590084585325	1977.41990579895	908.928727772134	1.12117943720811	3.15625689242148e-09	7.94798000482094e-08	SLC6A9	3	102033426	102065123	+	3721	protein_coding	Bos taurus solute carrier family 6 member 9 (SLC6A9), transcript variant 2, mRNA. [Source:RefSeq mRNA;Acc:NM_001242342]	SNF
ENSBTAG00000011101	121.376835964931	101.202126826291	109.422441541145	245.941810093687	284.692972818922	376.961944432709	110.667134777456	302.532242448439	-1.45060265593391	3.24622828681689e-09	8.16068778814713e-08	EML6	11	37435497	37719952	+	6656	protein_coding	Bos taurus echinoderm microtubule associated protein like 6 (EML6), mRNA. [Source:RefSeq mRNA;Acc:NM_001192457]	-
ENSBTAG00000019704	1400.27422954664	926.388699409896	908.814167244512	2475.03345395869	2817.06682894248	2040.26842161962	1078.49236540035	2444.12290150693	-1.1802922508038	3.29077205837311e-09	8.25866855664805e-08	HLTF	1	119074041	119137489	+	5359	protein_coding	helicase like transcription factor [Source:VGNC Symbol;Acc:VGNC:50276]	SNF2_N
ENSBTAG00000032026	893.057207709449	1067.48781854271	1185.40978336241	555.320991838523	502.692137320124	480.601077403427	1048.65160320485	512.871402187358	1.03167661476481	3.43484722525198e-09	8.59117268885959e-08	GMPPB	22	50481628	50484009	+	1519	protein_coding	Bos taurus GDP-mannose pyrophosphorylase B (GMPPB), mRNA. [Source:RefSeq mRNA;Acc:NM_001046168]	Hexapep
ENSBTAG00000007181	547.675967158833	767.773827557151	729.482943607635	318.162817819611	320.52845191501	234.712154080744	681.644246107873	291.134474605121	1.22703171358642	3.4958209149839e-09	8.71428837160357e-08	KIFC3	18	25722016	25756803	-	3844	protein_coding	kinesin family member C3 [Source:VGNC Symbol;Acc:VGNC:30613]	Kinesin
ENSBTAG00000008170	498.335789937317	439.840012745035	401.215618984199	1126.25733669887	1227.36515904101	754.939958796504	446.463807222184	1036.18748484546	-1.21469807500375	3.51566382011084e-09	8.73774650546243e-08	POLA1	X	118341050	118636885	-	7907	protein_coding	DNA polymerase alpha 1, catalytic subunit [Source:VGNC Symbol;Acc:VGNC:33110]	DNA_pol_B
ENSBTAG00000000281	123.350443053791	145.964605999458	119.554149091251	365.008876885075	365.32280078512	268.242461806564	129.623066048167	332.858046492253	-1.36047611631081	3.52312908351819e-09	8.73830277035815e-08	MND1	17	4218300	4297890	-	1922	protein_coding	Bos taurus meiotic nuclear divisions 1 (MND1), mRNA. [Source:RefSeq mRNA;Acc:NM_001038223]	Mnd1
ENSBTAG00000016711	782.535210733252	799.886040877032	866.260995534067	285.956152212104	216.00830455142	440.974350091094	816.227415714784	314.312935618206	1.3771231239086	3.59217419424878e-09	8.89467907330516e-08	PPIF	28	34966650	34973573	+	1463	protein_coding	peptidylprolyl isomerase F [Source:VGNC Symbol;Acc:VGNC:33198]	Pro_isomerase
ENSBTAG00000020584	62.1686232991108	39.8969923065186	37.4873179353924	184.456357570265	164.24594585707	144.281930214137	46.5176445136739	164.328077880491	-1.82054004807179	3.6054190025277e-09	8.91259577424848e-08	IFT81	17	54062673	54200209	+	3610	protein_coding	intraflagellar transport 81 [Source:VGNC Symbol;Acc:VGNC:30073]	-
ENSBTAG00000008633	397.681828405423	470.979128691586	426.544887859464	199.095751028223	124.428746861417	190.005077112983	431.735281652158	171.176525000874	1.33464445514592	3.72492913441699e-09	9.19270364753292e-08	SLX1A	25	26126027	26131638	-	1417	protein_coding	Bos taurus SLX1 homolog A, structure-specific endonuclease subunit (SLX1A), mRNA. [Source:RefSeq mRNA;Acc:NM_001037456]	GIY-YIG
ENSBTAG00000016847	350.315258272767	427.189746891748	465.045376549867	163.961206729125	184.154545354897	183.90865752647	414.183460571461	177.341469870164	1.22381477163592	3.89285991949957e-09	9.59117912392321e-08	ARL4D	19	43342402	43344318	+	1346	protein_coding	Bos taurus ADP ribosylation factor like GTPase 4D (ARL4D), mRNA. [Source:RefSeq mRNA;Acc:NM_001076135]	Arf
ENSBTAG00000010998	1225.61000218247	960.447107476436	922.998557814661	501.643215826012	536.536756466429	474.504657816915	1036.35188915786	504.228210036452	1.03935842319979	4.00890501022360e-09	9.86070963708729e-08	CFLAR	2	89703845	89757452	+	2575	protein_coding	CASP8 and FADD like apoptosis regulator [Source:VGNC Symbol;Acc:VGNC:27255]	Peptidase_C14
ENSBTAG00000007247	567.41203804744	437.893817998375	372.846837843902	1284.36278604481	1215.41999934232	823.016644179231	459.384231296573	1107.59980985545	-1.2696422776437	4.13726993346846e-09	1.01596006048351e-07	NUF2	3	5960360	5998691	-	1888	protein_coding	Bos taurus NDC80 kinetochore complex component NUF2 (NUF2), mRNA. [Source:RefSeq mRNA;Acc:NM_001099011]	-
ENSBTAG00000014343	123.350443053791	139.15292438615	124.620002866304	352.321402554845	314.555872065662	280.43530097959	129.041123435415	315.770858533366	-1.29106184374763	4.21993718551381e-09	1.03454724521555e-07	IFT22	25	35409967	35415333	+	2351	protein_coding	intraflagellar transport 22 [Source:VGNC Symbol;Acc:VGNC:30067]	-
novel.186	103.614372165185	80.767081986367	65.8560990756893	303.523424361653	297.633562492509	185.940797388641	83.4125177424137	262.365928080934	-1.65307757888887	4.2658846072208e-09	1.0440858167376e-07	-	14	73338401	73340938	+	2430	-	-	-
ENSBTAG00000008895	13.8152496220246	17.515752719935	21.2765858552227	54.6537355763749	124.428746861417	137.169440696538	17.5358627323941	105.417307711443	-2.58806078313353	4.30133148362755e-09	1.04929849613756e-07	BPGM	4	98321779	98353157	+	1373	protein_coding	Bos taurus bisphosphoglycerate mutase (BPGM), mRNA. [Source:RefSeq mRNA;Acc:NM_001035402]	-
ENSBTAG00000020907	89.7991225431601	95.3635425863128	106.382929276113	258.629284423917	242.884913873486	247.921063184855	97.1818648018621	249.811753827419	-1.36245194270805	4.33200926096915e-09	1.05504698454342e-07	PSMC3IP	19	42650230	42654921	-	1291	protein_coding	Bos taurus PSMC3 interacting protein (PSMC3IP), mRNA. [Source:RefSeq mRNA;Acc:NM_001244194]	TBPIP
ENSBTAG00000021805	1992.35635620484	2494.04856784408	2445.7942025956	1345.84823856823	1060.13292325927	914.462937976923	2310.73304221484	1106.81469993481	1.06179059579309	4.41585695688167e-09	1.07194746946758e-07	RAB5IF	13	65704810	65712335	+	1180	protein_coding	Bos taurus RAB5 interacting factor (RAB5IF), mRNA. [Source:RefSeq mRNA;Acc:NM_001034421]	Rab5ip
ENSBTAG00000017118	903.912046698183	1004.23648927627	1042.55270690591	518.234528411698	497.714987445667	353.592336017744	983.567080960123	456.513950625036	1.10704719710303	4.51445298552586e-09	1.09409095884509e-07	FAM8A1	23	39831961	39840596	-	2386	protein_coding	family with sequence similarity 8 member A1 [Source:VGNC Symbol;Acc:VGNC:28844]	-
ENSBTAG00000000647	127.297657231513	256.897706559047	219.858053837301	600.21513177626	503.687567295015	524.292084440103	201.351139209287	542.731594503793	-1.43051093391031	4.58774218054394e-09	1.11003902156326e-07	SELENOO	5	119568730	119589195	+	2452	protein_coding	Bos taurus selenoprotein O (SELENOO), mRNA. [Source:RefSeq mRNA;Acc:NM_001163193]	-
ENSBTAG00000050859	1632.17306248777	2102.86342376553	2287.73956481394	1003.28643165202	775.439950440349	1063.82521784649	2007.59201702241	947.51719997962	1.08324028710849	4.69748582498678e-09	1.13474120124111e-07	-	25	2012497	2017519	+	1319	protein_coding	-	-
ENSBTAG00000006143	406.563060305296	450.544083851662	446.808302959676	829.565629284261	882.946387728613	1446.88358186571	434.638482372211	1053.13186629286	-1.27664481839858	4.77888492466344e-09	1.15252717402615e-07	CREB3L1	15	76282608	76319986	+	3278	protein_coding	cAMP responsive element binding protein 3 like 1 [Source:VGNC Symbol;Acc:VGNC:27694]	bZIP_1
ENSBTAG00000021880	32.5645169662009	52.547258159805	47.6190254854984	255.701405732325	206.054004802506	103.639132970718	44.2436002038348	188.464847835183	-2.09118828664436	4.80999797392439e-09	1.15814756411114e-07	COQ8A	16	29906148	29954708	+	4029	protein_coding	Bos taurus coenzyme Q8A (COQ8A), mRNA. [Source:RefSeq mRNA;Acc:NM_001046419]	ABC1
ENSBTAG00000054347	374.985346883526	446.651694358343	418.43952181938	177.624640623218	182.163685405114	196.101496699496	413.358854353749	185.296607575943	1.15776781322251	4.82252293035902e-09	1.159281363097e-07	-	19	45075121	45075870	-	750	protein_coding	-	-
ENSBTAG00000035081	6088.57786913514	7679.68447031817	6939.20650106763	3076.22454529881	2769.28619014769	4179.09562655454	6902.48961350698	3341.53545400035	1.0466513024305	5.14056703130218e-09	1.22975629368184e-07	SERINC2	2	122233162	122259028	-	2428	protein_coding	Bos taurus serine incorporator 2 (SERINC2), mRNA. [Source:RefSeq mRNA;Acc:NM_001035285]	TMS_TDE
ENSBTAG00000020221	961.146652275142	999.371002409625	1087.13222012638	1757.70317451877	1933.12501123897	2649.91038027091	1015.88329160372	2113.57952200955	-1.05691215891882	5.6194529927608e-09	1.33784473175968e-07	WNT5A	22	45541328	45558117	+	2045	protein_coding	Wnt family member 5A [Source:VGNC Symbol;Acc:VGNC:36960]	wnt
ENSBTAG00000002296	68.0894445656928	61.3051345197725	78.0141481358165	202.999589283678	190.127125204245	196.101496699496	69.136242407094	196.40940372914	-1.50703823022146	5.63731329837475e-09	1.33994600707523e-07	TMEM173	7	50736654	50743097	-	3513	protein_coding	Bos taurus transmembrane protein 173 (TMEM173), mRNA. [Source:RefSeq mRNA;Acc:NM_001046357]	-
ENSBTAG00000007331	589.121716024907	486.548686664861	501.519523730249	1018.90178467385	958.599065820355	1259.92671454598	525.729975473339	1079.14252168006	-1.03739367598652	5.64651087966636e-09	1.33998478987538e-07	PLOD2	1	122349984	122471157	+	3903	protein_coding	Bos taurus procollagen-lysine,2-oxoglutarate 5-dioxygenase 2 (PLOD2), mRNA. [Source:RefSeq mRNA;Acc:NM_001101149]	-
ENSBTAG00000014918	285.186224340366	429.135941638408	404.255131249231	142.49009632412	165.241375831961	127.008741385684	372.859099076001	144.913404513922	1.363258338341	6.26078968975126e-09	1.48102125483877e-07	IBA57	7	2956083	2966802	-	2061	protein_coding	Bos taurus IBA57, iron-sulfur cluster assembly (IBA57), mRNA. [Source:RefSeq mRNA;Acc:NM_001205580]	-
ENSBTAG00000039462	852.598262387806	882.599317610059	797.365384193346	2000.71710592087	1779.82879510571	1366.61405730996	844.187654730403	1715.71998611218	-1.02322059288567	6.28807186759799e-09	1.48510640032187e-07	PCLAF	10	45645746	45653956	+	1343	protein_coding	Bos taurus PCNA clamp associated factor (PCLAF), mRNA. [Source:RefSeq mRNA;Acc:NM_001015678]	-
ENSBTAG00000001197	57.2346055769592	50.6010634131456	84.0931726658802	9.75959563863837	6.96800982423934	7.11248951759829	63.976280551995	7.94669832682533	3.00688639522283	6.3159123239224e-09	1.48931020013382e-07	SLAMF7	3	8848948	8864962	-	1982	protein_coding	Bos taurus SLAM family member 7 (SLAMF7), mRNA. [Source:RefSeq mRNA;Acc:NM_001191358]	-
ENSBTAG00000017215	184.532262808472	149.856995492777	188.449760431972	476.268267165552	469.84294814871	333.270937396034	174.279672911074	426.460717570099	-1.2915330024028	6.64561149888452e-09	1.56208731777266e-07	WDR76	21	55434615	55488834	+	3668	protein_coding	WD repeat domain 76 [Source:VGNC Symbol;Acc:VGNC:36920]	-
ENSBTAG00000049321	168.743406097587	241.328148585771	250.253176487619	80.0286842368346	75.6526780917414	70.1088252448974	220.108243723659	75.2633958578245	1.54778326348872	6.72741255557872e-09	1.57881302253708e-07	-	9	22189742	22191158	+	788	lncRNA	-	-
novel.400	26.6436956996189	33.0853106932106	30.3951226503181	77.1008055452431	144.337346359243	208.294335872521	30.0413763477159	143.244162592336	-2.25266703514757	6.78512654687077e-09	1.58984197382602e-07	-	20	25896724	25903485	+	4990	-	PF00078:Reverse transcriptase (RNA-dependent DNA polymerase)	RVT_1
ENSBTAG00000037778	56.2478020325288	72.9823029997292	49.6453669955196	187.384236261857	149.3144962337	478.568937541256	59.6251573425926	271.755890012271	-2.18736578069866	6.84163911746776e-09	1.60055506924735e-07	-	6	89061093	89063360	+	1284	protein_coding	-	-
ENSBTAG00000014960	991.737562152482	1090.84215550262	1035.46051162084	592.407455265349	518.619016918385	423.701161262641	1039.34674309198	511.575877815458	1.02240236176994	7.12181980146667e-09	1.66347765819455e-07	SCHIP1	1	107552681	107731909	-	4303	protein_coding	schwannomin interacting protein 1 [Source:NCBI gene;Acc:535716]	-
ENSBTAG00000018213	190.453084075054	156.668677106085	157.041467026644	363.056957757347	396.181130006751	383.058364019222	168.054409402594	380.765483927774	-1.17985716124241	7.42794902381301e-09	1.72953437866867e-07	TBCEL	15	31648677	31715116	+	6168	protein_coding	Bos taurus tubulin folding cofactor E like (TBCEL), mRNA. [Source:RefSeq mRNA;Acc:NM_001205453]	-
ENSBTAG00000017175	695.696498823383	643.217363770947	621.073672821501	272.292718318011	358.35479096088	306.853119187812	653.329178471943	312.500209488901	1.06411690661862	7.55745727003392e-09	1.75693113211823e-07	RNF216	25	38616529	38735137	+	3278	protein_coding	Bos taurus ring finger protein 216 (RNF216), mRNA. [Source:RefSeq mRNA;Acc:NM_001193258]	-
ENSBTAG00000018864	64.1422303879715	36.0046028131997	47.6190254854984	222.518780560955	184.154545354897	130.05695117894	49.2552862288899	178.910092364931	-1.86163387481766	7.7079293369514e-09	1.78910810525295e-07	CENPU	27	15119556	15165355	-	1640	protein_coding	centromere protein U [Source:VGNC Symbol;Acc:VGNC:27186]	-
ENSBTAG00000016768	57.2346055769592	61.3051345197725	44.5795132204666	7.8076765109107	3.98171989956534	4.06427972434188	54.3730844390661	5.28455871160597	3.35950663438343	7.7819402083142e-09	1.80065112589261e-07	SCN3B	15	34227876	34254186	-	5112	protein_coding	sodium voltage-gated channel beta subunit 3 [Source:VGNC Symbol;Acc:VGNC:34349]	V-set
ENSBTAG00000052956	303.935491684542	212.13522738588	227.963419877386	781.743610654933	647.029483679367	458.247538919547	248.011379649269	629.006877751283	-1.34287117076036	8.20357144857349e-09	1.89525501129661e-07	-	15	6304446	6304628	+	183	protein_coding	-	-
ENSBTAG00000010134	928.582135308941	716.199666770676	801.418067213388	414.782814642131	385.231400282946	412.524392020701	815.399956431002	404.179535648593	1.0124737141563	8.34315416221672e-09	1.92450486055985e-07	OSTM1	9	42052263	42095170	+	3208	protein_coding	Bos taurus osteopetrosis associated transmembrane protein 1 (OSTM1), mRNA. [Source:RefSeq mRNA;Acc:NM_001075776]	-
ENSBTAG00000002344	668.065999579334	884.545512356718	815.602457783536	428.446248536224	346.409631262184	337.335217120376	789.404656573196	370.730365639595	1.09017470794363	8.69670215291391e-09	1.99983699739564e-07	ORAI3	25	27087303	27092751	+	2315	protein_coding	ORAI calcium release-activated calcium modulator 3 [Source:VGNC Symbol;Acc:VGNC:32445]	-
ENSBTAG00000017719	252.621707374165	171.265137706031	179.331223636877	10.7355552025022	29.86289924674	68.0766853827265	201.072689572358	36.2250466106562	2.47560030480961	8.7898207269532e-09	2.01285192607208e-07	AKAP6	21	42714751	43212928	+	7970	protein_coding	Bos taurus A-kinase anchoring protein 6 (AKAP6), mRNA. [Source:RefSeq mRNA;Acc:NM_001192923]	-
ENSBTAG00000012621	389.787400049981	654.894532250903	563.322939785896	243.989890965959	203.067714877832	137.169440696538	536.001624028927	194.742348846777	1.46013836415072	8.79401326924697e-09	2.01285192607208e-07	RTN4RL2	15	80727171	80737692	+	2167	protein_coding	reticulon 4 receptor like 2 [Source:VGNC Symbol;Acc:VGNC:34208]	-
ENSBTAG00000051745	561.491216780858	509.903023624775	552.178061480779	265.461001370964	270.756953170443	187.972937250812	541.190767295471	241.39696393074	1.16426712168275	9.27972743571987e-09	2.11099566451836e-07	LZIC	16	43600913	43609437	+	805	protein_coding	leucine zipper and CTNNBIP1 domain containing [Source:NCBI gene;Acc:104974441]	-
ENSBTAG00000009569	670.039606668194	764.854535437162	699.087820957317	1274.60319040617	1288.08638750939	1726.30281291421	711.327321020891	1429.66413027659	-1.00694790372404	9.59791881981801e-09	2.18003571111088e-07	DOCK6	7	15628759	15676178	-	6452	protein_coding	Bos taurus dedicator of cytokinesis 6 (DOCK6), mRNA. [Source:RefSeq mRNA;Acc:NM_001192166]	Ded_cyto
ENSBTAG00000008306	1341.06601688082	1683.45845586042	1633.23125707709	744.657147228108	624.134594256867	895.157609286299	1552.58524327278	754.649783590424	1.04089875001314	9.65815574318742e-09	2.1903633942348e-07	MKRN1	4	103825066	103842924	-	1717	protein_coding	makorin ring finger protein 1 [Source:NCBI gene;Acc:514986]	zf-C3HC4
ENSBTAG00000005090	4157.40333268498	3166.45885281492	3432.62251797593	1690.36196461217	2106.32982687006	1385.91938600058	3585.49490115861	1727.53705916094	1.05341112959286	9.97782497514343e-09	2.25940610734851e-07	CEMIP2	8	47923884	48006056	-	6784	protein_coding	Bos taurus cell migration inducing hyaluronidase 2 (CEMIP2), mRNA. [Source:RefSeq mRNA;Acc:NM_001192415]	-
ENSBTAG00000039425	15061.5824986401	17241.339260656	16513.6701359178	8137.55084349667	8490.02225584819	4367.06856380535	16272.1972984047	6998.21388771674	1.21732738286782	1.01475027284642e-08	2.2943256168991e-07	-	5	27384131	27389818	+	2600	protein_coding	-	Filament
ENSBTAG00000002658	1488.09974500094	1199.82906131555	1261.3975899882	620.7102826174	685.851252700129	377.978014363795	1316.44213210156	561.513183227108	1.22902729295578	1.02008155839139e-08	2.30286905236851e-07	STAM	13	32099284	32155816	+	2353	protein_coding	signal transducing adaptor molecule [Source:VGNC Symbol;Acc:VGNC:35355]	SH3_1
ENSBTAG00000016287	127.297657231513	151.803190239437	105.369758521103	295.715747850743	298.6289924674	472.472517954744	128.156868664017	355.605752757629	-1.47152594885972	1.02329822034806e-08	2.30661993984839e-07	UNK	19	55785615	55817832	-	4530	protein_coding	Bos taurus unkempt family zinc finger (UNK), mRNA. [Source:RefSeq mRNA;Acc:NM_001080253]	-
ENSBTAG00000019052	7.89442835544264	2.91929211998917	7.09219528507423	44.8941399377365	67.6892382926107	57.9159860718718	5.96863858683535	56.833121434073	-3.2541728123022	1.05258772196706e-08	2.36904113690674e-07	ANK3	28	15696546	15814967	-	5201	protein_coding	Bos taurus ankyrin 3 (ANK3), mRNA. [Source:RefSeq mRNA;Acc:NM_001105620]	Death
ENSBTAG00000012558	1.97360708886066	4.86548686664861	1.0131707550106	33.1826251713705	58.7303685185887	49.787426623188	2.61742157017329	47.2334734377157	-4.16420036581103	1.16039362592146e-08	2.60377583353512e-07	ADAMTS12	20	39873127	40265889	+	7408	protein_coding	ADAM metallopeptidase with thrombospondin type 1 motif 12 [Source:VGNC Symbol;Acc:VGNC:25616]	TSP_1
ENSBTAG00000010532	1162.45457533893	1296.16570127519	1299.89807867861	421.614531589178	362.336510860446	728.522140588282	1252.83945176424	504.157727679302	1.31355242880628	1.20410855564258e-08	2.69371615343752e-07	KCTD11	19	27038891	27055354	+	7194	protein_coding	potassium channel tetramerization domain containing 11 [Source:VGNC Symbol;Acc:VGNC:30501]	PH
ENSBTAG00000005294	59.2082126658198	67.1437187597509	71.9351236057529	263.509082243236	292.656412618052	132.089091041111	66.0956850104412	229.4181953008	-1.79591882918324	1.22011807791434e-08	2.72542038126891e-07	-	X	55464519	55507905	-	3100	protein_coding	-	-
ENSBTAG00000014623	88.8123189987298	70.06301087974	72.9482943607635	322.066656075066	266.775233270878	157.490839318248	77.2745414130778	248.777576221397	-1.68721150593171	1.22425828285762e-08	2.73055621824725e-07	MCM8	13	48123958	48166976	+	2764	protein_coding	Bos taurus minichromosome maintenance 8 homologous recombination repair factor (MCM8), mRNA. [Source:RefSeq mRNA;Acc:NM_001193036]	MCM
ENSBTAG00000005108	10.8548389887336	13.6233632266161	8.10536604008484	56.6056547041025	69.6800982423934	83.3177343490085	10.8611894184782	69.8678290985015	-2.68275110903737	1.24466723379214e-08	2.77190756931006e-07	SLIT2	6	39779895	40182890	+	4605	protein_coding	slit guidance ligand 2 [Source:VGNC Symbol;Acc:VGNC:34960]	EGF
ENSBTAG00000014150	867.40031555426	1290.32711703521	1206.68636921763	452.84523763282	395.18570003186	610.658028582368	1121.47126726903	486.229655415683	1.20588205480056	1.26317254207567e-08	2.80759621855979e-07	C11H9orf16	11	98789901	98793297	+	609	protein_coding	Bos taurus chromosome 11 C9orf16 homolog (C11H9orf16), mRNA. [Source:RefSeq mRNA;Acc:NM_001195050]	-
ENSBTAG00000006818	564.451627414149	544.934529064645	555.217573745811	298.643626542334	269.761523195552	241.824643598342	554.867910074868	270.076597778742	1.03846472730305	1.26551743067092e-08	2.80759621855979e-07	TMEM185A	X	32099885	32142013	-	2880	protein_coding	transmembrane protein 185A [Source:VGNC Symbol;Acc:VGNC:36011]	-
ENSBTAG00000001950	2552.86076944126	2303.32148267145	2435.66249504549	1185.79087009456	1104.92727212938	511.083175335991	2430.6149157194	933.933772519978	1.3797491962286	1.26826420336776e-08	2.80759621855979e-07	RDH11	10	79556432	79566949	-	1106	protein_coding	retinol dehydrogenase 11 [Source:VGNC Symbol;Acc:VGNC:55139]	adh_short
ENSBTAG00000012068	92.7595331764511	48.6548686664861	74.9746358707847	276.196556573466	329.487321689032	158.506909249333	72.1296792379073	254.730262503944	-1.82103042395221	1.29210813435322e-08	2.85611741411728e-07	BRIP1	19	11232242	11410164	+	3617	protein_coding	BRCA1 interacting protein C-terminal helicase 1 [Source:VGNC Symbol;Acc:VGNC:50067]	-
ENSBTAG00000025277	1433.82555005727	2017.23085491252	1986.8278505758	974.983604299973	714.718721971978	901.254028872812	1812.62808518186	863.652118381588	1.0695153473154	1.32551755449652e-08	2.92560660242446e-07	ABHD17A	7	44190928	44199228	-	1639	protein_coding	Bos taurus abhydrolase domain containing 17A (ABHD17A), mRNA. [Source:RefSeq mRNA;Acc:NM_001046536]	-
ENSBTAG00000005976	1355.86807004727	1122.9543688225	1176.29124656731	625.59008043672	545.495626240451	304.820979325641	1218.37122847903	491.968895334271	1.30798206171447	1.34828921766035e-08	2.97024527036655e-07	HSD17B7	3	6634642	6664654	-	2427	protein_coding	Bos taurus hydroxysteroid 17-beta dehydrogenase 7 (HSD17B7), mRNA. [Source:RefSeq mRNA;Acc:NM_001083375]	adh_short
ENSBTAG00000017017	109.535193431767	114.825490052907	121.580490601273	316.210898691883	338.446191463054	230.647874356402	115.313724695315	295.101654837113	-1.35603918547483	1.36391223305893e-08	2.98811613600149e-07	CTPS2	X	126802958	126911606	+	2758	protein_coding	Bos taurus CTP synthase 2 (CTPS2), mRNA. [Source:RefSeq mRNA;Acc:NM_001076966]	CTP_synth_N
ENSBTAG00000019611	510.177432470481	420.37806527844	436.67659540957	795.407044549027	940.681326272311	1186.76967950783	455.744031052831	974.286016776389	-1.09596865312563	1.36964977634723e-08	2.99626039569058e-07	MAGI3	3	29703286	29962037	-	6498	protein_coding	Bos taurus membrane associated guanylate kinase, WW and PDZ domain containing 3 (MAGI3), mRNA. [Source:RefSeq mRNA;Acc:NM_001192746]	PDZ
novel.636	15.7888567108853	11.6771684799567	13.1712198151379	73.1969672897878	75.6526780917414	73.1570350381539	13.5457483353266	74.002226806561	-2.44998666566028	1.37802837971635e-08	3.01014976847614e-07	-	3	87454937	87457318	+	2382	-	-	-
ENSBTAG00000027932	1472.31088829005	961.420204849766	1066.86880502617	2175.41386785249	3069.90604256487	2357.28224011829	1166.866632722	2534.20071684522	-1.11888456724559	1.39985175281574e-08	3.05332370555339e-07	BIRC6	11	14960980	15176529	+	15512	protein_coding	baculoviral IAP repeat containing 6 [Source:VGNC Symbol;Acc:VGNC:26502]	UQ_con
ENSBTAG00000001868	2644.63349907329	3371.78239858749	3585.61130198253	1893.36155389584	1494.14039231189	1379.82296641407	3200.67573321443	1589.10830420727	1.01005804231618	1.43266237160622e-08	3.12030077763046e-07	PCYT2	19	50982926	50990089	+	1895	protein_coding	Bos taurus phosphate cytidylyltransferase 2, ethanolamine (PCYT2), mRNA. [Source:RefSeq mRNA;Acc:NM_001035089]	CTP_transf_2
ENSBTAG00000002278	438.140773727067	317.22974370549	299.898543483139	1140.89673015683	1455.31862329113	554.774182372667	351.756353638565	1050.32984527354	-1.57822836249297	1.43739362556966e-08	3.126014993321e-07	FBN1	10	61653913	61919176	+	10648	protein_coding	Bos taurus fibrillin 1 (FBN1), mRNA. [Source:RefSeq mRNA;Acc:NM_174053]	EGF_CA
ENSBTAG00000000149	262.489742818468	234.516466972463	279.635128382927	510.426851900787	568.390515662952	521.243874646846	258.880446057953	533.353747403528	-1.04304099624821	1.51028078090725e-08	3.2701437288199e-07	USP40	3	113167613	113257470	-	6864	protein_coding	ubiquitin specific peptidase 40 [Source:VGNC Symbol;Acc:VGNC:52845]	UCH
ENSBTAG00000019479	359.19649017264	346.422664905381	376.899520863945	163.961206729125	157.277936032831	171.715818353444	360.839558647322	164.3183203718	1.13487252819546	1.5307496524365e-08	3.30963248468485e-07	-	22	16627823	16646002	-	2306	protein_coding	TatD DNase domain containing 2 [Source:NCBI gene;Acc:510836]	-
ENSBTAG00000010882	446.035202082509	814.482501476978	775.075627583112	282.052313956649	235.916904049246	292.628140152615	678.531110380867	270.19911938617	1.32841048637817	1.61501202161303e-08	3.48673337766587e-07	ANKRD9	21	67251762	67254853	-	1355	protein_coding	Bos taurus ankyrin repeat domain 9 (ANKRD9), mRNA. [Source:RefSeq mRNA;Acc:NM_001102144]	-
ENSBTAG00000044190	132.231674953664	100.229029452961	176.291711371845	405.023219003492	433.01203907773	285.515650635017	136.25080525949	374.51696957208	-1.45974385875012	1.62389949654235e-08	3.50082519370875e-07	TMEM67	14	70467827	70513787	-	4089	protein_coding	Bos taurus transmembrane protein 67 (TMEM67), mRNA. [Source:RefSeq mRNA;Acc:NM_001205299]	-
novel.562	128.284460775943	130.395048026183	135.764881171421	415.758774205995	264.784373321095	315.997748567581	131.481463324516	332.180298698224	-1.33741460800859	1.62747831978012e-08	3.50344824948893e-07	-	27	6217763	6219073	-	1311	-	-	-
novel.197	257.555725096316	160.561066599404	169.199516086771	33.1826251713705	48.7760687696754	76.2052448314103	195.772102594164	52.721312924152	1.89445559350314	1.62994289881499e-08	3.50366856162666e-07	-	15	21234373	21268392	+	5479	-	PF02994:L1 transposable element RBD-like domain|PF17490:L1 transposable element dsRBD-like domain	Transposase_22
ENSBTAG00000005754	1076.60266697349	941.958257383172	942.248802159862	497.739377570557	510.655577119254	305.837049256727	986.936575505508	438.077334648846	1.17147383518928	1.72587473921472e-08	3.70451145181372e-07	PPM1K	6	36449102	36471153	+	3952	protein_coding	Bos taurus protein phosphatase, Mg2+/Mn2+ dependent 1K (PPM1K), mRNA. [Source:RefSeq mRNA;Acc:NM_001046474]	PP2C
ENSBTAG00000017582	476.62611195985	361.019125505327	413.373668044327	978.887442555428	1016.33400436405	708.200741966573	417.006301836501	901.140729628684	-1.11186620489211	1.85910030778277e-08	3.98470748049625e-07	CHEK1	29	29033507	29051869	+	2807	protein_coding	checkpoint kinase 1 [Source:VGNC Symbol;Acc:VGNC:50058]	Pkinase
novel.335	508.20382538162	538.122847451337	580.546842621076	104.427673333431	77.6435380415241	268.242461806564	542.291171818011	150.104557727173	1.85395515484968	1.90565083016585e-08	4.07858775079651e-07	-	19	53873895	53882415	+	5904	-	-	-
ENSBTAG00000004358	74.0102658322748	67.1437187597509	68.8956113407211	229.350497508002	244.875773823268	150.37834980065	70.0165319775822	208.201540377306	-1.57257273405747	1.96414877596183e-08	4.18566877084279e-07	DARS2	16	55204247	55232009	+	3268	protein_coding	Bos taurus aspartyl-tRNA synthetase 2, mitochondrial (DARS2), mRNA. [Source:RefSeq mRNA;Acc:NM_001102222]	tRNA-synt_2
ENSBTAG00000002374	354.262472450489	473.898420811575	436.67659540957	191.288074517312	125.424176836308	195.08542676841	421.612496223878	170.599226040677	1.3053699624481	2.06378109040899e-08	4.38538698179744e-07	ARMC5	25	27493317	27500855	+	3082	protein_coding	armadillo repeat containing 5 [Source:VGNC Symbol;Acc:VGNC:26159]	-
ENSBTAG00000007508	412.483881571878	349.34195702537	314.082934053287	910.57027308496	876.973807879265	607.609818789111	358.636257550179	798.384633251112	-1.15459285647131	2.08587186811969e-08	4.42598734591577e-07	SRBD1	11	27806024	28050575	-	3768	protein_coding	Bos taurus S1 RNA binding domain 1 (SRBD1), mRNA. [Source:RefSeq mRNA;Acc:NM_001205772]	S1
ENSBTAG00000010360	541.755145892251	643.217363770947	760.891237012964	296.691707414606	333.469041588597	284.499580703932	648.621248892054	304.886776569045	1.0889231117142	2.10271038225503e-08	4.45534291280095e-07	LRIG1	22	34953094	35066971	+	3979	protein_coding	leucine rich repeats and immunoglobulin like domains 1 [Source:VGNC Symbol;Acc:VGNC:30982]	I-set
ENSBTAG00000023947	2874.55872492555	3834.00365091911	3621.0722784079	1474.67490099826	1307.99498700721	2082.94335872521	3443.21155141752	1621.87108224356	1.08617912386083	2.26221002826031e-08	4.76606521863024e-07	AVPI1	26	18846873	18854967	-	1319	protein_coding	Bos taurus arginine vasopressin induced 1 (AVPI1), mRNA. [Source:RefSeq mRNA;Acc:NM_001034760]	-
ENSBTAG00000026114	716.41937325642	817.401793596967	709.219528507423	411.854935950539	303.606142341857	380.010154225966	747.680231786937	365.157077506121	1.03388866924242	2.33533727236918e-08	4.91315211684818e-07	UBE2F	3	117354167	117399773	+	1321	protein_coding	Bos taurus ubiquitin conjugating enzyme E2 F (putative) (UBE2F), mRNA. [Source:RefSeq mRNA;Acc:NM_001076443]	UQ_con
ENSBTAG00000003111	470.705290693268	256.897706559047	281.661469892948	760.272500249929	1070.08722300818	741.731049692393	336.421489048421	857.363590983502	-1.349610691893	2.38542068411691e-08	5.00432243095078e-07	ATM	15	17853846	17996481	+	9290	protein_coding	Bos taurus ATM serine/threonine kinase (ATM), mRNA. [Source:RefSeq mRNA;Acc:NM_001205935]	PI3_PI4_kinase
ENSBTAG00000002767	307.882705862263	181.969208812658	234.04244440745	722.210077259239	862.042358255895	424.717231193726	241.298119694124	669.65655556962	-1.47283800763192	2.4206248339579e-08	5.07100388944401e-07	GNB4	1	87648347	87716734	+	3454	protein_coding	Bos taurus G protein subunit beta 4 (GNB4), mRNA. [Source:RefSeq mRNA;Acc:NM_001099033]	WD40
ENSBTAG00000008243	577.280073491743	388.265851958559	365.754642558828	1107.71410498545	1110.89985197873	816.920224592718	443.766856003044	1011.84472718563	-1.18910576381581	2.46587857037547e-08	5.15852058615076e-07	LRRC40	3	74977580	75017652	+	3252	protein_coding	Bos taurus leucine rich repeat containing 40 (LRRC40), mRNA. [Source:RefSeq mRNA;Acc:NM_001103262]	-
ENSBTAG00000038430	781.548407188822	940.012062636512	951.367338954958	516.28260928397	388.21769020762	332.254867464949	890.975936260097	412.251722318846	1.11148671733914	2.57675090348601e-08	5.34522648958105e-07	-	23	34453666	34454593	-	842	protein_coding	-	Ferritin
ENSBTAG00000002737	64.1422303879715	86.6056662263453	79.0273188908271	8.78363607477453	9.95429974891334	20.3213986217094	76.5917385017146	13.0197781484658	2.56011037673067	2.83514837180772e-08	5.84040564592391e-07	WFIKKN1	25	541147	543770	+	1743	protein_coding	Bos taurus WAP, follistatin/kazal, immunoglobulin, kunitz and netrin domain containing 1 (WFIKKN1), mRNA. [Source:RefSeq mRNA;Acc:NM_001205796]	Kunitz_BPTI
ENSBTAG00000004178	111.508800520627	160.561066599404	126.646344376326	280.100394828921	334.464471563488	364.769105259684	132.905403832119	326.444657217364	-1.29587535305785	2.86980806919083e-08	5.90360517090685e-07	ACOX2	22	42836607	42867384	+	2473	protein_coding	Bos taurus acyl-CoA oxidase 2 (ACOX2), mRNA. [Source:RefSeq mRNA;Acc:NM_001102015]	-
ENSBTAG00000004240	1172.32261078323	992.559320796317	913.880021019565	2492.60072610824	2504.5018168266	1583.03695263116	1026.2539841997	2193.37983185533	-1.09579381494391	2.99217399462822e-08	6.13830216989291e-07	TMPO	5	62686936	62712545	+	2657	protein_coding	Bos taurus thymopoietin (TMPO), mRNA. [Source:RefSeq mRNA;Acc:NM_001098005]	-
ENSBTAG00000001824	303.935491684542	434.974525878386	491.387816180143	161.033328037533	166.236805806853	181.876517664299	410.099277914357	169.715550502895	1.27288875463582	3.01201186496605e-08	6.17046408579785e-07	SLC2A6	11	104361551	104368899	-	2301	protein_coding	Bos taurus solute carrier family 2 member 6 (SLC2A6), mRNA. [Source:RefSeq mRNA;Acc:NM_001080256]	Sugar_tr
ENSBTAG00000045955	74.9970693767051	65.1975240130914	92.198538705965	19.5191912772767	3.98171989956534	10.1606993108547	77.4643773652538	11.2205368292323	2.78388488309284	3.0340796644253e-08	6.20362550760576e-07	TSSK1B	17	72591117	72592556	+	1440	protein_coding	Bos taurus testis specific serine kinase 1B (TSSK1B), mRNA. [Source:RefSeq mRNA;Acc:NM_001083710]	Pkinase
ENSBTAG00000053399	373.998543339095	462.221252331618	337.385861418531	843.229063178355	695.805552449043	929.703986943205	391.201885696415	822.912867523534	-1.07250632687857	3.03656426545428e-08	6.20362550760576e-07	-	23	27507452	27514505	+	1227	lncRNA	-	-
novel.595	49.3401772215165	48.6548686664861	56.7375622805938	3.90383825545535	4.97714987445667	8.12855944868376	51.5775360561988	5.66984919286526	3.18918199300535	3.04295543087062e-08	6.20813135497566e-07	-	29	50771308	50781666	+	10359	-	-	-
ENSBTAG00000015222	1720.9853814865	1833.3154513532	1825.73370052911	676.339977757639	711.732432047304	1121.74120391836	1793.34484445627	836.604537907767	1.10024823864084	3.10416445799913e-08	6.31099502070164e-07	RSRP1	2	127708588	127712696	+	2076	protein_coding	Bos taurus arginine and serine rich protein 1 (RSRP1), mRNA. [Source:RefSeq mRNA;Acc:NM_001103298]	-
ENSBTAG00000009121	1652.8959369208	1077.218792276	1140.83027014194	2921.04697464446	3265.01031764358	2209.9521001109	1290.31499977958	2798.66979746631	-1.1170387723861	3.196965575173e-08	6.46921042425372e-07	STAG2	X	8278461	8408287	+	6054	protein_coding	Bos taurus stromal antigen 2 (STAG2), transcript variant 2, mRNA. [Source:RefSeq mRNA;Acc:NM_001354661]	-
ENSBTAG00000016368	1919.33289391699	1359.41703054162	1392.09661738457	3349.49322318069	3454.14201287293	2615.364002614	1556.94884728106	3139.66641288921	-1.01190684923751	3.22174772581853e-08	6.51021284323439e-07	LRPPRC	11	26107978	26207684	-	4599	protein_coding	leucine rich pentatricopeptide repeat containing [Source:VGNC Symbol;Acc:VGNC:30996]	-
ENSBTAG00000020418	676.947231479207	661.706213864211	583.586354886108	1600.57368473669	1409.52884444613	1009.97351149896	640.746600076509	1340.02534689393	-1.06447808233904	3.23108951812269e-08	6.52020676636676e-07	CA5B	X	127724914	127752302	-	3815	protein_coding	Bos taurus carbonic anhydrase 5B (CA5B), mRNA. [Source:RefSeq mRNA;Acc:NM_001080908]	-
ENSBTAG00000012443	919.700903409068	695.764621930752	634.244892636638	1997.78922722927	2295.46152209942	1169.49649067938	749.903472658819	1820.91574666936	-1.27990098139505	3.5562185972443e-08	7.08949384869992e-07	DIAPH3	12	2180988	2743479	+	3546	protein_coding	diaphanous related formin 3 [Source:VGNC Symbol;Acc:VGNC:28062]	FH2
ENSBTAG00000054340	75.9838729211354	56.4396476531239	39.5136594454136	170.792923676171	175.195675580875	191.021147044068	57.312393339891	179.003248767038	-1.64200926120295	3.62419398131174e-08	7.20563607651686e-07	-	23	30959667	30974615	+	306	protein_coding	Histone H4 [Source:UniProtKB/Swiss-Prot;Acc:P62803]	-
ENSBTAG00000004854	59.2082126658198	35.03150543987	57.7507330356044	173.720802367763	168.227665756635	143.265860283051	50.6634837137648	161.73810946915	-1.67585372313561	3.71008027049126e-08	7.36652082622843e-07	SLC24A5	10	62242641	62264605	-	1511	protein_coding	Bos taurus solute carrier family 24 member 5 (SLC24A5), mRNA. [Source:RefSeq mRNA;Acc:NM_001128509]	Na_Ca_ex
ENSBTAG00000008307	43.4193559549345	41.8431870531781	51.6717085055408	155.17757065435	172.209385656201	115.831972143744	45.6447505045511	147.739642818098	-1.69546225823552	4.05123636757357e-08	8.02242160265035e-07	PLCH1	1	111945804	112167879	+	5113	protein_coding	phospholipase C eta 1 [Source:VGNC Symbol;Acc:VGNC:32990]	PI-PLC-X
ENSBTAG00000013676	41.4457488660739	33.0853106932106	33.4346349153499	156.153530218214	116.465307062286	107.70341269506	35.9885648248781	126.774083325187	-1.81695484730542	4.07157456349436e-08	8.05194585676644e-07	DYNC2LI1	11	25999952	26038209	+	1918	protein_coding	dynein cytoplasmic 2 light intermediate chain 1 [Source:VGNC Symbol;Acc:VGNC:28274]	-
ENSBTAG00000014855	1975.58069594952	1744.76359038019	1858.15516468945	548.489274891476	831.184029034264	1085.16268639928	1859.49981700639	821.611996775008	1.17860680762204	4.10033316029071e-08	8.09802149579651e-07	MICAL2	15	40374952	40604561	-	7722	protein_coding	microtubule associated monooxygenase, calponin and LIM domain containing 2 [Source:VGNC Symbol;Acc:VGNC:31458]	CH
ENSBTAG00000018143	3243.6232505425	3557.64399689347	3415.39861514075	1132.11309408205	1207.45655954319	2143.90755459034	3405.55528752557	1494.49240273853	1.18836588669781	4.14764657087675e-08	8.18057100255903e-07	C16H1orf116	16	4833621	4845097	-	2969	protein_coding	Bos taurus chromosome 16 C1orf116 homolog (C16H1orf116), mRNA. [Source:RefSeq mRNA;Acc:NM_001098464]	-
ENSBTAG00000014831	79.9310870988568	76.8746924930481	82.0668311558589	12.6874743302299	12.9405896735873	22.3535384838803	79.6242035825879	15.9938674958992	2.3180010283542	4.28911725931318e-08	8.42598505829576e-07	PPP1R3C	26	13208458	13213362	-	2567	protein_coding	Bos taurus protein phosphatase 1 regulatory subunit 3C (PPP1R3C), mRNA. [Source:RefSeq mRNA;Acc:NM_001076164]	-
ENSBTAG00000004386	208.2155478748	300.687088358884	255.319030262672	108.331511588886	45.7897788450014	86.365944142265	254.740555498785	80.1624115253841	1.66765881882641	4.43200164122348e-08	8.66079688308651e-07	SOCS1	25	9913007	9913678	-	672	protein_coding	suppressor of cytokine signaling 1 [Source:VGNC Symbol;Acc:VGNC:35119]	SH2
ENSBTAG00000006893	527.939896270227	347.395762278711	447.821473714687	834.445427103581	1130.80845147656	884.996909975445	441.052377421208	950.083596185194	-1.10720765840906	4.72894280910933e-08	9.18058635401957e-07	BBX	1	52133128	52430797	+	7496	protein_coding	Bos taurus BBX, HMG-box containing (BBX), mRNA. [Source:RefSeq mRNA;Acc:NM_001192759]	HMG_box
ENSBTAG00000003762	330.579187384161	344.476470158722	399.189277474178	155.17757065435	181.168255430223	145.298000145222	358.081645005687	160.547942076598	1.15701537584032	4.97161066273835e-08	9.60142309241344e-07	GNB5	10	58191905	58224910	+	2301	protein_coding	G protein subunit beta 5 [Source:VGNC Symbol;Acc:VGNC:29462]	WD40
ENSBTAG00000006160	214.136369141382	279.27894614563	282.674640647959	108.331511588886	89.5886977402201	111.767692419402	258.696651978324	103.229300582836	1.32542057005698	5.07799479194381e-08	9.76778157584426e-07	SUOX	5	57314953	57319225	-	2180	protein_coding	Bos taurus sulfite oxidase (SUOX), mRNA. [Source:RefSeq mRNA;Acc:NM_001034366]	-
ENSBTAG00000006697	1665.7243829984	1041.2141894628	1144.88295316198	3095.74373657609	3708.97208644511	2115.45759651995	1283.94050854106	2973.39113984705	-1.21155920615711	5.08409343079273e-08	9.76778157584426e-07	RICTOR	20	35360857	35498717	+	9705	protein_coding	Bos taurus RPTOR independent companion of MTOR complex 2 (RICTOR), mRNA. [Source:RefSeq mRNA;Acc:NM_001144096]	-
ENSBTAG00000015571	6211.92831218893	5718.89326305878	6351.56746316148	1816.2607483506	2006.78682938093	3825.5032905368	6094.12967946973	2549.51695608944	1.25726975764803	5.22856538822595e-08	1.00323521136051e-06	GCLC	23	6982172	7026855	+	3858	protein_coding	Bos taurus glutamate-cysteine ligase catalytic subunit (GCLC), mRNA. [Source:RefSeq mRNA;Acc:NM_001083674]	GCS
ENSBTAG00000013801	13.8152496220246	3.89238949331889	7.09219528507423	55.6296951402387	88.5932677653287	49.787426623188	8.26661146680592	64.6701298429185	-2.96861140270687	5.27807022090747e-08	1.01142554930878e-06	PBX1	3	4147294	4246502	-	2408	protein_coding	PBX homeobox 1 [Source:VGNC Symbol;Acc:VGNC:32607]	PBC
ENSBTAG00000009842	43.4193559549345	44.7624791731672	40.5268302004242	2.92787869159151	0.995429974891334	5.08034965542735	42.902888442842	3.00121944063673	3.84213254827777	5.32020831154733e-08	1.01818489905639e-06	CRYM	25	19074616	19098173	-	1318	protein_coding	Bos taurus crystallin mu (CRYM), mRNA. [Source:RefSeq mRNA;Acc:NM_001045914]	OCD_Mu_crystall
ENSBTAG00000000783	458.863648160104	600.401079344439	561.296598275875	264.4850418071	274.738673070008	188.989007181897	540.187108593472	242.737574019669	1.15370435179256	5.55845383059481e-08	1.06232591694038e-06	TGFA	11	13861144	13975868	+	977	protein_coding	transforming growth factor alpha [Source:NCBI gene;Acc:540388]	-
ENSBTAG00000008248	35.5249275994919	23.3543369599133	22.2897566102333	122.970905046843	115.469877087395	85.3498742111795	27.0563403898795	107.930218781806	-1.99599799604961	5.64956617917337e-08	1.07566579678433e-06	-	X	111610500	112306889	+	7090	protein_coding	dystrophin [Source:NCBI gene;Acc:537655]	ZZ
ENSBTAG00000014158	534.847521081239	325.014522692127	345.491227458616	785.647448910389	895.886977402201	1010.98958143004	401.784423743994	897.508002580877	-1.15938249088554	6.46139849259428e-08	1.21928069264832e-06	CCNT2	2	62319905	62352405	-	5452	protein_coding	Bos taurus cyclin T2 (CCNT2), mRNA. [Source:RefSeq mRNA;Acc:NM_001192531]	-
ENSBTAG00000031287	838.783012765781	1231.94127463543	1082.06636635133	586.551697882166	425.0485992786	492.793916576453	1050.93021791751	501.464737912406	1.06735003745838	6.55709219885815e-08	1.23576609267426e-06	TMEM158	22	54003481	54005095	+	1615	protein_coding	Bos taurus transmembrane protein 158 (TMEM158), mRNA. [Source:RefSeq mRNA;Acc:NM_001081626]	-
novel.501	98.6803544430331	67.1437187597509	69.9087820957317	217.638982741636	208.044864752289	203.213986217094	78.5776184328385	209.632611237006	-1.41564009596224	6.57587041600682e-08	1.2377323605357e-06	-	24	50579477	50582540	+	3064	-	-	-
ENSBTAG00000017691	901.938439609322	899.141972956664	902.735142714448	421.614531589178	526.582456717516	298.724559739128	901.271851760145	415.640516015274	1.11640128934362	6.82505138078064e-08	1.2813817984777e-06	KIAA0040	16	56399984	56400286	-	303	protein_coding	KIAA0040 ortholog [Source:NCBI gene;Acc:100335299]	-
ENSBTAG00000008172	266.436956996189	241.328148585771	211.752687797216	91.7401990032007	110.492727212938	86.365944142265	239.839264459726	96.1996234528012	1.31799411984414	6.96175531545219e-08	1.30539513070527e-06	EGLN3	21	44387137	44416154	-	2030	protein_coding	Bos taurus egl-9 family hypoxia inducible factor 3 (EGLN3), mRNA. [Source:RefSeq mRNA;Acc:NM_001101164]	-
ENSBTAG00000053991	121.376835964931	125.529561159534	160.080979291675	50.7498973209195	36.8309090709794	35.5624475879915	135.66245880538	41.0477513266301	1.72328163857408	6.99295950502166e-08	1.30959059821315e-06	-	19	14171162	14176473	-	964	protein_coding	-	-
ENSBTAG00000017273	72.0366587434141	128.448853279523	121.580490601273	33.1826251713705	16.9223095731527	22.3535384838803	107.35533420807	24.1528244094678	2.15074714052569	7.06975774184148e-08	1.32063786935759e-06	LRRC25	7	4771712	4775571	+	1388	protein_coding	Bos taurus leucine rich repeat containing 25 (LRRC25), mRNA. [Source:RefSeq mRNA;Acc:NM_174688]	-
ENSBTAG00000006379	174.664227364169	247.16673282575	261.398054792736	554.345032274659	455.906928500231	494.826056438624	227.743004994218	501.692672404505	-1.13963931340924	7.74273168483497e-08	1.44090585131082e-06	BPHL	23	50529746	50551585	-	1175	protein_coding	biphenyl hydrolase like [Source:VGNC Symbol;Acc:VGNC:53958]	Abhydrolase_1
ENSBTAG00000033748	181.571852175181	195.592572039274	183.383906656919	64.4133312150132	81.6252579410894	65.0284755894701	186.849443623792	70.3556882485242	1.40921385107781	7.82494881978086e-08	1.4543814648495e-06	IL18RAP	11	7203304	7233720	+	2553	protein_coding	interleukin 18 receptor accessory protein [Source:VGNC Symbol;Acc:VGNC:30128]	TIR
ENSBTAG00000048508	250.648100285304	194.619474665945	227.963419877386	446.013520685774	503.687567295015	447.070769677607	224.410331609545	465.590619219465	-1.05308931364766	8.03666034480972e-08	1.49186165499647e-06	INHBA	4	79288772	79302445	+	3822	protein_coding	inhibin subunit beta A [Source:NCBI gene;Acc:281867]	TGFb_propeptide
ENSBTAG00000002002	1332.18478498095	893.303388716686	987.841486135339	2856.63364342945	2783.22220979617	1649.08149815172	1071.10988661099	2429.64578379245	-1.18169985088261	8.23191657262728e-08	1.52269549238227e-06	ATAD2	14	16473279	16519326	+	4588	protein_coding	ATPase family, AAA domain containing 2 [Source:VGNC Symbol;Acc:VGNC:26233]	AAA
ENSBTAG00000039477	936.476563664384	1140.47012154243	1075.98734182126	635.349676075358	435.998329002404	501.938545956222	1050.97800900936	524.428850344662	1.00274455198024	8.23356111711558e-08	1.52269549238227e-06	TPBG	9	22191179	22192441	+	1263	protein_coding	trophoblast glycoprotein [Source:VGNC Symbol;Acc:VGNC:36242]	-
ENSBTAG00000033160	141.112906853537	114.825490052907	112.461953806177	285.956152212104	302.610712366966	263.162112151137	122.800116904207	283.909658910069	-1.20906878985151	8.38919223984827e-08	1.54761815051529e-06	FAM114A1	6	58091341	58145169	+	2268	protein_coding	family with sequence similarity 114 member A1 [Source:VGNC Symbol;Acc:VGNC:53713]	-
novel.612	53.2873913992378	20.4350448399242	44.5795132204666	112.235349844341	136.373906560113	281.451370910675	39.4339831532095	176.68687577171	-2.16415984848917	8.4175785330912e-08	1.55092577394793e-06	-	29	46664543	46668101	-	3559	-	-	-
ENSBTAG00000007755	0.98680354443033	4.86548686664861	6.07902453006363	52.7018164486472	34.8400491211967	51.819566485359	3.97710498038086	46.4538106850676	-3.54902414302532	8.78308758944341e-08	1.61226182087407e-06	APOBEC3H	5	110559226	110574354	+	1928	protein_coding	Bos taurus apolipoprotein B mRNA editing enzyme catalytic subunit 3H (APOBEC3H), mRNA. [Source:RefSeq mRNA;Acc:NM_001346124]	-
ENSBTAG00000015163	11543.627862746	11196.4583775318	10499.4885341749	4637.75984748095	4126.05724592458	7269.98035691654	11079.8582581509	5344.59915010736	1.05182012091316	8.83271440023065e-08	1.61936736692486e-06	TM4SF1	1	118809503	118817968	+	1534	protein_coding	Bos taurus transmembrane 4 L six family member 1 (TM4SF1), mRNA. [Source:RefSeq mRNA;Acc:NM_001075980]	-
ENSBTAG00000013556	103.614372165185	99.2559320796317	83.0800019108696	228.374537944138	205.058574827615	323.11023808518	95.316768718562	252.181116952311	-1.4029677168644	8.85016274030972e-08	1.62056313289227e-06	UNC13D	19	55770279	55785637	+	5198	protein_coding	Bos taurus unc-13 homolog D (UNC13D), mRNA. [Source:RefSeq mRNA;Acc:NM_001192083]	C2
ENSBTAG00000013650	990.750758608052	1439.21101515466	1327.25368906389	479.196145857144	397.176559981642	733.602490243709	1252.40515427553	536.658398694165	1.22285634194917	8.9065482045154e-08	1.62887697866057e-06	PQLC2	2	133346903	133363429	-	1631	protein_coding	PQ loop repeat containing 2 [Source:VGNC Symbol;Acc:VGNC:56138]	-
ENSBTAG00000051542	193.413494708345	192.673279919285	241.134639692524	72.2210077259239	87.5978377904374	83.3177343490085	209.073804773385	81.04552662179	1.36725175722908	9.00481644823766e-08	1.64279750996631e-06	-	3	85836232	85911897	+	2283	protein_coding	cytochrome P450, family 2, subfamily J [Source:NCBI gene;Acc:530929]	p450
ENSBTAG00000015276	473.665701326559	534.230457958018	468.084888814899	219.590901869363	229.944324199898	274.338881393077	491.993682699825	241.291369154113	1.02828434281318	9.58716560654917e-08	1.73622515599923e-06	SLC26A11	19	52406402	52424135	-	3348	protein_coding	Bos taurus solute carrier family 26 member 11 (SLC26A11), mRNA. [Source:RefSeq mRNA;Acc:NM_001014866]	Sulfate_transp
ENSBTAG00000010524	288.146634973656	333.772399052095	410.334155779295	650.965029097179	718.700441871543	706.168602104402	344.084396601682	691.944691024375	-1.00813952065266	9.85475134904856e-08	1.78250819523278e-06	BCKDK	25	27212130	27216927	+	2677	protein_coding	branched chain ketoacid dehydrogenase kinase [Source:VGNC Symbol;Acc:VGNC:26444]	HATPase_c
ENSBTAG00000005761	1029.23609684083	1592.96040014076	1594.73076838669	731.969672897878	666.938083177194	668.574014654239	1405.64242178943	689.160590243104	1.02824833553389	1.00934729424544e-07	1.82124562874067e-06	DEDD2	18	51051123	51066367	+	1957	protein_coding	Bos taurus death effector domain containing 2 (DEDD2), mRNA. [Source:RefSeq mRNA;Acc:NM_001076017]	-
ENSBTAG00000052094	95.7199438097421	71.0361082530698	90.1721971959438	171.768883240035	244.875773823268	304.820979325641	85.6427497529185	240.488545462982	-1.48949359352104	1.01372059855298e-07	1.82691420628649e-06	-	25	2989913	2996470	+	1814	lncRNA	-	-
ENSBTAG00000016937	121.376835964931	168.345845586042	140.830734946474	306.451303053245	301.615282392074	489.745706783197	143.517805499149	365.937430742839	-1.34986762240118	1.02353932690159e-07	1.84237078842285e-06	C7H19orf67	7	11611606	11618492	+	3074	protein_coding	chromosome 7 C19orf67 homolog [Source:VGNC Symbol;Acc:VGNC:54413]	-
ENSBTAG00000048511	328.6055802953	401.889215185175	415.400009554348	204.951508411406	152.300786158374	122.944461661342	381.964935011608	160.065585410374	1.2539962264253	1.18679125785119e-07	2.11568364620779e-06	-	18	53132124	53138383	+	1008	lncRNA	-	-
ENSBTAG00000020810	77.9574800099961	126.502658532864	134.75171041641	285.956152212104	238.90319397392	529.37243409553	113.070616319757	351.410593427185	-1.63584396828867	1.27983123883264e-07	2.26520965803887e-06	CYB561	19	47767184	47779681	-	3356	protein_coding	Bos taurus cytochrome b561 (CYB561), mRNA. [Source:RefSeq mRNA;Acc:NM_174837]	Cytochrom_B561
ENSBTAG00000020107	92.7595331764511	75.9015951197184	64.8429283206787	176.648681059354	198.090565003376	270.274601668735	77.8346855389494	215.004615910488	-1.46508228175069	1.30695819165217e-07	2.3104653037646e-06	DNASE1	25	2996584	2999606	+	1286	protein_coding	Bos taurus deoxyribonuclease 1 (DNASE1), mRNA. [Source:RefSeq mRNA;Acc:NM_174534]	Exo_endo_phos
ENSBTAG00000038112	146.046924575689	123.583366412875	161.094150046686	57.5816142679664	41.808058945436	39.6267273123333	143.574813678417	46.3388001752453	1.63017788310031	1.31431355746652e-07	2.3207022243266e-06	-	9	84721763	84734062	-	1982	protein_coding	UL16-binding protein 3-like [Source:NCBI gene;Acc:100850276]	MHC_I
ENSBTAG00000013215	1451.58801385702	1417.80287294141	1288.75320037349	676.339977757639	782.407960264589	393.219063330077	1386.0480290573	617.322333784102	1.16669868719591	1.32844571179719e-07	2.34286644439666e-06	MREG	2	103970393	104038722	-	1249	protein_coding	Bos taurus melanoregulin (MREG), mRNA. [Source:RefSeq mRNA;Acc:NM_001192953]	-
ENSBTAG00000048781	971.014687719445	1163.82445850235	1013.1707550106	2196.8849782575	1588.70623992657	2930.3456812505	1049.33663374413	2238.64563314485	-1.09306633167326	1.34011783333771e-07	2.36064462043526e-06	-	11	104128203	104131916	-	1215	lncRNA	-	-
ENSBTAG00000006816	885.162779354006	722.038251010654	713.272211527465	325.970494330522	386.226830257838	447.070769677607	773.491080630709	386.422698088655	1.00152586828437	1.35868368794756e-07	2.38767730564433e-06	ABHD17B	8	48108615	48157205	-	2505	protein_coding	Bos taurus abhydrolase domain containing 17B (ABHD17B), mRNA. [Source:RefSeq mRNA;Acc:NM_001101278]	-
ENSBTAG00000002691	1024.30207911868	842.70232530354	898.682459694406	461.628873707595	537.532186441321	339.367356982547	921.89562137221	446.176139043821	1.04677181955693	1.36150724583978e-07	2.38980774796398e-06	ELMOD1	15	17111122	17196356	+	1984	protein_coding	ELMO domain containing 1 [Source:VGNC Symbol;Acc:VGNC:28441]	-
ENSBTAG00000005379	1208.83434192715	1320.49313560843	1312.05612773873	452.84523763282	538.527616416212	807.775595212949	1280.46120175811	599.716149753994	1.09461149611739	1.41117237296627e-07	2.47405539430682e-06	SLC41A1	16	3531266	3551208	-	4555	protein_coding	solute carrier family 41 member 1 [Source:VGNC Symbol;Acc:VGNC:34873]	-
ENSBTAG00000045834	1006.53961531894	1260.16109846199	1386.01759285451	583.623819190575	512.646437069037	724.45786086394	1217.57276887848	606.909372374517	1.00454715435069	1.43924955478073e-07	2.52030099132323e-06	RASSF7	29	50732092	50734727	-	2452	protein_coding	Bos taurus Ras association domain family member 7 (RASSF7), mRNA. [Source:RefSeq mRNA;Acc:NM_001076105]	RA
ENSBTAG00000021019	99.6671579874634	118.717879546226	157.041467026644	25.3749486604598	35.835479096088	43.6910070366752	125.142168186778	34.9671449310743	1.84059628544664	1.44539170217662e-07	2.52509419631138e-06	SLC30A4	10	64947924	64973980	+	1404	protein_coding	solute carrier family 30 member 4 [Source:VGNC Symbol;Acc:VGNC:49968]	-
ENSBTAG00000031295	170.717013186447	140.12602175948	140.830734946474	330.850292149841	312.565012115879	333.270937396034	150.557923297467	325.562080553918	-1.11253606095836	1.45279371436611e-07	2.53503957311507e-06	HSDL2	8	101747810	101808119	+	1904	protein_coding	Bos taurus hydroxysteroid dehydrogenase like 2 (HSDL2), mRNA. [Source:RefSeq mRNA;Acc:NM_001104963]	adh_short
ENSBTAG00000012657	2815.35051225973	3222.89850046804	3098.27616882243	1008.16622947134	1316.95385678124	1936.62928864891	3045.50839385007	1420.58312496716	1.10034146620301	1.45737533860496e-07	2.54004594855331e-06	ZSWIM8	28	29682252	29697213	+	7062	protein_coding	zinc finger SWIM-type containing 8 [Source:VGNC Symbol;Acc:VGNC:37388]	-
ENSBTAG00000046307	2174.91501192445	3082.77247870856	3047.6176310719	1650.34762249375	1264.19606811199	947.993245702744	2768.4350405683	1287.51231210283	1.10435083507702	1.5062013056276e-07	2.62206311796579e-06	CEBPD	14	19128179	19129773	+	1595	protein_coding	Bos taurus CCAAT enhancer binding protein delta (CEBPD), mRNA. [Source:RefSeq mRNA;Acc:NM_174267]	bZIP_2
ENSBTAG00000019847	589.121716024907	445.678596985013	501.519523730249	204.951508411406	268.76609322066	257.065692564624	512.106612246723	243.594431398897	1.07219141748799	1.51698511901677e-07	2.63774012722822e-06	CPEB2	6	110152224	110215989	+	2082	protein_coding	cytoplasmic polyadenylation element binding protein 2 [Source:HGNC Symbol;Acc:HGNC:21745]	-
ENSBTAG00000004653	49.3401772215165	54.4934529064645	49.6453669955196	131.754541121618	135.378476585221	192.037216975154	51.1596657078335	153.056744893998	-1.58034432473815	1.54650405914337e-07	2.67964348191758e-06	ADGRA3	6	41984735	42116814	-	4161	protein_coding	adhesion G protein-coupled receptor A3 [Source:VGNC Symbol;Acc:VGNC:25657]	7tm_2
ENSBTAG00000010579	77.9574800099961	61.3051345197725	95.2380509709968	223.494740124819	252.839213622399	168.667608560188	78.1668885002552	215.000520769135	-1.46082728634649	1.62029520733714e-07	2.79769714961868e-06	ACADL	2	97989116	98029245	-	1753	protein_coding	Bos taurus acyl-CoA dehydrogenase long chain (ACADL), mRNA. [Source:RefSeq mRNA;Acc:NM_001076936]	-
ENSBTAG00000016140	331.565990928591	343.503372785392	350.557081233669	1010.11814859907	934.708746422963	496.858196300795	341.875481649217	813.895030440943	-1.25157807431223	1.70092991121038e-07	2.92670445975317e-06	PPFIBP2	15	45063034	45217437	-	4105	protein_coding	PPFIA binding protein 2 [Source:NCBI gene;Acc:104974256]	SAM_1
novel.170	36.5117311439222	19.4619474665945	23.3029273652439	0	0	0	26.4255353252535	0	7.17275480830125	1.71249738477505e-07	2.94319365133066e-06	-	13	74538990	74539808	-	819	-	-	-
ENSBTAG00000038920	398.668631949854	239.381953839112	283.687811402969	640.229473894677	923.759016699158	595.416979616086	307.246132397311	719.801823403307	-1.2282682790157	1.72590504895262e-07	2.96280366736866e-06	VPS13C	10	48035067	48214587	+	12609	protein_coding	vacuolar protein sorting 13 homolog C [Source:VGNC Symbol;Acc:VGNC:36810]	-
ENSBTAG00000016726	319.724348395427	199.484961532593	208.713175532184	541.65755794443	624.134594256867	477.552867610171	242.640828486735	547.781673270489	-1.17477393950201	1.86885664630374e-07	3.18974473854741e-06	KIF15	22	16507963	16564652	+	4757	protein_coding	Bos taurus kinesin family member 15 (KIF15), mRNA. [Source:RefSeq mRNA;Acc:NM_001192832]	Kinesin
ENSBTAG00000015534	275.318188896062	254.951511812387	287.740494423012	761.248459813793	722.682161771109	414.556531882872	272.67006504382	632.829051155925	-1.21498291187298	1.89066614162677e-07	3.2195591518494e-06	LYPLAL1	16	22658588	22690679	+	2564	protein_coding	Bos taurus lysophospholipase like 1 (LYPLAL1), mRNA. [Source:RefSeq mRNA;Acc:NM_001099059]	Abhydrolase_2
ENSBTAG00000008728	295.054259784669	241.328148585771	235.05561516246	402.095340311901	656.983783428281	847.402322525282	257.1460078443	635.493815421821	-1.30499276501687	1.92781274375056e-07	3.26780784174952e-06	MRTFB	25	12982380	13192989	+	5806	protein_coding	Bos taurus myocardin related transcription factor B (MRTFB), mRNA. [Source:RefSeq mRNA;Acc:NM_001192293]	SAP
ENSBTAG00000023929	919.700903409068	1111.27720034254	1158.05417297712	242.037971838232	320.52845191501	630.979427204077	1063.01075890958	397.848616985773	1.41828816710467	1.96035137249544e-07	3.31917026904707e-06	FOSL2	11	71340649	71360069	-	3461	protein_coding	Bos taurus FOS like 2, AP-1 transcription factor subunit (FOSL2), mRNA. [Source:RefSeq mRNA;Acc:NM_001192950]	bZIP_1
ENSBTAG00000011406	309.856312951124	312.364256838841	392.097082189104	130.778581557754	150.309926208591	172.73188828453	338.105883993023	151.273465350292	1.16056606552055	1.97071168749225e-07	3.33290715494698e-06	TESK1	8	59795969	59801419	+	2695	protein_coding	Bos taurus testis associated actin remodelling kinase 1 (TESK1), mRNA. [Source:RefSeq mRNA;Acc:NM_001172227]	Pkinase_Tyr
ENSBTAG00000012922	170.717013186447	204.350448399242	234.04244440745	401.119380748037	466.856658224036	410.49225215853	203.036635331046	426.156097043534	-1.06991866025155	2.10907207823374e-07	3.55474512095033e-06	PHF2	8	84899107	84990833	+	4353	protein_coding	PHD finger protein 2 [Source:VGNC Symbol;Acc:VGNC:32818]	JmjC
ENSBTAG00000045787	290.120242062517	220.893103745847	260.384884037725	108.331511588886	112.483587162721	112.783762350487	257.13274328203	111.199620367365	1.20932802874075	2.191235525589e-07	3.68068010368472e-06	CDS1	6	99411738	99488979	+	1855	protein_coding	CDP-diacylglycerol synthase 1 [Source:VGNC Symbol;Acc:VGNC:27155]	-
ENSBTAG00000050467	76.9706764655658	70.06301087974	58.7639037906151	223.494740124819	231.935184149681	136.153370765453	68.599197045307	197.194431679984	-1.52331078944457	2.20579366487077e-07	3.69676063699021e-06	BBS10	5	5827591	5831861	-	3686	protein_coding	Bardet-Biedl syndrome 10 [Source:NCBI gene;Acc:538638]	-
ENSBTAG00000054678	67.1026410212625	72.9823029997292	92.198538705965	201.04767015595	189.131695229354	198.133636561667	77.4278275756522	196.104333982324	-1.34140265582472	2.25556174074713e-07	3.77590200211754e-06	-	13	61394794	61399897	-	1985	protein_coding	-	DSPc
ENSBTAG00000000275	59.2082126658198	56.4396476531239	65.8560990756893	169.816964112308	191.122555179136	138.185510627624	60.501319798211	166.375009973023	-1.46002926123726	2.25852082566528e-07	3.77659311006397e-06	PARP11	5	106112459	106146167	+	4863	protein_coding	Bos taurus poly(ADP-ribose) polymerase family member 11 (PARP11), mRNA. [Source:RefSeq mRNA;Acc:NM_001082452]	WWE
ENSBTAG00000004931	186.505869897332	158.614871852745	135.764881171421	407.951097695084	350.39135116175	310.917398912154	160.295207640499	356.419949256329	-1.15275224925849	2.31907459255631e-07	3.86043932175031e-06	POLE2	10	42673879	42705616	-	1584	protein_coding	Bos taurus DNA polymerase epsilon 2, accessory subunit (POLE2), mRNA. [Source:RefSeq mRNA;Acc:NM_001105383]	-
ENSBTAG00000009451	63.1554268435412	85.6325688530156	102.330246256071	319.138777383475	272.747813120226	156.474769387162	83.7060806508759	249.453786630288	-1.57621715715497	2.37376418022624e-07	3.94262825544408e-06	JDP2	10	86610233	86655611	+	1637	protein_coding	Bos taurus Jun dimerization protein 2 (JDP2), mRNA. [Source:RefSeq mRNA;Acc:NM_001193245]	bZIP_1
novel.663	24.6700886107583	29.1929211998917	51.6717085055408	99.5478755141114	125.424176836308	171.715818353444	35.1782394387303	132.229290234621	-1.91167529267918	2.39022033610957e-07	3.96551991333078e-06	-	3	118109880	118129146	-	1384	-	-	-
novel.673	334.526401561882	238.408856465782	214.792200062248	678.291896885367	580.335675361648	482.633217265598	262.575819363304	580.420263170871	-1.144349732944	2.51025347601857e-07	4.15536602190931e-06	-	4	76671946	76674428	+	2483	-	-	-
ENSBTAG00000006027	1138.7712902726	691.872232437433	682.877088877147	1539.08823221327	2055.56289815061	1767.96168008872	837.840203862394	1787.5376034842	-1.09316242958696	2.56400814811794e-07	4.23489630878456e-06	USP34	11	59860971	60057096	-	10960	protein_coding	ubiquitin specific peptidase 34 [Source:VGNC Symbol;Acc:VGNC:36724]	UCH
ENSBTAG00000010023	82.8914977321478	84.6594714796859	88.1458556859226	294.739788286879	282.702112869139	148.346209938479	85.2322749659187	241.929370364832	-1.50562025220818	2.58622410468466e-07	4.26683825591578e-06	FAM107B	13	29216135	29292558	-	1520	protein_coding	Bos taurus family with sequence similarity 107 member B (FAM107B), mRNA. [Source:RefSeq mRNA;Acc:NM_001046393]	-
ENSBTAG00000015165	121.376835964931	86.6056662263453	110.435612296156	229.350497508002	317.542161990336	236.744293942915	106.139371495811	261.212317813751	-1.29957882152366	2.6313139169582e-07	4.33159245464196e-06	DPY19L3	18	42918483	42989287	+	2396	protein_coding	dpy-19 like C-mannosyltransferase 3 [Source:VGNC Symbol;Acc:VGNC:49144]	-
ENSBTAG00000015140	314.790330673275	382.427267718581	376.899520863945	155.17757065435	189.131695229354	161.55511904259	358.039039751934	168.621461642098	1.08636760323777	2.64889497394742e-07	4.35087599707509e-06	RUNDC1	19	43012010	43020122	+	3240	protein_coding	Bos taurus RUN domain containing 1 (RUNDC1), mRNA. [Source:RefSeq mRNA;Acc:NM_001205681]	RUN
ENSBTAG00000002313	300.975081051251	177.10372194601	215.805370817259	493.835539315102	651.011203578933	459.263608850633	231.29472460484	534.703450581556	-1.20911363425672	2.6983775371209e-07	4.39805886050299e-06	ITPR2	5	82983642	83572811	+	10512	protein_coding	inositol 1,4,5-trisphosphate receptor type 2 [Source:VGNC Symbol;Acc:VGNC:30347]	Ion_trans
ENSBTAG00000025263	244.727279018722	265.655582919014	286.727323668001	98.5719159502475	115.469877087395	133.105160972197	265.703395201912	115.715651336613	1.19972698876882	2.72826411206299e-07	4.43701900330244e-06	FAM160A1	17	6101574	6408853	-	3735	protein_coding	family with sequence similarity 160 member A1 [Source:VGNC Symbol;Acc:VGNC:28739]	-
ENSBTAG00000015046	103.614372165185	93.4173478396534	93.2117094609756	25.3749486604598	27.8720392969574	29.4660280014786	96.7478098219379	27.5710053196319	1.81161376847653	2.77758981479021e-07	4.50242755551567e-06	MST1R	22	50357168	50370270	+	4490	protein_coding	macrophage stimulating 1 receptor [Source:VGNC Symbol;Acc:VGNC:31708]	Pkinase_Tyr
ENSBTAG00000016234	205.255137241509	278.305848772301	257.345371772694	78.076765109107	93.5704176397854	121.928391730256	246.968785928834	97.8585248263829	1.33643919025898	2.8476638764827e-07	4.60594881308521e-06	DUOX2	10	65313524	65331190	+	4645	protein_coding	dual oxidase 2 [Source:VGNC Symbol;Acc:VGNC:28242]	An_peroxidase
ENSBTAG00000019951	166.769799008726	181.969208812658	160.080979291675	329.874332585977	346.409631262184	371.881594777282	169.60666237102	349.388519541814	-1.04229718913296	2.93431641850184e-07	4.73062838252384e-06	PCYOX1L	7	60754588	60767542	+	2508	protein_coding	prenylcysteine oxidase 1 like [Source:VGNC Symbol;Acc:VGNC:32651]	-
ENSBTAG00000000177	106.574782798476	138.179827012821	121.580490601273	290.835950031423	224.967174325442	737.666769968051	122.111700137523	417.823298108305	-1.77430851689704	3.06900407880596e-07	4.9316867277194e-06	MSLN	25	650311	653932	+	1553	protein_coding	Bos taurus mesothelin (MSLN), mRNA. [Source:RefSeq mRNA;Acc:NM_001100374]	-
ENSBTAG00000053433	347.354847639476	424.270454771759	403.241960494221	130.778581557754	177.186535530657	213.374685527949	391.622420968485	173.779934205453	1.1728811067902	3.1601887262432e-07	5.06723450677179e-06	-	23	27953265	27961282	-	2084	protein_coding	-	MHC_I
ENSBTAG00000012504	960.159848730712	1220.26410615547	1281.66100508841	516.28260928397	490.746977621428	716.329301415256	1154.02831999153	574.452962773551	1.0065940218034	3.16961708161287e-07	5.07686399076481e-06	GAS2L1	17	68582675	68588419	+	2773	protein_coding	growth arrest specific 2 like 1 [Source:VGNC Symbol;Acc:VGNC:29258]	CH
ENSBTAG00000000745	47.3665701326559	63.251329266432	59.7770745456257	179.576559750946	166.236805806853	132.089091041111	56.7983246482378	159.300818866303	-1.48813558427825	3.22768943147208e-07	5.14702830662806e-06	AQP1	4	65433649	65447871	-	2696	protein_coding	Bos taurus aquaporin 1 (Colton blood group) (AQP1), mRNA. [Source:RefSeq mRNA;Acc:NM_174702]	-
ENSBTAG00000000362	391.761007138841	315.28354895883	331.306836888468	644.133312150132	849.101768582308	601.513399202598	346.11713099538	698.24949331168	-1.01252067594364	3.23077356625588e-07	5.14702830662806e-06	SPG11	10	102974981	103055496	-	8149	protein_coding	SPG11, spatacsin vesicle trafficking associated [Source:VGNC Symbol;Acc:VGNC:35207]	-
ENSBTAG00000010677	258.542528640747	201.431156279253	227.963419877386	696.83512859878	894.891547427309	323.11023808518	229.312368265795	638.278971370423	-1.47707795634095	3.23476554282827e-07	5.1478586406898e-06	LIMCH1	6	60224068	60573254	+	6009	protein_coding	LIM and calponin homology domains 1 [Source:VGNC Symbol;Acc:VGNC:30887]	CH
ENSBTAG00000053695	324.658366117579	312.364256838841	334.346349153499	171.768883240035	152.300786158374	130.05695117894	323.789657369973	151.37554019245	1.09635915773545	3.27257628772172e-07	5.20244924967723e-06	SS18L2	22	14730423	14734537	+	873	protein_coding	Bos taurus SS18 like 2 (SS18L2), mRNA. [Source:RefSeq mRNA;Acc:NM_001205374]	-
ENSBTAG00000040543	133.218478498095	132.341242772842	139.817564191463	461.628873707595	537.532186441321	195.08542676841	135.1257618208	398.082162305775	-1.55907885090339	3.30395319673081e-07	5.24670597579351e-06	TMEM200A	9	68537667	68539142	+	1476	protein_coding	transmembrane protein 200A [Source:NCBI gene;Acc:112448061]	-
ENSBTAG00000018246	285.186224340366	249.112927572409	273.556103852863	134.68241981321	120.447026961851	106.687342763974	269.285085255213	120.605596513012	1.15829238999492	3.33397955101432e-07	5.28872563643256e-06	RAB39A	15	17499425	17533128	+	811	protein_coding	Bos taurus RAB39A, member RAS oncogene family (RAB39A), mRNA. [Source:RefSeq mRNA;Acc:NM_001192830]	Ras
ENSBTAG00000018383	266.436956996189	111.906197932918	134.75171041641	413.806855078267	473.824668048275	495.842126369709	171.031621781839	461.157883165417	-1.43089028779809	3.37725748915505e-07	5.34594269788129e-06	ATAD5	19	18061035	18096596	-	6820	protein_coding	Bos taurus ATPase family, AAA domain containing 5 (ATAD5), mRNA. [Source:RefSeq mRNA;Acc:NM_001206489]	AAA
novel.546	95.7199438097421	86.6056662263453	118.540978336241	24.3989890965959	34.8400491211967	23.3696084149658	100.288862790776	27.5362155442528	1.8642368467397	3.50966909802061e-07	5.53159338343094e-06	-	26	23263633	23264935	-	1303	-	-	-
ENSBTAG00000053086	1820.65253947396	3180.08221604153	3060.78885088704	1522.49691962759	1124.83587162721	1140.0304626779	2687.17453546751	1262.45441797756	1.08978322156411	3.5575385069093e-07	5.58955626424562e-06	PHLDA3	16	80877092	80877463	+	372	protein_coding	pleckstrin homology like domain family A member 3 [Source:NCBI gene;Acc:112441889]	-
ENSBTAG00000018000	763.785943389076	890.384096596696	858.155629493982	319.138777383475	252.839213622399	519.211734784675	837.441889826585	363.72990859685	1.20348414859015	3.70795848782362e-07	5.81357719782241e-06	-	25	26043254	26056357	-	2137	protein_coding	CLN3, battenin [Source:NCBI gene;Acc:504799]	-
ENSBTAG00000017150	379.919364605677	337.664788545414	339.412202928552	637.301595203086	658.974643378063	1579.98874283791	352.332118693215	958.754993806352	-1.44404390205169	3.96315841574042e-07	6.1745342040191e-06	EHF	15	65186293	65227768	+	3266	protein_coding	ETS homologous factor [Source:VGNC Symbol;Acc:VGNC:28375]	Ets
ENSBTAG00000019470	242.753671929861	227.704785359155	218.844883082291	510.426851900787	505.678427244798	383.058364019222	229.767780123769	466.387881054936	-1.0214782408274	4.0281888322252e-07	6.26926513741492e-06	NEK6	11	95315044	95401330	+	2680	protein_coding	Bos taurus NIMA related kinase 6 (NEK6), mRNA. [Source:RefSeq mRNA;Acc:NM_001098988]	Pkinase
novel.130	109.535193431767	77.8477898663778	61.8034160556469	6.83171694704686	4.97714987445667	26.4178182082222	83.0621331179305	12.7422283432419	2.70968856506256	4.14996814240103e-07	6.43423207568839e-06	-	12	55082384	55100339	-	2907	-	-	-
ENSBTAG00000008908	409.523470938587	493.360368278169	521.782938830461	192.264034081176	248.857493722834	251.985342909197	474.888926015739	231.035623571069	1.03974289026171	4.15153728184587e-07	6.43423207568839e-06	GZF1	13	42029073	42035720	+	2691	protein_coding	GDNF inducible zinc finger protein 1 [Source:VGNC Symbol;Acc:VGNC:29732]	BTB
ENSBTAG00000020147	113.482407609488	87.578763599675	144.883417966516	248.869688785278	272.747813120226	311.933468843239	115.31486305856	277.850323582914	-1.26942164043188	4.19031631120559e-07	6.48755443922769e-06	-	29	44554771	44569280	+	2091	protein_coding	Bardet-Biedl syndrome 1 [Source:NCBI gene;Acc:100848046]	-
ENSBTAG00000017048	190.453084075054	138.179827012821	163.120491556707	360.129079065756	369.304520684685	319.045958360838	163.917800881527	349.493186037093	-1.09256313910598	4.38418562575324e-07	6.76327637160448e-06	CENPJ	12	36486712	36521339	+	5944	protein_coding	centromere protein J [Source:VGNC Symbol;Acc:VGNC:50039]	-
ENSBTAG00000006139	225.978011674546	253.978414439058	239.108298182503	443.085641994182	441.970908851752	749.859609141077	239.688241432035	544.972053329004	-1.18471851369193	4.38664500369708e-07	6.76327637160448e-06	TRPM4	18	55660346	55703316	+	4355	protein_coding	transient receptor potential cation channel subfamily M member 4 [Source:VGNC Symbol;Acc:VGNC:36390]	Ion_trans
ENSBTAG00000009218	2762.0631208605	2070.75121044565	1855.11565242442	4725.5962082287	5630.15193798539	3373.35217120376	2229.30999457685	4576.36677247262	-1.03760227885311	4.52932698412959e-07	6.96877363367325e-06	ANLN	4	60772368	60825953	-	3282	protein_coding	anillin actin binding protein [Source:VGNC Symbol;Acc:VGNC:25950]	PH
ENSBTAG00000009665	634.514679068703	342.530275412062	444.781961449655	884.219364860636	1492.14953236211	970.346784186624	473.94230531014	1115.57189380312	-1.23503709705426	4.76969984738545e-07	7.31584158597942e-06	UTRN	9	81658039	82206913	+	11214	protein_coding	utrophin [Source:VGNC Symbol;Acc:VGNC:36749]	CH
ENSBTAG00000013689	179.59824508632	175.15752719935	130.699027396368	40.9903016822812	38.821769020762	75.1891749003248	161.818266560679	51.6670818677893	1.64880558750896	4.79108082764695e-07	7.33922235590526e-06	MCTP2	21	12595813	12855267	-	4151	protein_coding	multiple C2 and transmembrane domain containing 2 [Source:VGNC Symbol;Acc:VGNC:31324]	C2
ENSBTAG00000011932	74.0102658322748	48.6548686664861	47.6190254854984	143.466055887984	144.337346359243	224.551454769889	56.7613866614198	170.784952339039	-1.58854212586383	4.81833322177293e-07	7.3675792108594e-06	PRG4	16	67381599	67398481	+	5393	protein_coding	Bos taurus proteoglycan 4 (PRG4), mRNA. [Source:RefSeq mRNA;Acc:NM_001206633]	Hemopexin
ENSBTAG00000020748	222.030797496824	157.641774479415	181.357565146898	399.167461620309	412.108009605012	361.720895466427	187.010045707713	390.99878889725	-1.06423070591158	4.84806875998432e-07	7.40541254872167e-06	FAM76B	15	14489040	14509960	+	2414	protein_coding	Bos taurus family with sequence similarity 76 member B (FAM76B), mRNA. [Source:RefSeq mRNA;Acc:NM_001206303]	-
ENSBTAG00000033961	299.98827750682	329.880009558776	359.675618028765	128.826662430026	179.17739548044	148.346209938479	329.847968364787	152.116755949648	1.11672955921532	4.8878441707462e-07	7.44317297130468e-06	RNF217	9	26117013	26238645	-	1663	protein_coding	ring finger protein 217 [Source:VGNC Symbol;Acc:VGNC:53802]	IBR
ENSBTAG00000002385	258.542528640747	342.530275412062	297.872201973118	160.057368473669	111.488157187829	82.3016644179231	299.648335341976	117.949063359807	1.34418192549476	4.95824800201381e-07	7.53491130797837e-06	SLC35E4	17	69600757	69607790	+	2171	protein_coding	solute carrier family 35 member E4 [Source:VGNC Symbol;Acc:VGNC:34832]	-
novel.313	185.519066352902	126.502658532864	167.17317457675	417.710693333722	296.638132517618	365.785175190769	159.731633154172	360.044667014036	-1.17292497889536	5.14095788710407e-07	7.7569366613965e-06	-	18	59225163	59227241	-	2009	-	-	-
ENSBTAG00000005272	663.131981857182	926.388699409896	1001.01270595048	486.027862804191	382.245110358272	423.701161262641	863.511129072518	430.658044808368	1.00350093954207	5.25138609222141e-07	7.89944812574319e-06	DOHH	7	20418396	20426869	+	1769	protein_coding	deoxyhypusine hydroxylase [Source:VGNC Symbol;Acc:VGNC:28164]	-
novel.289	498.335789937317	686.033648197455	604.862940741331	1108.69006454932	1036.24260386188	2435.51962481187	596.410792958701	1526.81743107436	-1.35601758118104	5.27835367869506e-07	7.93196978342504e-06	-	18	54671824	54675883	+	756	-	PF10262:Rdx family	-
ENSBTAG00000009412	24.6700886107583	36.0046028131997	36.4741471803818	112.235349844341	143.341916384352	84.333804280094	32.3829462014466	113.303690169596	-1.80740096679069	5.33876388034175e-07	8.00581209240264e-06	SIAE	29	28116611	28154372	-	2063	protein_coding	Bos taurus sialic acid acetylesterase (SIAE), mRNA. [Source:RefSeq mRNA;Acc:NM_001045968]	-
ENSBTAG00000002464	63.1554268435412	51.5741607864753	61.8034160556469	141.514136760256	161.259655932396	164.603328835846	58.8443345618878	155.792373842833	-1.40487164169688	5.34368525585128e-07	8.00581209240264e-06	PLCH2	16	50361199	50426588	-	5811	protein_coding	phospholipase C eta 2 [Source:VGNC Symbol;Acc:VGNC:32991]	PI-PLC-X
novel.196	86.8387119098691	66.1706213864211	70.9219528507423	177.624640623218	164.24594585707	247.921063184855	74.6437620490108	196.597216555048	-1.3968358940043	5.7477477839566e-07	8.57651862491392e-06	-	14	74778059	74785363	-	7305	-	-	-
ENSBTAG00000003975	119.40322887607	140.12602175948	158.054637781654	354.273321682573	303.606142341857	266.210321944393	139.194629472401	308.029928656274	-1.14651627948263	5.78087632321119e-07	8.61728217345411e-06	LMAN2L	11	2683641	2704083	-	3893	protein_coding	Bos taurus lectin, mannose binding 2 like (LMAN2L), mRNA. [Source:RefSeq mRNA;Acc:NM_001014953]	-
ENSBTAG00000010138	187.492673441763	204.350448399242	235.05561516246	397.215542492582	386.226830257838	535.468853682043	208.966245667822	439.637075477487	-1.07306485830624	5.82358774567449e-07	8.67161798684413e-06	SEMA3B	22	50084781	50093377	-	3019	protein_coding	semaphorin 3B [Source:VGNC Symbol;Acc:VGNC:34427]	Sema
ENSBTAG00000030319	548.662770703264	536.176652704677	586.62586715114	245.941810093687	217.999164501202	344.447706637974	557.155096853027	269.462893744288	1.04834466730292	5.8290204509733e-07	8.67161798684413e-06	GBGT1	11	103136831	103147276	-	1853	protein_coding	globoside alpha-1,3-N-acetylgalactosaminyltransferase 1 (FORS blood group) [Source:NCBI gene;Acc:618517]	-
ENSBTAG00000015582	1575.92526045524	1720.43615604695	1900.70833639989	846.156941869947	604.22599475904	1098.37159550339	1732.35658430069	849.584844044126	1.02799357712352	5.97872801834816e-07	8.88542023728857e-06	HMOX1	5	73623293	73630548	+	2489	protein_coding	heme oxygenase 1 [Source:VGNC Symbol;Acc:VGNC:29885]	-
ENSBTAG00000002996	173.677423819738	188.780890425966	235.05561516246	402.095340311901	581.331105336539	362.736965397513	199.171309802722	448.721137015318	-1.17218360098004	6.02017478791775e-07	8.93806130674635e-06	SHROOM4	X	88412754	88541873	-	7972	protein_coding	shroom family member 4 [Source:VGNC Symbol;Acc:VGNC:34610]	-
ENSBTAG00000018703	48.3533736770862	28.219823826562	32.4214641603393	248.869688785278	258.811793471747	46.7392168299316	36.3315538879958	184.806899695652	-2.34713036967116	6.09942071598641e-07	9.03762318276828e-06	OSTN	1	76065896	76102113	-	1436	protein_coding	Bos taurus osteocrin (OSTN), mRNA. [Source:RefSeq mRNA;Acc:NM_001098935]	-
ENSBTAG00000021592	137.165692675816	83.6863741063562	94.2248802159862	259.605243987781	256.820933521964	240.808573667256	105.025648999386	252.411583725667	-1.26511076531797	6.37969918482495e-07	9.44348286520196e-06	WRN	27	27121355	27246171	+	4996	protein_coding	Bos taurus Werner syndrome RecQ like helicase (WRN), mRNA. [Source:RefSeq mRNA;Acc:NM_001143857]	3_5_exonuc
ENSBTAG00000013937	255.582118007456	187.807793052636	171.225857596792	412.830895514403	478.801817922732	406.427972434188	204.871922885628	432.686895290441	-1.07840132676152	6.5082124476744e-07	9.60495592277679e-06	SPICE1	1	58141829	58199879	-	3220	protein_coding	Bos taurus spindle and centriole associated protein 1 (SPICE1), mRNA. [Source:RefSeq mRNA;Acc:NM_001038117]	-
ENSBTAG00000005110	148.02053166455	139.15292438615	122.593661356283	290.835950031423	287.679262743596	284.499580703932	136.589039135661	287.671597826317	-1.07431235236601	6.64037614612277e-07	9.79026431404502e-06	CADPS2	4	86734600	87314496	-	4718	protein_coding	calcium dependent secretion activator 2 [Source:VGNC Symbol;Acc:VGNC:26699]	PH
ENSBTAG00000003366	93.7463367208814	125.529561159534	86.1195141759014	251.79756747687	240.894053923703	223.535384838803	101.798470685439	238.742335413125	-1.22912361754289	6.66986269439815e-07	9.8239725405475e-06	DDX58	8	11559625	11604095	+	3054	protein_coding	DExD/H-box helicase 58 [Source:VGNC Symbol;Acc:VGNC:27979]	DEAD
ENSBTAG00000047087	113.482407609488	112.879295306248	154.001954761612	315.234939128019	242.884913873486	308.885259049983	126.787885892449	289.001704017163	-1.18930082222932	6.69058472227688e-07	9.8447175199217e-06	MCIDAS	20	23907747	23913997	+	1125	protein_coding	multiciliate differentiation and DNA synthesis associated cell cycle protein [Source:VGNC Symbol;Acc:VGNC:31306]	-
ENSBTAG00000016879	347.354847639476	371.723196611954	366.767813313839	184.456357570265	196.099705053593	159.522979180419	361.948619188423	180.026347268092	1.0073345472619	6.746286648015e-07	9.90702213498599e-06	KIAA1147	4	104914558	104960261	-	2158	protein_coding	KIAA1147 [Source:VGNC Symbol;Acc:VGNC:30564]	-
ENSBTAG00000038904	28.6173027884796	34.0584080665403	38.500488690403	0	2.986289924674	2.03213986217094	33.7253998484743	1.67280992894831	4.34164646601199	7.17629306220254e-07	1.04865791821269e-05	PRRT1	23	27235239	27238717	+	2043	protein_coding	Bos taurus proline rich transmembrane protein 1 (PRRT1), mRNA. [Source:RefSeq mRNA;Acc:NM_001076947]	-
ENSBTAG00000017733	728.261015789584	849.514006916848	727.456602097614	407.951097695084	381.249680383381	184.924727457556	768.410541601349	324.70850184534	1.24232746217886	7.24638563329549e-07	1.05681801094433e-05	CA2	14	76994568	77012297	-	1568	protein_coding	Bos taurus carbonic anhydrase II (CA2), mRNA. [Source:RefSeq mRNA;Acc:NM_178572]	-
ENSBTAG00000018808	76.9706764655658	72.9823029997292	100.30390474605	16.5913125856852	27.8720392969574	17.273188828453	83.4189614037816	20.5788469036985	2.01889800595975	7.31064513613067e-07	1.06514232474548e-05	SLC25A35	19	27905299	27909233	-	1885	protein_coding	Bos taurus solute carrier family 25 member 35 (SLC25A35), mRNA. [Source:RefSeq mRNA;Acc:NM_001031763]	Mito_carr
ENSBTAG00000010951	397.681828405423	272.467264532322	318.13561707333	155.17757065435	140.355626459678	158.506909249333	329.428236670358	151.346702121121	1.12208500394197	7.6507830044453e-07	1.10925135407559e-05	NHLRC3	12	23178045	23219416	-	2774	protein_coding	Bos taurus NHL repeat containing 3 (NHLRC3), mRNA. [Source:RefSeq mRNA;Acc:NM_001192100]	NHL
ENSBTAG00000005203	48.3533736770862	34.0584080665403	37.4873179353924	158.105449345942	120.447026961851	99.5748532463761	39.9663665596729	126.042443184723	-1.6575942656795	7.7622533376576e-07	1.12217581418587e-05	C1H3orf33	1	111876350	111901894	+	1000	protein_coding	chromosome 1 C3orf33 homolog [Source:VGNC Symbol;Acc:VGNC:52665]	-
ENSBTAG00000017764	203.281530152648	235.489564345793	214.792200062248	440.15776330259	524.591596767733	368.833384984026	217.85443152023	444.527581684783	-1.02892682622858	7.87147073459262e-07	1.13680286207865e-05	HDAC4	3	118225398	118462734	-	5013	protein_coding	histone deacetylase 4 [Source:VGNC Symbol;Acc:VGNC:50611]	Hist_deacetyl
ENSBTAG00000008612	7.89442835544264	14.5964605999458	19.2502443452015	92.7161585670645	101.533857438916	38.6106573812479	13.9137111001967	77.6202244624095	-2.48203319237655	7.93596236849713e-07	1.14500188569601e-05	C1R	5	103358822	103387417	+	2583	protein_coding	Bos taurus complement C1r (C1R), mRNA. [Source:RefSeq mRNA;Acc:NM_001034407]	Trypsin
ENSBTAG00000002227	112.495604065058	93.4173478396534	60.7902453006363	223.494740124819	203.067714877832	260.11390235788	88.9010657351158	228.892119120177	-1.36342805272649	7.95588624496714e-07	1.14676097944949e-05	LRIG3	5	54560835	54612806	+	4678	protein_coding	Bos taurus leucine rich repeats and immunoglobulin like domains 3 (LRIG3), mRNA. [Source:RefSeq mRNA;Acc:NM_001205591]	I-set
ENSBTAG00000007096	90.7859260875904	158.614871852745	129.685856641357	331.826251713705	266.775233270878	295.676349945872	126.362218193898	298.092611643485	-1.23805937633001	8.26427977049011e-07	1.18545258758133e-05	GAS8	18	14772666	14793387	+	5574	protein_coding	growth arrest specific 8 [Source:VGNC Symbol;Acc:VGNC:29263]	-
ENSBTAG00000011596	997.658383419064	834.917546316902	829.786848353685	1602.52560386442	1402.56083462189	2633.65326137354	887.454259363217	1879.57989995328	-1.08256910918435	8.28783282077622e-07	1.18768247727297e-05	SRSF5	10	81495740	81501121	+	1874	protein_coding	serine and arginine rich splicing factor 5 [Source:VGNC Symbol;Acc:VGNC:52831]	RRM_1
ENSBTAG00000019634	150.980942297841	220.893103745847	195.541955717047	405.023219003492	334.464471563488	663.493664998812	189.138667253578	467.660451855264	-1.30571237698737	8.29660700895995e-07	1.18779223124415e-05	PIDD1	29	50562017	50567664	+	3204	protein_coding	Bos taurus p53-induced death domain protein 1 (PIDD1), mRNA. [Source:RefSeq mRNA;Acc:NM_001191487]	Death
ENSBTAG00000049919	495.375379304026	436.920720625046	375.886350108934	985.719159502475	985.475675142421	659.42938527447	436.060816679335	876.874739973122	-1.00784977395102	8.43000616899432e-07	1.20340569295981e-05	TFPI	2	8776893	8875333	+	2182	protein_coding	tissue factor pathway inhibitor [Source:NCBI gene;Acc:508763]	Kunitz_BPTI
ENSBTAG00000005140	180.58504863075	283.171335638949	295.845860463096	107.355552025022	107.506437288264	54.8677762786154	253.200748244265	89.9099218639672	1.49274051022969	8.55988264949036e-07	1.21959826567955e-05	-	2	133045370	133056409	-	1659	protein_coding	neuroblastoma suppressor of tumorigenicity 1 [Source:NCBI gene;Acc:535280]	-
ENSBTAG00000044092	14.802053166455	39.8969923065186	27.3556103852863	106.379592461158	101.533857438916	101.606993108547	27.3515519527533	103.173481002874	-1.9145146625132	8.62818794449859e-07	1.22815051432632e-05	IQCK	25	17314251	17475778	+	1672	protein_coding	Bos taurus IQ motif containing K (IQCK), mRNA. [Source:RefSeq mRNA;Acc:NM_001192088]	-
ENSBTAG00000000285	207.228744330369	162.507261346064	170.212686841782	378.672310779169	382.245110358272	336.319147189291	179.982897506072	365.745522775577	-1.02307660504309	8.72940775454978e-07	1.24136697809667e-05	GUF1	6	63290365	63314983	+	2286	protein_coding	Bos taurus GUF1 homolog, GTPase (GUF1), mRNA. [Source:RefSeq mRNA;Acc:NM_001102067]	GTP_EFTU
ENSBTAG00000014111	182.558655719611	164.453456092723	160.080979291675	73.1969672897878	61.7166584432627	69.092755313812	169.031030368003	68.0021270156208	1.31355002055271	8.75965564728128e-07	1.24447521609651e-05	INPP4B	17	15374564	15824212	+	3199	protein_coding	inositol polyphosphate-4-phosphatase type II B [Source:VGNC Symbol;Acc:VGNC:53908]	-
ENSBTAG00000051299	48.3533736770862	49.6279660398159	46.6058547304878	129.80262199389	161.259655932396	115.831972143744	48.1957314824633	135.63141669001	-1.49266853812687	9.20585967070135e-07	1.30163308518439e-05	-	26	16001951	16007683	+	749	protein_coding	-	-
ENSBTAG00000014601	214.136369141382	146.937703372788	150.96244249658	376.720391651441	494.728697520993	308.885259049983	170.678838336917	393.444782740806	-1.20491201658352	9.231067962545e-07	1.30395428590921e-05	SGCB	6	67878832	67905884	-	4380	protein_coding	Bos taurus sarcoglycan beta (SGCB), mRNA. [Source:RefSeq mRNA;Acc:NM_001102188]	-
novel.56	9.86803544430331	3.89238949331889	6.07902453006363	33.1826251713705	31.8537591965227	112.783762350487	6.61314982256194	59.2733822394601	-3.16373777802647	9.25230723508543e-07	1.30571095062595e-05	-	10	1955238	1961687	-	2137	-	-	-
ENSBTAG00000006707	5.92082126658198	1.94619474665945	0	54.6537355763749	35.835479096088	26.4178182082222	2.62233867108048	38.9690109602284	-3.88753564113649	9.93563201771364e-07	1.39418442844587e-05	ACSL5	26	32906517	32957882	+	2716	protein_coding	Bos taurus acyl-CoA synthetase long chain family member 5 (ACSL5), mRNA. [Source:RefSeq mRNA;Acc:NM_001075650]	AMP-binding
ENSBTAG00000006222	69.0762481101231	54.4934529064645	66.8692698306999	157.129489782078	207.049434777398	141.23372042088	63.4796569490958	168.470881660119	-1.40863126373316	9.97870572374306e-07	1.39890513510923e-05	TFDP2	1	126884717	127026615	+	1533	protein_coding	transcription factor Dp-2 [Source:VGNC Symbol;Acc:VGNC:35786]	E2F_TDP
ENSBTAG00000010146	89.7991225431601	111.906197932918	100.30390474605	183.480398006401	238.90319397392	395.251203192248	100.669741740709	272.54493172419	-1.43627820758329	1.03080674603164e-06	1.43828087085055e-05	PLXNB3	X	36980019	36996610	+	6384	protein_coding	plexin B3 [Source:VGNC Symbol;Acc:VGNC:33063]	Sema
ENSBTAG00000047902	396.695024860993	489.467978784851	408.307814269274	195.191912772767	183.159115380005	254.017482771368	431.490272638372	210.78950364138	1.03402528530312	1.09567464193995e-06	1.52021012995822e-05	ULBP21	9	87049719	87056668	-	914	protein_coding	Bos taurus UL16 binding protein 21 (ULBP21), mRNA. [Source:RefSeq mRNA;Acc:NM_001168608]	MHC_I
ENSBTAG00000003176	131.244871409234	145.964605999458	156.028296271633	343.537766480071	289.670122693378	276.371021255248	144.412591226775	303.192970142899	-1.07043115205181	1.10646625520137e-06	1.53374836421932e-05	JAM3	29	32993975	33024632	-	3506	protein_coding	Bos taurus junctional adhesion molecule 3 (JAM3), mRNA. [Source:RefSeq mRNA;Acc:NM_001105364]	V-set
ENSBTAG00000000056	134.205282042525	148.883898119448	131.712198151379	271.316758754147	265.779803295986	366.801245121855	138.26712610445	301.299269057329	-1.12325901501576	1.1224003678702e-06	1.55348661779829e-05	STRADA	19	47979733	48007680	-	3193	protein_coding	STE20-related kinase adaptor alpha [Source:VGNC Symbol;Acc:VGNC:35418]	Pkinase
ENSBTAG00000018914	79.9310870988568	96.3366399596426	114.488295316198	253.749486604598	172.209385656201	351.560196155573	96.9186741248992	259.173022805457	-1.41919465800981	1.13407149935676e-06	1.56615907620666e-05	RAB25	3	14700973	14708274	-	1307	protein_coding	RAB25, member RAS oncogene family [Source:VGNC Symbol;Acc:VGNC:33632]	Ras
ENSBTAG00000007746	256.568921551886	201.431156279253	217.83171232728	618.758363489673	817.248009385785	312.949538774325	225.277263386139	582.985303883261	-1.37193738686409	1.16467254284202e-06	1.60096600143029e-05	AHR	4	25805796	25855901	+	3011	protein_coding	Bos taurus aryl hydrocarbon receptor (AHR), mRNA. [Source:RefSeq mRNA;Acc:NM_001206026]	PAS
ENSBTAG00000000161	76.9706764655658	71.0361082530698	86.1195141759014	14.6393934579576	5.972579849348	26.4178182082222	78.0420996315123	15.6765971718426	2.31795519993331	1.16745006461814e-06	1.60329808874224e-05	TMEM40	22	56388054	56420506	+	1979	protein_coding	transmembrane protein 40 [Source:VGNC Symbol;Acc:VGNC:36084]	-
ENSBTAG00000012387	190.453084075054	219.920006372517	197.568297227068	538.729679252838	491.742407596319	310.917398912154	202.64712922488	447.129828587104	-1.14190588020886	1.16959903900237e-06	1.60332082742005e-05	PAM	7	101896775	102084454	+	3993	protein_coding	Bos taurus peptidylglycine alpha-amidating monooxygenase (PAM), mRNA. [Source:RefSeq mRNA;Acc:NM_173948]	Cu2_monoox_C
ENSBTAG00000010107	195.387101797205	228.677882732485	240.121468937513	103.451713769567	91.5795576900027	99.5748532463761	221.395484489068	98.2020415686485	1.17261923932435	1.17696134444099e-06	1.60891158163583e-05	WHRN	8	103620999	103713017	-	4301	protein_coding	whirlin [Source:VGNC Symbol;Acc:VGNC:36937]	PDZ
ENSBTAG00000051782	220.057190407964	115.798587426237	142.857076456495	361.10503862962	521.605306843059	315.997748567581	159.570951430232	399.569364680087	-1.32435975552604	1.20771020261583e-06	1.64790779440644e-05	ATAD2	14	16454611	16479839	+	1338	protein_coding	Bos taurus ATPase family, AAA domain containing 2 (ATAD2), mRNA. [Source:RefSeq mRNA;Acc:NM_001099020]	-
ENSBTAG00000011825	2132.48245951394	3120.72327626842	3163.11909714311	1332.18480467414	1058.14206330949	1765.92954022655	2805.44161097516	1385.41880273672	1.01796512415752	1.27585721499142e-06	1.73610222135346e-05	TRIR	7	12780995	12784168	+	995	protein_coding	telomerase RNA component interacting RNase [Source:VGNC Symbol;Acc:VGNC:36362]	-
ENSBTAG00000020973	91.7727296320207	79.7939846130373	85.1063434208908	217.638982741636	260.80265342153	158.506909249333	85.5576858886496	212.316181804166	-1.31158446352721	1.32886967230034e-06	1.80162659776587e-05	RFT1	22	47812822	47852306	+	2558	protein_coding	Bos taurus RFT1 homolog (RFT1), mRNA. [Source:RefSeq mRNA;Acc:NM_001192031]	-
ENSBTAG00000010349	81.9046941877174	89.5249583463345	86.1195141759014	193.23999364504	165.241375831961	404.395832572017	85.8497222366511	254.292400683006	-1.56612389954638	1.34504540321959e-06	1.82189163658017e-05	IL1A	11	46482543	46493673	-	2212	protein_coding	Bos taurus interleukin 1 alpha (IL1A), mRNA. [Source:RefSeq mRNA;Acc:NM_174092]	-
ENSBTAG00000016981	56.2478020325288	36.0046028131997	26.3424396302757	131.754541121618	144.337346359243	106.687342763974	39.5316148253348	127.593076748279	-1.68971644731182	1.3574391557643e-06	1.83532703357303e-05	FBXO4	20	32589453	32602498	-	1655	protein_coding	F-box protein 4 [Source:VGNC Symbol;Acc:VGNC:28910]	F-box
ENSBTAG00000008330	3065.01180900061	3079.85318658857	2905.77372537041	1060.86804591999	1061.12835323416	2088.02370838064	3016.8795736532	1403.34003584493	1.10433101421464	1.43829783325995e-06	1.9375870538521e-05	RNF19B	2	120719524	120743308	+	2820	protein_coding	Bos taurus ring finger protein 19B (RNF19B), mRNA. [Source:RefSeq mRNA;Acc:NM_001205662]	IBR
ENSBTAG00000051151	673.986820845916	805.72462511701	688.956113407211	1311.689653833	1101.94098220471	1947.80605789085	722.889186456712	1453.81223130952	-1.00784230444568	1.5394703175637e-06	2.05706520271215e-05	-	13	77375051	77378276	+	2109	lncRNA	-	-
ENSBTAG00000014849	287.159831429226	313.337354212171	315.096104808298	166.889085420716	140.355626459678	143.265860283051	305.197763483232	150.170190721149	1.02283019237773	1.56108386550453e-06	2.08032308114673e-05	GPATCH3	2	126314664	126321490	+	2153	protein_coding	Bos taurus G-patch domain containing 3 (GPATCH3), mRNA. [Source:RefSeq mRNA;Acc:NM_001098972]	G-patch
ENSBTAG00000000799	141.112906853537	153.749384986096	156.028296271633	315.234939128019	297.633562492509	292.628140152615	150.296862703756	301.832213924381	-1.00607738901659	1.56435517890536e-06	2.08281113227328e-05	ICA1	4	16192292	16355628	-	2178	protein_coding	Bos taurus islet cell autoantigen 1 (ICA1), mRNA. [Source:RefSeq mRNA;Acc:NM_001038168]	Arfaptin
ENSBTAG00000001405	379.919364605677	298.740893612225	266.463908567789	730.01775377015	786.389680164154	482.633217265598	315.041388928564	666.346883733301	-1.08074788484975	1.59429155442211e-06	2.11696797987365e-05	GLCE	10	16029521	16138025	+	4085	protein_coding	glucuronic acid epimerase [Source:VGNC Symbol;Acc:VGNC:29394]	-
ENSBTAG00000017655	206.241940785939	177.10372194601	186.423418921951	380.624229906896	438.984618927078	326.158447878436	189.923027217967	381.92243223747	-1.00802025686183	1.61092880059707e-06	2.13714633009443e-05	PALMD	3	43536420	43596800	-	2878	protein_coding	palmdelphin [Source:VGNC Symbol;Acc:VGNC:32560]	-
novel.528	5.92082126658198	7.78477898663778	7.09219528507423	55.6296951402387	72.6663881670674	24.3856783460513	6.93259851276466	50.8939205511191	-2.8763866834031	1.62384252510007e-06	2.15235320217017e-05	-	25	2175059	2177823	-	2765	-	-	-
ENSBTAG00000008410	355.249275994919	385.34655983857	414.386838799337	192.264034081176	142.346486409461	219.471105114462	384.994224877609	184.693875201699	1.05984525799061	1.64271319689722e-06	2.17154386242242e-05	OVOL2	13	38271785	38300529	-	1724	protein_coding	Bos taurus ovo like zinc finger 2 (OVOL2), mRNA. [Source:RefSeq mRNA;Acc:NM_001206007]	-
ENSBTAG00000017818	135.192085586955	112.879295306248	114.488295316198	241.062012274368	268.76609322066	259.097832426795	120.853225403134	256.308645973941	-1.08450339344539	1.68687266586638e-06	2.22199781351067e-05	MOG	23	28941968	28953585	-	2635	protein_coding	Bos taurus myelin oligodendrocyte glycoprotein (MOG), mRNA. [Source:RefSeq mRNA;Acc:NM_001013584]	V-set
ENSBTAG00000050844	149.99413875341	201.431156279253	206.686834022163	77.1008055452431	55.7440785939147	85.3498742111795	186.037376351609	72.7315861167791	1.35510708652573	1.71848266343237e-06	2.26162687347196e-05	-	15	63510596	63515243	-	1235	lncRNA	-	-
ENSBTAG00000054594	109.535193431767	155.695579732756	142.857076456495	49.7739377570557	54.7486486190234	41.6588671745043	136.029283207006	48.7271511835278	1.48071364720306	1.73536942902899e-06	2.28182618540408e-05	-	13	53505053	53517410	+	1143	protein_coding	-	V-set
ENSBTAG00000011759	77.9574800099961	97.3097373329723	89.1590264409332	8.78363607477453	7.96343979913067	34.546377656906	88.1420812613005	17.0978178436037	2.3703266446427	1.84791491407619e-06	2.42336640190788e-05	C1QL1	19	44658033	44665380	-	1500	protein_coding	complement C1q like 1 [Source:VGNC Symbol;Acc:VGNC:26620]	Collagen
novel.169	116.442818242779	79.7939846130373	68.8956113407211	26.3509082243236	26.876609322066	14.2249790351966	88.3774713988458	22.4841655271954	1.97333249336713	1.86422345393825e-06	2.43875143878676e-05	-	13	72700221	72707131	-	3966	-	-	-
ENSBTAG00000012566	74.0102658322748	63.251329266432	68.8956113407211	146.393934579576	155.287076083048	236.744293942915	68.7190688131426	179.475101535179	-1.38464512588324	2.0099566446687e-06	2.59683597157894e-05	MAP10	28	5675771	5678556	+	2786	protein_coding	Bos taurus microtubule associated protein 10 (MAP10), mRNA. [Source:RefSeq mRNA;Acc:NM_001098148]	-
ENSBTAG00000017836	220.057190407964	179.049916692669	209.726346287195	336.706049533024	467.852088198927	422.685091331556	202.944484462609	409.081076354502	-1.01132184232102	2.0219823500405e-06	2.61009940955619e-05	ZFP57	23	28938566	28943319	+	3002	protein_coding	ZFP57 zinc finger protein [Source:VGNC Symbol;Acc:VGNC:37165]	KRAB
ENSBTAG00000010635	51.3137843103772	54.4934529064645	66.8692698306999	9.75959563863837	12.9405896735873	13.2089091041111	57.5588356825139	11.9696981387789	2.26650345932091	2.05590942272844e-06	2.64257699314861e-05	RAB3A	7	5017271	5023792	+	1581	protein_coding	Bos taurus RAB3A, member RAS oncogene family (RAB3A), mRNA. [Source:RefSeq mRNA;Acc:NM_174446]	Ras
ENSBTAG00000002747	166.769799008726	148.883898119448	154.001954761612	320.114736947339	402.153709856099	270.274601668735	156.551883963262	330.847682824058	-1.07967394669319	2.0604538274342e-06	2.64594382411291e-05	ABCA5	19	61281114	61342630	+	6665	protein_coding	ATP binding cassette subfamily A member 5 [Source:VGNC Symbol;Acc:VGNC:25459]	ABC_tran
ENSBTAG00000027064	633.527875524272	660.733116490882	707.193186997402	348.41756429939	408.126289705447	235.728224011829	667.151393004185	330.757359338889	1.01190065286826	2.10242703778848e-06	2.69517699433697e-05	BTBD11	5	70577672	70908786	+	4275	protein_coding	Bos taurus BTB domain containing 11 (BTBD11), mRNA. [Source:RefSeq mRNA;Acc:NM_001205745]	BTB
ENSBTAG00000018831	102.627568620754	68.1168161330806	110.435612296156	27.3268677881874	31.8537591965227	19.3053286906239	93.7266656833303	26.1619852251114	1.83959229219578	2.15603642949157e-06	2.759131347905e-05	DAO	17	64097586	64114659	-	1606	protein_coding	Bos taurus D-amino acid oxidase (DAO), mRNA. [Source:RefSeq mRNA;Acc:NM_001206225]	DAO
ENSBTAG00000008703	233.872440029988	187.807793052636	215.805370817259	495.787458442829	518.619016918385	328.190587740607	212.495201299961	447.532354367274	-1.07490777465765	2.17357769828723e-06	2.77918141560312e-05	EIF2AK2	11	19556770	19597286	-	2250	protein_coding	Bos taurus eukaryotic translation initiation factor 2 alpha kinase 2 (EIF2AK2), mRNA. [Source:RefSeq mRNA;Acc:NM_178109]	Pkinase
ENSBTAG00000039275	56.2478020325288	30.1660185732214	29.3819518953075	162.009287601397	158.273366007722	82.3016644179231	38.5985908336859	134.194772675681	-1.7978032700537	2.18172088925818e-06	2.78719071743991e-05	ERAP2	7	96303404	96356159	+	4585	protein_coding	Bos taurus endoplasmic reticulum aminopeptidase 2 (ERAP2), mRNA. [Source:RefSeq mRNA;Acc:NM_001075628]	-
ENSBTAG00000010987	195.387101797205	182.942306185988	140.830734946474	319.138777383475	329.487321689032	711.248951759829	173.053380976556	453.291683610778	-1.38866753204571	2.23749033733572e-06	2.8535216408739e-05	NFKBIZ	1	46190242	46201247	+	3499	protein_coding	Bos taurus NFKB inhibitor zeta (NFKBIZ), mRNA. [Source:RefSeq mRNA;Acc:NM_174726]	-
novel.18	58.2214091213895	23.3543369599133	21.2765858552227	151.273732398895	108.501867263155	116.848042074829	34.2841106455085	125.541213912293	-1.87211982850171	2.28358605735197e-06	2.90481547192491e-05	-	1	158360293	158365884	+	3057	-	PF00078:Reverse transcriptase (RNA-dependent DNA polymerase)	RVT_1
novel.258	76.9706764655658	87.578763599675	111.448783051166	34.1585847352343	13.9360196484787	24.3856783460513	91.9994077054691	24.1600942432548	1.9275225689047	2.30462259099585e-06	2.92066369755375e-05	-	17	64095360	64096587	+	1228	-	-	-
ENSBTAG00000008800	140.126103309107	194.619474665945	220.871224592312	76.1248459813793	74.6572481168501	73.1570350381539	185.205600855788	74.6463763787944	1.3106763387555	2.3058907698459e-06	2.92066369755375e-05	XKR8	2	125392642	125400258	-	2597	protein_coding	XK related 8 [Source:VGNC Symbol;Acc:VGNC:36990]	-
ENSBTAG00000015126	207.228744330369	368.803904491965	379.939033128977	136.634338940937	91.5795576900027	151.394419731735	318.657227317104	126.536105454225	1.33253393514979	2.45801399020895e-06	3.0948441004057e-05	TNIP2	6	115983795	116011719	+	1626	protein_coding	Bos taurus TNFAIP3 interacting protein 2 (TNIP2), mRNA. [Source:RefSeq mRNA;Acc:NM_001244591]	-
ENSBTAG00000020121	323.671562573148	247.16673282575	324.214641603393	145.417975015712	156.282506057939	109.735552557231	298.350979000764	137.145344543627	1.12067938665943	2.51619532390247e-06	3.15470913306182e-05	RWDD2B	1	7167841	7170830	+	873	protein_coding	RWD domain containing 2B [Source:VGNC Symbol;Acc:VGNC:34227]	RWD
ENSBTAG00000053542	52.3005878548075	36.0046028131997	53.698050015562	129.80262199389	100.538427464025	222.519314907718	47.3344135611898	150.953454788544	-1.67337402879651	2.53907699847337e-06	3.18070861835786e-05	MMP12	15	5758546	5768904	+	2121	protein_coding	Bos taurus matrix metallopeptidase 12 (MMP12), mRNA. [Source:RefSeq mRNA;Acc:NM_001206640]	PG_binding_1
ENSBTAG00000021876	10.8548389887336	11.6771684799567	6.07902453006363	72.2210077259239	48.7760687696754	40.6427972434188	9.53701066625131	53.879957913006	-2.4962117032877	2.54679547103403e-06	3.18687397151135e-05	WDR72	10	56554672	56779698	+	4968	protein_coding	WD repeat domain 72 [Source:VGNC Symbol;Acc:VGNC:36916]	-
ENSBTAG00000007237	1213.76835964931	924.442504663237	658.560990756893	2251.53871383387	2453.73488810714	1387.95152586275	932.257285023145	2031.07504260125	-1.12339886310492	2.55044458210894e-06	3.18687397151135e-05	BUB1B	10	35786200	35841256	+	3721	protein_coding	Bos taurus BUB1 mitotic checkpoint serine/threonine kinase B (BUB1B), mRNA. [Source:RefSeq mRNA;Acc:NM_001145173]	-
ENSBTAG00000037832	44.4061594993649	55.4665502797942	30.3951226503181	0	4.97714987445667	8.12855944868376	43.4226108098257	4.36856977438014	3.32265743639344	2.55701710148422e-06	3.19239710851969e-05	ASPHD2	17	66098793	66107865	+	3705	protein_coding	aspartate beta-hydroxylase domain containing 2 [Source:VGNC Symbol;Acc:VGNC:26221]	-
ENSBTAG00000047676	244.727279018722	322.095230572138	304.964397258192	153.225651526622	100.538427464025	140.217650489795	290.595635616351	131.327243160147	1.1457022550341	2.65033553788185e-06	3.28952106258273e-05	PRODH	17	73105784	73123446	+	2118	protein_coding	Bos taurus proline dehydrogenase (oxidase) 1 (PRODH), mRNA. [Source:RefSeq mRNA;Acc:NM_001075185]	-
ENSBTAG00000019964	135.192085586955	201.431156279253	201.62098024711	397.215542492582	359.350220935772	354.608405948829	179.414740704439	370.391389792394	-1.04595164902571	2.69264365443738e-06	3.33644867858106e-05	GAS6	12	86810337	86838896	-	2734	protein_coding	growth arrest specific 6 [Source:VGNC Symbol;Acc:VGNC:29261]	Laminin_G_2
ENSBTAG00000045886	356.236079539349	225.758590612496	273.556103852863	114.187268972069	152.300786158374	99.5748532463761	285.183591334903	122.02096945894	1.22450330616339	2.72508598970869e-06	3.37382933216689e-05	STARD4	7	110575227	110591417	-	796	protein_coding	StAR related lipid transfer domain containing 4 [Source:VGNC Symbol;Acc:VGNC:35365]	START
ENSBTAG00000007650	531.887110447948	436.920720625046	472.137571834942	263.509082243236	258.811793471747	150.37834980065	480.315134302645	224.233075171877	1.09842499892531	2.77752333847902e-06	3.43016037937725e-05	SLC38A11	2	31290313	31348516	+	1818	protein_coding	Bos taurus solute carrier family 38 member 11 (SLC38A11), mRNA. [Source:RefSeq mRNA;Acc:NM_001031760]	Aa_trans
ENSBTAG00000019738	39.4721417772132	39.8969923065186	31.4082934053287	111.259390280477	104.52014736359	105.671272832889	36.9258091630202	107.150270158985	-1.5362447273057	2.88979783696435e-06	3.56288291918996e-05	MDM1	5	45446653	45475170	+	2725	protein_coding	Mdm1 nuclear protein [Source:VGNC Symbol;Acc:VGNC:31335]	-
ENSBTAG00000009020	760.825532755785	617.916832064374	601.823428476299	1534.20843439395	1685.26294749103	882.964770113274	660.188597765486	1367.47871733275	-1.05063424323873	2.95571650470538e-06	3.6350901490705e-05	CRIM1	11	18812764	19022665	+	6095	protein_coding	Bos taurus cysteine rich transmembrane BMP regulator 1 (CRIM1), mRNA. [Source:RefSeq mRNA;Acc:NM_001205298]	VWC
ENSBTAG00000054514	23.6832850663279	35.03150543987	42.5531717104454	62.4614120872856	109.497297238047	279.419231048504	33.7559874055478	150.459313457946	-2.15605124002463	2.99500528004437e-06	3.677311118677e-05	RF01955	29	43613238	43613358	+	121	misc_RNA	-	-
ENSBTAG00000013848	105.587979254045	105.09451631961	98.2775632360286	31.2307060436428	17.917739548044	42.6749371055897	102.986686269895	30.6077942324255	1.7516340205291	3.05425129204927e-06	3.7438557986508e-05	ADGRD1	17	46030140	46206056	-	5737	protein_coding	Bos taurus adhesion G protein-coupled receptor D1 (ADGRD1), mRNA. [Source:RefSeq mRNA;Acc:NM_001034564]	7tm_2
novel.399	92.7595331764511	71.0361082530698	86.1195141759014	232.278376199593	188.136265254462	168.667608560188	83.3050518684741	196.360750004748	-1.2376763499637	3.1099607382053e-06	3.80271538904048e-05	-	20	25826607	25857371	+	4522	-	-	-
ENSBTAG00000052215	142.099710397968	195.592572039274	182.370735901909	81.0046438006985	58.7303685185887	71.1248951759829	173.354339446384	70.2866358317567	1.30211438268904	3.4000507942726e-06	4.1335699492337e-05	MESP1	21	21164833	21165917	-	825	protein_coding	mesoderm posterior bHLH transcription factor 1 [Source:HGNC Symbol;Acc:HGNC:29658]	HLH
ENSBTAG00000013662	1804.86368276307	1898.51297536629	1968.5907769856	3013.76313321153	2931.54127605498	5506.08295655216	1890.65581170499	3817.12912193956	-1.01356031291515	3.41890303126662e-06	4.1530851564084e-05	COL8A1	1	43902264	44073696	+	5107	protein_coding	Bos taurus collagen type VIII alpha 1 chain (COL8A1), mRNA. [Source:RefSeq mRNA;Acc:NM_001101176]	Collagen
ENSBTAG00000007675	181.571852175181	137.206729639491	144.883417966516	344.513726043934	322.519311864792	280.43530097959	154.553999927063	315.822779629439	-1.03117878780952	3.50598195746981e-06	4.25537842824813e-05	NPHP1	11	1697163	1762645	+	2812	protein_coding	Bos taurus nephrocystin 1 (NPHP1), mRNA. [Source:RefSeq mRNA;Acc:NM_001105332]	SH3_1
ENSBTAG00000015825	4.93401772215165	6.81168161330806	4.05268302004242	49.7739377570557	38.821769020762	30.4820979325641	5.26612745183404	39.6926015701273	-2.91212581141848	3.62225833206802e-06	4.36791346188886e-05	CCDC65	5	30885533	30893751	-	1779	protein_coding	Bos taurus coiled-coil domain containing 65 (CCDC65), mRNA. [Source:RefSeq mRNA;Acc:NM_001038166]	-
ENSBTAG00000020203	247.687689652013	369.777001865295	371.833667088892	102.475754205703	115.469877087395	191.021147044068	329.7661195354	136.322259445722	1.27518902361899	3.6563951932923e-06	4.40191992750904e-05	TMEM151A	29	44345167	44350015	+	2752	protein_coding	Bos taurus transmembrane protein 151A (TMEM151A), mRNA. [Source:RefSeq mRNA;Acc:NM_001083782]	-
novel.152	182.558655719611	179.049916692669	142.857076456495	68.3171694704686	68.6846682675021	75.1891749003248	168.155216289592	70.7303375460985	1.24991292287205	3.74807690256151e-06	4.50863557330027e-05	-	13	73892612	73902372	+	1170	-	PF00014:Kunitz/Bovine pancreatic trypsin inhibitor domain	Kunitz_BPTI
ENSBTAG00000014920	12.8284460775943	2.91929211998917	4.05268302004242	60.5094929595579	96.5567075644594	18.2892587595385	6.60014040587529	58.4518197611853	-3.14669886967346	3.77848725541399e-06	4.54153346615075e-05	SEMA3E	4	36966817	37237011	+	3301	protein_coding	semaphorin 3E [Source:VGNC Symbol;Acc:VGNC:34430]	Sema
ENSBTAG00000047461	6.90762481101231	6.81168161330806	11.1448783051166	60.5094929595579	43.7989188952187	39.6267273123333	8.28806157647901	47.97837972237	-2.53630184832927	3.81175411110638e-06	4.57431540515405e-05	-	15	5072828	5224496	-	2981	protein_coding	-	Dynein_heavy
novel.44	52.3005878548075	48.6548686664861	35.4609764253712	159.081408909805	136.373906560113	97.5427133842051	45.4721443155549	130.999342951374	-1.52615792520228	3.83290790302195e-06	4.5920589674977e-05	-	10	35941027	35943509	+	2072	-	-	-
ENSBTAG00000011640	17.7624637997459	7.78477898663778	13.1712198151379	38.0624229906896	67.6892382926107	92.4623637287778	12.9061542005072	66.0713416706927	-2.35622632241911	3.8707966687744e-06	4.62997227348887e-05	PLPP3	3	89608083	89696904	+	2753	protein_coding	phospholipid phosphatase 3 [Source:VGNC Symbol;Acc:VGNC:33046]	-
ENSBTAG00000011912	492.414968670735	583.858423997834	581.560013376087	197.143831900495	206.054004802506	362.736965397513	552.611135348218	255.311600700171	1.11456644567067	3.8903359920079e-06	4.64701040994683e-05	SLC25A25	11	98712579	98748930	+	3817	protein_coding	Bos taurus solute carrier family 25 member 25 (SLC25A25), mRNA. [Source:RefSeq mRNA;Acc:NM_001038145]	Mito_carr
ENSBTAG00000000532	189.466280530623	151.803190239437	188.449760431972	56.6056547041025	68.6846682675021	89.4141539355214	176.573077067344	71.568158969042	1.30369205927823	3.89130726075645e-06	4.64701040994683e-05	EXO5	3	105632530	105644310	-	2055	protein_coding	Bos taurus exonuclease 5 (EXO5), mRNA. [Source:RefSeq mRNA;Acc:NM_001081608]	-
ENSBTAG00000052494	8.88123189987297	10.7040711066269	7.09219528507423	44.8941399377365	45.7897788450014	53.8517063475299	8.89249943052472	48.1785417100893	-2.43570752817893	3.90989717577515e-06	4.66545413604964e-05	-	10	97151049	97155139	-	2272	lncRNA	-	-
ENSBTAG00000006212	33.5513205106312	39.8969923065186	33.4346349153499	101.499794641839	80.6298279661981	163.587258904761	35.6276492441666	115.238960504266	-1.69262284684547	3.99451407913697e-06	4.75698836558859e-05	GTF2IRD1	25	32905098	33023011	-	3724	protein_coding	Bos taurus GTF2I repeat domain containing 1 (GTF2IRD1), mRNA. [Source:RefSeq mRNA;Acc:NM_001191468]	-
ENSBTAG00000008826	43.4193559549345	44.7624791731672	46.6058547304878	163.961206729125	151.305356183483	84.333804280094	44.9292299528632	133.200122397567	-1.56856222757121	4.04777680431581e-06	4.80677546530121e-05	RBBP9	13	38548013	38555741	-	1585	protein_coding	RB binding protein 9, serine hydrolase [Source:VGNC Symbol;Acc:VGNC:33775]	-
ENSBTAG00000048571	128.284460775943	215.054519505869	257.345371772694	61.4854525234217	69.6800982423934	91.4462937976923	200.228117351502	74.2039481878358	1.43255083103362	4.10031545017979e-06	4.85861563541482e-05	-	25	36075784	36076980	-	1197	lncRNA	-	-
ENSBTAG00000039978	33.5513205106312	39.8969923065186	34.4478056703605	5.85575738318302	3.98171989956534	3.04820979325641	35.9653728291701	4.29522902533492	3.06249174722362	4.12870401280126e-06	4.88332838260513e-05	-	14	709459	712018	+	1122	protein_coding	-	Pkinase
novel.306	71.0498551989838	77.8477898663778	57.7507330356044	9.75959563863837	22.8948894225007	16.2571188973675	68.882792700322	16.3038679861689	2.08061879006343	4.24023436123255e-06	4.9913615909366e-05	-	18	52508042	52519738	-	1771	-	-	-
ENSBTAG00000005724	55.2609984880985	55.4665502797942	66.8692698306999	158.105449345942	167.232235781744	122.944461661342	59.1989395328642	149.427382263009	-1.33660322419783	4.2657868816326e-06	5.01745844792821e-05	SYTL4	X	51443291	51477597	+	2474	protein_coding	Bos taurus synaptotagmin like 4 (SYTL4), mRNA. [Source:RefSeq mRNA;Acc:NM_001192433]	C2
ENSBTAG00000015013	1729.86661338637	1820.66518549991	1896.65565337985	550.441194019204	610.198574608388	1271.10348378792	1815.72915075538	810.581084138505	1.16374287246068	4.27693670688066e-06	5.0265867857729e-05	C2CD2L	15	29685465	29695831	+	3795	protein_coding	C2CD2 like [Source:VGNC Symbol;Acc:VGNC:26632]	-
ENSBTAG00000027728	124.337246598222	88.5518609730048	110.435612296156	240.086052710504	249.852923697725	212.358615596863	107.774906622461	234.099197335031	-1.1195275236107	4.37121467605857e-06	5.12115766787525e-05	NUDT12	7	102607083	102621109	-	3447	protein_coding	Bos taurus nudix hydrolase 12 (NUDT12), mRNA. [Source:RefSeq mRNA;Acc:NM_001046608]	NUDIX
ENSBTAG00000009131	562.478020325288	366.857709745305	402.22878973921	898.858758318594	1142.75361117525	684.831133551607	443.854839936601	908.814501015151	-1.03396700674167	4.47948324331736e-06	5.23559459928157e-05	TTC37	7	94765526	94860268	-	5051	protein_coding	tetratricopeptide repeat domain 37 [Source:VGNC Symbol;Acc:VGNC:36473]	-
ENSBTAG00000012408	139.139299764677	103.148321572951	139.817564191463	259.605243987781	295.642702542726	248.93713311594	127.368395176364	268.061693215482	-1.07407000973352	4.51759880627309e-06	5.27183520807573e-05	RAB27A	10	55014868	55094843	+	2896	protein_coding	Bos taurus RAB27A, member RAS oncogene family (RAB27A), mRNA. [Source:RefSeq mRNA;Acc:NM_001101270]	Ras
ENSBTAG00000017085	47.3665701326559	67.1437187597509	49.6453669955196	149.321813271167	116.465307062286	169.683678491274	54.7185519626421	145.156932941576	-1.40669098872598	4.53372518298385e-06	5.28234186284497e-05	AGA	27	8686865	8698220	-	1199	protein_coding	aspartylglucosaminidase [Source:VGNC Symbol;Acc:VGNC:25719]	Asparaginase_2
ENSBTAG00000046520	38.4853382327829	38.9238949331889	39.5136594454136	119.067066791388	108.501867263155	98.5587833152906	38.9742975371285	108.709239123278	-1.48018563794951	4.59015198145075e-06	5.33969679912765e-05	TCFL5	13	54528121	54545401	+	6268	protein_coding	transcription factor like 5 [Source:HGNC Symbol;Acc:HGNC:11646]	HLH
ENSBTAG00000044000	9.86803544430331	13.6233632266161	12.1580490601273	72.2210077259239	47.780638794784	48.7713566921026	11.8831492436822	56.2576677376035	-2.24335856785145	4.61054570612427e-06	5.35921739131937e-05	PRIM1	5	56711750	56729540	+	1675	protein_coding	Bos taurus DNA primase subunit 1 (PRIM1), mRNA. [Source:RefSeq mRNA;Acc:NM_001145865]	-
ENSBTAG00000037488	199.334315974927	173.211332452691	160.080979291675	412.830895514403	454.91149852534	271.290671599821	177.542209239764	379.677688546521	-1.09671204313989	4.61548638943101e-06	5.36075913297109e-05	JRKL	15	13849723	13851297	-	1575	protein_coding	JRK like [Source:VGNC Symbol;Acc:VGNC:30385]	DDE
ENSBTAG00000000278	12.8284460775943	7.78477898663778	8.10536604008484	34.1585847352343	51.7623586943494	74.1731049692393	9.57286370143897	53.3646827996077	-2.47777572616522	4.73092492692022e-06	5.48624538827839e-05	RNF17	12	36524815	36562931	-	1899	protein_coding	ring finger protein 17 [Source:VGNC Symbol;Acc:VGNC:34035]	-
novel.771	365.117311439222	522.553289478061	565.349281295917	160.057368473669	207.049434777398	289.579930359359	484.339960737734	218.895577870142	1.14626382868276	4.81410912340873e-06	5.57834894674986e-05	-	7	11285231	11293061	+	1917	-	-	-
ENSBTAG00000019525	170.717013186447	111.906197932918	116.51463682622	354.273321682573	351.386781136641	220.487175045547	133.045949315195	308.715759288254	-1.21456043230845	4.94630405489408e-06	5.72258827942192e-05	PPP3CB	28	29426059	29473891	-	3225	protein_coding	Bos taurus protein phosphatase 3 catalytic subunit beta (PPP3CB), mRNA. [Source:RefSeq mRNA;Acc:NM_001099214]	Metallophos
ENSBTAG00000002194	303.935491684542	308.471867345522	261.398054792736	734.897551589469	755.531350942523	392.202993398991	291.268471274267	627.543965310328	-1.10743770367794	4.97779047873927e-06	5.7545275433095e-05	MYZAP	10	52607700	52719411	-	5165	protein_coding	myocardial zonula adherens protein [Source:VGNC Symbol;Acc:VGNC:55127]	-
ENSBTAG00000001825	222.030797496824	203.377351025912	167.17317457675	85.8844416200177	99.5429974891334	71.1248951759829	197.527107699829	85.5174447617113	1.20761916038587	5.0439270662305e-06	5.821908657302e-05	SP6	19	38615465	38616592	+	1128	protein_coding	Sp6 transcription factor [Source:VGNC Symbol;Acc:VGNC:35156]	-
novel.610	3443.94437006185	3114.88469202844	3373.85861418531	12077.499602815	11750.0554236173	34467.1242022813	3310.89589209187	19431.5597429045	-2.55310747566874	5.09525760683902e-06	5.87658326785664e-05	-	29	43614892	43616091	-	1200	-	-	-
ENSBTAG00000025496	68.0894445656928	39.8969923065186	38.500488690403	153.225651526622	149.3144962337	112.783762350487	48.8289751875381	138.44130337027	-1.50339893610926	5.14047688749465e-06	5.919530527587e-05	SORD	10	65335566	65382146	-	2485	protein_coding	sorbitol dehydrogenase [Source:VGNC Symbol;Acc:VGNC:35131]	ADH_N
ENSBTAG00000018394	20.7228744330369	22.3812395865836	27.3556103852863	109.30747115275	108.501867263155	49.787426623188	23.4865748016356	89.1989216796977	-1.92653748559728	5.19572286834438e-06	5.97387299095223e-05	SDR42E1	18	8544509	8557047	-	1529	protein_coding	Bos taurus short chain dehydrogenase/reductase family 42E, member 1 (SDR42E1), mRNA. [Source:RefSeq mRNA;Acc:NM_001080292]	-
ENSBTAG00000053295	86.8387119098691	102.175224199621	101.31707550106	33.1826251713705	31.8537591965227	33.5303077258205	96.7770038701835	32.8555640312379	1.55852988067697	5.26721298165443e-06	6.05137900417494e-05	-	3	116044911	116051383	-	1036	lncRNA	-	-
ENSBTAG00000017505	289.133438518087	330.853106932106	340.425373683563	550.441194019204	519.614446893276	859.595161698308	320.137306377919	643.216934203596	-1.0064536518749	5.32579682327178e-06	6.10449910995109e-05	PAXIP1	4	116913457	116954800	-	4050	protein_coding	Bos taurus PAX interacting protein 1 (PAXIP1), mRNA. [Source:RefSeq mRNA;Acc:NM_001077917]	BRCT
ENSBTAG00000001093	75.9838729211354	65.1975240130914	57.7507330356044	150.297772835031	142.346486409461	195.08542676841	66.3107099899438	162.576562004301	-1.29313460012637	5.54332754165687e-06	6.33913909775286e-05	KLHL23	2	26570154	26618014	-	3873	protein_coding	Bos taurus kelch like family member 23 (KLHL23), mRNA. [Source:RefSeq mRNA;Acc:NM_001205507]	BTB
novel.809	70.0630516545535	63.251329266432	77.0009773808059	26.3509082243236	12.9405896735873	10.1606993108547	70.1051194339305	16.4840657362552	2.08497934373133	5.56505433825752e-06	6.35908212211368e-05	-	7	77391617	77408771	-	1047	-	-	-
ENSBTAG00000012052	3.94721417772132	17.515752719935	15.1975613251591	49.7739377570557	34.8400491211967	162.571188973675	12.2201760742718	82.3950586173092	-2.75264305383368	5.61539105033956e-06	6.41166128242004e-05	PADI4	2	135262232	135290548	-	2781	protein_coding	peptidyl arginine deiminase 4 [Source:VGNC Symbol;Acc:VGNC:32548]	-
ENSBTAG00000030456	14.802053166455	12.6502658532864	11.1448783051166	39.0383825545535	53.753218644132	96.5266434531197	12.8657324416193	63.1060815506017	-2.29276261702512	5.66242930597025e-06	6.450472462838e-05	SPATA7	10	100119398	100157580	+	2729	protein_coding	Bos taurus spermatogenesis associated 7 (SPATA7), mRNA. [Source:RefSeq mRNA;Acc:NM_001098928]	-
ENSBTAG00000040067	446.035202082509	571.208158144547	579.533671866066	143.466055887984	151.305356183483	345.46377656906	532.259010697707	213.411729546842	1.31916030061506	5.75319203258639e-06	6.543814741359e-05	HIPK4	18	49730322	49738814	-	2916	protein_coding	homeodomain interacting protein kinase 4 [Source:VGNC Symbol;Acc:VGNC:29861]	Pkinase
ENSBTAG00000014721	2.96041063329099	16.5426553466053	15.1975613251591	72.2210077259239	77.6435380415241	42.6749371055897	11.5668757683518	64.1798276243459	-2.47289197547914	5.77029236485431e-06	6.55823573605511e-05	MUC4	1	70484258	70515363	-	8043	protein_coding	mucin 4, cell surface associated [Source:VGNC Symbol;Acc:VGNC:56235]	VWD
ENSBTAG00000011563	71.0498551989838	86.6056662263453	66.8692698306999	245.941810093687	204.063144852724	128.024811316769	74.841597085343	192.676588754393	-1.36431062803379	5.81264223051474e-06	6.59625933917327e-05	TNFSF13B	12	83641466	83672595	+	3019	protein_coding	Bos taurus TNF superfamily member 13b (TNFSF13B), mRNA. [Source:RefSeq mRNA;Acc:NM_001114506]	-
novel.359	82.8914977321478	82.7132767330264	87.132684930912	8.78363607477453	3.98171989956534	33.5303077258205	84.2458197986954	15.4318879000535	2.45293340372966	5.88863492111878e-06	6.67489989748409e-05	-	19	48196963	48202019	-	2510	-	PF15248:Domain of unknown function (DUF4587)	-
ENSBTAG00000018399	64.1422303879715	49.6279660398159	75.9878066257953	153.225651526622	127.415036786091	229.631804425316	63.2526676845276	170.090830912676	-1.4275402408294	5.9523559764673e-06	6.73419861502388e-05	MYH15	1	53114698	53273181	-	6082	protein_coding	myosin heavy chain 15 [Source:VGNC Symbol;Acc:VGNC:50161]	Myosin_head
ENSBTAG00000054580	94.7331402653117	108.986905812929	115.501466071209	243.013931402095	159.268795982613	623.866937686479	106.407170716483	342.049888357063	-1.68436634661965	6.03256642739877e-06	6.814548762466e-05	-	6	79182071	79182850	-	780	protein_coding	-	-
ENSBTAG00000000868	32.5645169662009	35.03150543987	23.3029273652439	82.9565629284262	89.5886977402201	111.767692419402	30.2996499237716	94.7709843626827	-1.64355032755013	6.12075093458838e-06	6.89840257308624e-05	ZFP1	18	2499180	2502934	+	1224	protein_coding	ZFP1 zinc finger protein [Source:VGNC Symbol;Acc:VGNC:37159]	KRAB
ENSBTAG00000011590	4.93401772215165	12.6502658532864	7.09219528507423	60.5094929595579	39.8171989956534	43.6910070366752	8.22549295350409	48.0058996639622	-2.54310677389243	6.1267411676362e-06	6.89991078195749e-05	GLIPR1	5	4987628	5034033	+	933	protein_coding	Bos taurus GLI pathogenesis related 1 (GLIPR1), mRNA. [Source:RefSeq mRNA;Acc:NM_001076984]	SCP
ENSBTAG00000016471	131.244871409234	138.179827012821	174.265369861824	244.965850529823	364.327370810228	329.206657671692	147.89668942796	312.833293003915	-1.08102056374608	6.25324553756634e-06	7.02217691969287e-05	PDPR	18	1880341	1920828	-	3461	protein_coding	pyruvate dehydrogenase phosphatase regulatory subunit [Source:VGNC Symbol;Acc:VGNC:32715]	GCV_T
ENSBTAG00000048631	140.126103309107	114.825490052907	109.422441541145	306.451303053245	256.820933521964	216.422895321205	121.458011634386	259.898377298805	-1.09764384344095	6.30504279503391e-06	7.06851056205163e-05	-	1	4381315	4431774	+	3886	protein_coding	T cell lymphoma invasion and metastasis 1 [Source:NCBI gene;Acc:536517]	RhoGEF
ENSBTAG00000002287	706.551337812117	407.727799425154	512.664402035366	916.426030468143	1430.43287391885	986.603903083992	542.314513090879	1111.15426915699	-1.0348903445751	6.33078658302384e-06	7.08956562908632e-05	CHD9	18	21555470	21782071	+	11958	protein_coding	Bos taurus chromodomain helicase DNA binding protein 9 (CHD9), mRNA. [Source:RefSeq mRNA;Acc:NM_001205650]	SNF2_N
ENSBTAG00000054749	44.4061594993649	42.8162844265078	39.5136594454136	6.83171694704686	4.97714987445667	9.14462937976923	42.2453677904287	6.98449873375759	2.59824294390464	6.38882417622937e-06	7.14084703706361e-05	-	16	73894981	73903579	-	504	lncRNA	-	-
ENSBTAG00000020632	301.961884595681	273.440361905652	304.964397258192	169.816964112308	117.460737037177	67.060615451641	293.455547919842	118.112772200375	1.31180621766405	6.61356672653153e-06	7.37537005172298e-05	NQO1	18	36784720	36798053	-	1553	protein_coding	Bos taurus NAD(P)H quinone dehydrogenase 1 (NQO1), mRNA. [Source:RefSeq mRNA;Acc:NM_001034535]	Flavodoxin_2
ENSBTAG00000016373	77.9574800099961	43.7893817998375	44.5795132204666	194.215953208904	199.085994978267	101.606993108547	55.4421250101001	164.969647098572	-1.57334208248822	6.63862051128898e-06	7.39774751490895e-05	TTC26	4	102730668	102771532	+	3217	protein_coding	tetratricopeptide repeat domain 26 [Source:VGNC Symbol;Acc:VGNC:36465]	-
ENSBTAG00000016505	218.083583319103	181.969208812658	177.304882126856	63.4373716511494	63.7075183930454	107.70341269506	192.452558086206	78.2827675797515	1.29889833245622	6.65287660540942e-06	7.40768550151741e-05	TMC7	25	16931193	16989972	-	2420	protein_coding	transmembrane channel like 7 [Source:VGNC Symbol;Acc:VGNC:35923]	-
ENSBTAG00000020436	189.466280530623	98.282834706302	111.448783051166	259.605243987781	284.692972818922	457.231468988462	133.065966096031	333.843228598388	-1.32670554779953	6.66063606915943e-06	7.40768550151741e-05	KIF27	8	77083416	77176341	-	5310	protein_coding	Bos taurus kinesin family member 27 (KIF27), mRNA. [Source:RefSeq mRNA;Acc:NM_001206123]	Kinesin
ENSBTAG00000005456	326.631973206439	253.005317065728	215.805370817259	618.758363489673	629.111744131323	400.331552847675	265.147553696475	549.400553489557	-1.05105468447473	6.66296210857811e-06	7.40768550151741e-05	TTK	9	19702310	19748999	+	3383	protein_coding	TTK protein kinase [Source:VGNC Symbol;Acc:VGNC:36487]	Pkinase
ENSBTAG00000019617	355.249275994919	219.920006372517	273.556103852863	97.5959563863837	162.255085907287	77.2213147624957	282.908462073433	112.357452352056	1.33192533012344	6.66751627867161e-06	7.40768550151741e-05	PTPN22	3	29519988	29575960	+	2427	protein_coding	Bos taurus protein tyrosine phosphatase, non-receptor type 22 (PTPN22), mRNA. [Source:RefSeq mRNA;Acc:NM_001192503]	Y_phosphatase
ENSBTAG00000003434	64.1422303879715	87.578763599675	97.264392481018	20.4951508411406	27.8720392969574	25.4017482771368	82.9951288228882	24.5896461384116	1.75536814950036	6.88400921272832e-06	7.61967348083481e-05	CERS4	7	16897413	16933305	+	2293	protein_coding	ceramide synthase 4 [Source:VGNC Symbol;Acc:VGNC:27226]	LAG1
ENSBTAG00000027059	143.086513942398	234.516466972463	201.62098024711	417.710693333722	372.290810609359	378.99408429488	193.074653720657	389.665196079321	-1.01302781738243	7.00863807781415e-06	7.74029188161873e-05	ARPIN	21	21299134	21307567	-	1561	protein_coding	Bos taurus actin related protein 2/3 complex inhibitor (ARPIN), mRNA. [Source:RefSeq mRNA;Acc:NM_001076304]	-
ENSBTAG00000040427	139.139299764677	102.175224199621	105.369758521103	371.840593832122	375.277100534033	159.522979180419	115.561427495133	302.213557848858	-1.38720783823724	7.23491162269108e-06	7.96645947941753e-05	-	26	18481419	18550454	-	3952	protein_coding	Rho GTPase activating protein 19 [Source:NCBI gene;Acc:526945]	RhoGAP
ENSBTAG00000016484	35.5249275994919	17.515752719935	16.2107320801697	80.0286842368346	87.5978377904374	82.3016644179231	23.0838041331989	83.3093954817317	-1.85089576005015	7.26480120850564e-06	7.98751160300635e-05	ATP11C	X	23164132	23265292	-	5945	protein_coding	Bos taurus ATPase phospholipid transporting 11C (ATP11C), mRNA. [Source:RefSeq mRNA;Acc:NM_001293100]	E1-E2_ATPase
novel.406	39.4721417772132	43.7893817998375	28.3687811402969	107.355552025022	98.5475675142421	112.783762350487	37.2101015724492	106.228960629917	-1.51210999380284	7.33634168633936e-06	8.04827070205513e-05	-	20	62814327	62816957	+	2294	-	-	-
ENSBTAG00000000644	603.923769191362	1051.91826056943	1084.09270786135	444.061601558046	353.377641086424	525.308154371188	913.31157920738	440.915799005219	1.05066832521952	7.6601533059507e-06	8.35407307601917e-05	S100A5	3	16829295	16832678	+	1142	protein_coding	Bos taurus S100 calcium binding protein A5 (S100A5), mRNA. [Source:RefSeq mRNA;Acc:NM_001192215]	-
ENSBTAG00000013560	186.505869897332	236.462661719123	250.253176487619	112.235349844341	103.524717388699	99.5748532463761	224.407236034691	105.111640159805	1.09383402850681	7.72909142008512e-06	8.42306274376947e-05	RABIF	16	79913789	79917702	+	489	protein_coding	RAB interacting factor [Source:VGNC Symbol;Acc:VGNC:33672]	Mss4
ENSBTAG00000001617	392.747810683272	275.386556652312	212.765858552227	595.335333956941	685.851252700129	525.308154371188	293.63340862927	602.164913676086	-1.03592879540512	7.79742686453788e-06	8.47884422689339e-05	G2E3	21	41190632	41262640	+	2874	protein_coding	Bos taurus G2/M-phase specific E3 ubiquitin protein ligase (G2E3), mRNA. [Source:RefSeq mRNA;Acc:NM_001038671]	HECT
ENSBTAG00000025101	9.86803544430331	7.78477898663778	2.02634151002121	45.8700995016003	28.8674692718487	62.9963357272991	6.55971864698743	45.9113015002494	-2.80244108437762	7.87437371012188e-06	8.54997883371359e-05	ASGR2	19	26856102	26877499	-	2366	protein_coding	asialoglycoprotein receptor 2 [Source:VGNC Symbol;Acc:VGNC:55035]	Lectin_C
ENSBTAG00000054758	57.2346055769592	32.1122133198809	40.5268302004242	81.9806033645623	111.488157187829	304.820979325641	43.2912163657547	166.096579959344	-1.93940453972249	7.94030249269333e-06	8.60267104248557e-05	RF01881	X	77186632	77186757	+	126	misc_RNA	-	-
ENSBTAG00000001880	10.8548389887336	11.6771684799567	11.1448783051166	47.822018629328	41.808058945436	70.1088252448974	11.225628591269	53.2463009398872	-2.24521654301368	7.9982940054195e-06	8.65917494075782e-05	VGLL1	NKLS02002208.1	8368346	8380429	-	723	protein_coding	vestigial like family member 1 [Source:VGNC Symbol;Acc:VGNC:56958]	-
ENSBTAG00000000363	691.749284645662	334.745496425425	439.716107674602	794.431084985163	1249.26461848862	1123.77334378053	488.73696291523	1055.82301575144	-1.11121133357365	8.49420689399995e-06	9.1426760995506e-05	BDP1	20	10017703	10086104	-	8220	protein_coding	B double prime 1, subunit of RNA polymerase III transcription initiation factor IIIB [Source:VGNC Symbol;Acc:VGNC:26462]	-
ENSBTAG00000019940	123.350443053791	158.614871852745	163.120491556707	67.3412099066048	45.7897788450014	64.0124056583846	148.361935487748	59.0477981366636	1.32895408673303	8.55263198295008e-06	9.19222011384895e-05	RASGRF1	21	25239271	25341094	-	5018	protein_coding	Ras protein specific guanine nucleotide releasing factor 1 [Source:VGNC Symbol;Acc:VGNC:33745]	RhoGEF
ENSBTAG00000039968	74.9970693767051	96.3366399596426	81.0536604008483	24.3989890965959	30.8583292216314	24.3856783460513	84.129123245732	26.5476655547595	1.66419793721126	8.84510288213788e-06	9.47908713496163e-05	PIP4P2	14	73372951	73445265	+	1463	protein_coding	phosphatidylinositol-4,5-bisphosphate 4-phosphatase 2 [Source:VGNC Symbol;Acc:VGNC:32910]	-
ENSBTAG00000018745	165.782995464296	93.4173478396534	106.382929276113	273.268677881874	267.770663245769	266.210321944393	121.861090860021	269.083221024012	-1.14282545949923	8.87508338122563e-06	9.50434922096307e-05	CEP290	5	17836747	17895641	-	5109	protein_coding	Bos taurus centrosomal protein 290 (CEP290), mRNA. [Source:RefSeq mRNA;Acc:NM_174722]	-
ENSBTAG00000008406	521.032271459214	622.782318931023	626.139526596554	282.052313956649	174.200245605983	372.897664708368	589.984705662264	276.383408090333	1.09425403153273	9.13078126477356e-06	9.75001783435e-05	TREX1	22	51399388	51401262	-	1584	protein_coding	Bos taurus three prime repair exonuclease 1 (TREX1), mRNA. [Source:RefSeq mRNA;Acc:NM_174475]	-
ENSBTAG00000011935	198.347512430496	133.314340146172	145.896588721527	404.047259439629	392.199410107186	248.93713311594	159.186147099398	348.394600887585	-1.13028519509224	9.20589502721839e-06	9.81609166381762e-05	RASSF6	6	88625427	88682025	-	1048	protein_coding	Ras association domain family member 6 [Source:VGNC Symbol;Acc:VGNC:33762]	RA
ENSBTAG00000006551	342.420829917325	251.059122319068	253.292688752651	770.032095888567	723.677591746	375.945874501624	282.257546996348	623.218520712064	-1.14289482838071	9.24802372615831e-06	9.83979109801866e-05	ESCO2	8	10992674	11019066	-	2972	protein_coding	Bos taurus establishment of sister chromatid cohesion N-acetyltransferase 2 (ESCO2), mRNA. [Source:RefSeq mRNA;Acc:NM_001101182]	-
ENSBTAG00000015793	261.502939274038	272.467264532322	288.753665178022	154.201611090486	120.447026961851	62.9963357272991	274.241289661461	112.548324593212	1.28375749174431	9.66406927100181e-06	0.000102092218965455	RAB38	29	7501290	7566916	+	1052	protein_coding	RAB38, member RAS oncogene family [Source:VGNC Symbol;Acc:VGNC:33646]	Ras
ENSBTAG00000011334	173.677423819738	141.09911913281	206.686834022163	461.628873707595	457.897788450014	250.969272978111	173.821125658237	390.165311711907	-1.16716353816465	9.74297139374045e-06	0.000102779339766685	NADK2	20	37998818	38044180	+	3630	protein_coding	Bos taurus NAD kinase 2, mitochondrial (NADK2), mRNA. [Source:RefSeq mRNA;Acc:NM_001256553]	NAD_kinase
ENSBTAG00000039529	296.041063329099	325.987620065457	302.938055748171	153.225651526622	83.6161178908721	172.73188828453	308.322246380909	136.524552567341	1.17552222970515	9.75616752099754e-06	0.000102845399197893	BTBD19	3	101200435	101205864	-	2112	protein_coding	Bos taurus BTB domain containing 19 (BTBD19), mRNA. [Source:RefSeq mRNA;Acc:NM_001101241]	BTB
ENSBTAG00000021557	143.086513942398	140.12602175948	195.541955717047	61.4854525234217	72.6663881670674	66.0445455205556	159.584830472975	66.7321287370149	1.2575979257929	9.97630109010031e-06	0.000104861326463887	FUT2	18	55335379	55336413	+	1035	protein_coding	Bos taurus fucosyltransferase 2 (secretor status included) (FUT2), mRNA. [Source:RefSeq mRNA;Acc:NM_177500]	-
ENSBTAG00000046857	32.5645169662009	45.735576546497	40.5268302004242	120.043026355252	135.378476585221	84.333804280094	39.6089745710407	113.251769073522	-1.51579098370897	9.98275303175628e-06	0.000104861326463887	TEDC1	21	69765197	69766243	+	495	protein_coding	tubulin epsilon and delta complex 1 [Source:VGNC Symbol;Acc:VGNC:57163]	-
ENSBTAG00000004769	71.0498551989838	115.798587426237	99.2907339910392	220.566861433227	198.090565003376	218.455035183376	95.3797255387533	212.370820539993	-1.15465821108567	1.00237804286858e-05	0.000105113856883909	NEIL2	8	7625912	7636935	-	1843	protein_coding	Bos taurus nei like DNA glycosylase 2 (NEIL2), mRNA. [Source:RefSeq mRNA;Acc:NM_001013003]	H2TH
ENSBTAG00000001163	35.5249275994919	30.1660185732214	26.3424396302757	93.6921181309283	102.529287413807	79.2534546246667	30.677795267663	91.8249533898008	-1.58137019924954	1.02034352002359e-05	0.000106650705348766	H2AFY2	28	26293095	26345874	+	1937	protein_coding	Bos taurus H2A histone family member Y2 (H2AFY2), mRNA. [Source:RefSeq mRNA;Acc:NM_001076086]	A1pp
ENSBTAG00000030646	113.482407609488	104.12141894628	146.909759476538	268.388880062555	264.784373321095	225.567524700974	121.504528677435	252.913592694875	-1.05847796066477	1.02393466452234e-05	0.000106950696790108	KCTD17	5	75479863	75490596	+	2900	protein_coding	Bos taurus potassium channel tetramerization domain containing 17 (KCTD17), mRNA. [Source:RefSeq mRNA;Acc:NM_001105437]	K_tetra
ENSBTAG00000032852	41.4457488660739	22.3812395865836	17.2239028351803	93.6921181309283	74.6572481168501	113.799832281573	27.0169637626126	94.049732843117	-1.7983918330822	1.03377474993915e-05	0.000107637291779016	GPRASP2	X	49908162	49911108	-	2307	protein_coding	G protein-coupled receptor associated sorting protein 2 [Source:VGNC Symbol;Acc:VGNC:29605]	-
ENSBTAG00000000737	21.7096779774673	14.5964605999458	9.11853679509544	35.1345442990981	67.6892382926107	123.960531592427	15.1415584575029	75.5947713947121	-2.31750329141861	1.03438106848178e-05	0.000107637291779016	DMXL2	10	58738961	58904048	+	9430	protein_coding	Dmx like 2 [Source:VGNC Symbol;Acc:VGNC:55110]	-
ENSBTAG00000000629	132.231674953664	124.556463786205	130.699027396368	254.725446168461	316.546732015444	222.519314907718	129.162388712079	264.597164363875	-1.03480610703626	1.04369394878573e-05	0.00010840384207556	MMS22L	9	52495548	52617857	+	4032	protein_coding	Bos taurus MMS22 like, DNA repair protein (MMS22L), mRNA. [Source:RefSeq mRNA;Acc:NM_001206012]	-
ENSBTAG00000049248	290.120242062517	366.857709745305	280.648299137937	114.187268972069	153.296216133265	180.860447733214	312.542083648587	149.447977612849	1.06525587461491	1.05042730480705e-05	0.000108950613880406	FCHSD1	7	52734445	52744832	-	2468	protein_coding	Bos taurus FCH and double SH3 domains 1 (FCHSD1), mRNA. [Source:RefSeq mRNA;Acc:NM_001206249]	SH3_1
novel.549	41.4457488660739	32.1122133198809	43.566342465456	2.92787869159151	4.97714987445667	9.14462937976923	39.0414348838036	5.68321931527247	2.78505038213058	1.06666909793827e-05	0.00011048069874735	-	26	45123580	45169448	-	593	-	-	-
ENSBTAG00000054476	27.6304992440493	23.3543369599133	38.500488690403	101.499794641839	138.364766509895	62.9963357272991	29.8284416314552	100.953632293011	-1.76064243700007	1.08162536648009e-05	0.000111562360470324	-	20	30058868	30060097	+	1230	protein_coding	-	RVT_1
ENSBTAG00000045776	585.174501847186	929.307991529885	827.760506843664	407.951097695084	281.706682894248	471.456448023658	780.747666740245	387.03807620433	1.01250728113562	1.10705879950751e-05	0.00011378999386206	C3H1orf122	3	108107987	108109056	-	577	protein_coding	chromosome 3 C1orf122 homolog [Source:VGNC Symbol;Acc:VGNC:52707]	-
ENSBTAG00000011562	69.0762481101231	77.8477898663778	78.0141481358165	20.4951508411406	16.9223095731527	28.4499580703932	74.9793953707725	21.9558061615621	1.77306805668577	1.10949587284954e-05	0.000113961515139227	STK32C	26	51855015	51927423	-	1901	protein_coding	serine/threonine kinase 32C [Source:VGNC Symbol;Acc:VGNC:35395]	Pkinase
ENSBTAG00000038536	140.126103309107	162.507261346064	103.343417011082	329.874332585977	313.56044209077	230.647874356402	135.325593888751	291.36088301105	-1.10596288740516	1.12447524408985e-05	0.000115260655289154	-	15	47778463	47795994	-	2738	protein_coding	tripartite motif-containing protein 5-like [Source:NCBI gene;Acc:616948]	zf-B_box
ENSBTAG00000012074	27.6304992440493	33.0853106932106	22.2897566102333	81.9806033645623	79.6343979913067	95.5105735220342	27.6685221824977	85.7085249593011	-1.62977439871033	1.15308918832217e-05	0.000117543772104429	MYB	9	73221494	73257783	+	4592	protein_coding	Bos taurus MYB proto-oncogene, transcription factor (MYB), mRNA. [Source:RefSeq mRNA;Acc:NM_175050]	Wos2
ENSBTAG00000014459	7.89442835544264	7.78477898663778	8.10536604008484	27.3268677881874	46.7852088198927	62.9963357272991	7.92819112738842	45.7028041117931	-2.52651645581963	1.17473832690866e-05	0.000119504244613918	MAP6D1	1	83304567	83311791	+	1907	protein_coding	Bos taurus MAP6 domain containing 1 (MAP6D1), mRNA. [Source:RefSeq mRNA;Acc:NM_001076354]	-
ENSBTAG00000021193	140.126103309107	108.013808439599	121.580490601273	250.821607913006	300.619852417183	217.438965252291	123.24013411666	256.29347519416	-1.05657168868923	1.17824434048279e-05	0.000119778752968066	FBXO5	9	89878673	89889302	-	1500	protein_coding	Bos taurus F-box protein 5 (FBXO5), mRNA. [Source:RefSeq mRNA;Acc:NM_001082435]	F-box
ENSBTAG00000053721	48.3533736770862	48.6548686664861	52.6848792605514	106.379592461158	101.533857438916	270.274601668735	49.8977072013746	159.396017189603	-1.67508922444843	1.20705939998214e-05	0.000122624006989966	RHOV	10	36410171	36412885	-	1739	protein_coding	Bos taurus ras homolog family member V (RHOV), mRNA. [Source:RefSeq mRNA;Acc:NM_001076099]	Ras
ENSBTAG00000037882	141.112906853537	154.722482359426	159.067808536665	44.8941399377365	65.6983783428281	75.1891749003248	151.634399249876	61.9272310602964	1.29301854503476	1.21312369573152e-05	0.000122987359228229	ZNF584	18	65680940	65691647	+	1107	protein_coding	zinc finger protein 584 [Source:VGNC Symbol;Acc:VGNC:52279]	zf-C2H2
ENSBTAG00000007860	1237.45164471563	849.514006916848	671.732210572031	1812.35691009515	2428.84913873486	1401.16043496686	919.565954068171	1880.78882793229	-1.03226407930807	1.25240577122439e-05	0.000126451207616067	ASPM	16	76021939	76082066	-	10541	protein_coding	Bos taurus asp (abnormal spindle) homolog, microcephaly associated (Drosophila) (ASPM), mRNA. [Source:RefSeq mRNA;Acc:NM_001206506]	CH
ENSBTAG00000003474	39.4721417772132	61.3051345197725	52.6848792605514	156.153530218214	149.3144962337	101.606993108547	51.1540518525124	135.69167318682	-1.40760263342232	1.28147223755642e-05	0.000129034597606496	RAB15	10	77076095	77096617	-	3300	protein_coding	Bos taurus RAB15, member RAS oncogene family (RAB15), mRNA. [Source:RefSeq mRNA;Acc:NM_001046538]	Ras
ENSBTAG00000027321	63.1554268435412	48.6548686664861	32.4214641603393	127.850702866163	139.360196484787	119.896251868085	48.0772532234555	129.035717073012	-1.42336683263044	1.30980641281376e-05	0.000131504514438128	CCDC18	3	50177447	50290702	-	5363	protein_coding	coiled-coil domain containing 18 [Source:VGNC Symbol;Acc:VGNC:26875]	-
ENSBTAG00000016091	282.225813707075	355.180541265349	462.005864284836	184.456357570265	186.145405304679	177.812237939957	366.47073975242	182.804666938301	1.00308581834521	1.31101716878448e-05	0.000131504514438128	KLHL25	21	16566497	16600659	-	2281	protein_coding	Bos taurus kelch like family member 25 (KLHL25), mRNA. [Source:RefSeq mRNA;Acc:NM_001192686]	BACK
novel.726	55.2609984880985	23.3543369599133	46.6058547304878	109.30747115275	113.479017137612	148.346209938479	41.7403967261666	123.710899409613	-1.56820738856363	1.31132131104363e-05	0.000131504514438128	-	5	46485405	46487193	-	1789	-	-	-
ENSBTAG00000044065	220.057190407964	202.404253652582	200.6078094921	86.8604011838815	119.45159698696	62.9963357272991	207.689751184215	89.7694446327136	1.20965608779493	1.32161404316886e-05	0.000132447158704598	-	19	49221296	49358241	-	1310	protein_coding	-	IP_trans
ENSBTAG00000021574	107.561586342906	80.767081986367	114.488295316198	215.687063613908	214.017444601637	210.326475734692	100.938987881824	213.343661316746	-1.08036123402239	1.3233976070587e-05	0.00013253634914176	TCF7L2	26	33466276	33668370	+	4158	protein_coding	Bos taurus transcription factor 7 like 2 (TCF7L2), mRNA. [Source:RefSeq mRNA;Acc:NM_001143739]	HMG_box
ENSBTAG00000020199	1.97360708886066	1.94619474665945	2.02634151002121	18.5432317134129	16.9223095731527	52.8356364164444	1.9820477818471	29.4337259010033	-3.89152920578145	1.34764556348957e-05	0.000134691906992435	F2R	10	7945904	7963558	+	3503	protein_coding	Bos taurus coagulation factor II thrombin receptor (F2R), mRNA. [Source:RefSeq mRNA;Acc:NM_001103097]	7tm_1
ENSBTAG00000000566	65.1290339324018	65.1975240130914	58.7639037906151	146.393934579576	179.17739548044	124.976601523513	63.0301539120361	150.182643861176	-1.25250899414791	1.35731950295108e-05	0.000135476196956732	CCDC14	1	68289450	68332524	-	4468	protein_coding	Bos taurus coiled-coil domain containing 14 (CCDC14), transcript variant 1, mRNA. [Source:RefSeq mRNA;Acc:NM_001352180]	-
ENSBTAG00000042757	76.9706764655658	60.3320371464428	74.9746358707847	10.7355552025022	14.93144962337	28.4499580703932	70.7591164942644	18.0389876320885	1.9747275308043	1.38099322553923e-05	0.000137746412381963	RF00401	9	96045925	96046054	-	130	snoRNA	-	-
ENSBTAG00000002788	154.928156475562	128.448853279523	130.699027396368	48.7979781931919	63.7075183930454	58.9320560029573	138.025345717151	57.1458508630648	1.27267961306017	1.39220484052188e-05	0.000138492167636624	RAB27B	24	54084316	54254593	+	2473	protein_coding	RAB27B, member RAS oncogene family [Source:VGNC Symbol;Acc:VGNC:33634]	Ras
ENSBTAG00000019014	116.442818242779	106.06761369294	132.725368906389	258.629284423917	298.6289924674	196.101496699496	118.411933614036	251.119924530271	-1.08518771256286	1.39348664061243e-05	0.00013852676845552	MAGEF1	1	82499645	82501239	+	1595	protein_coding	Bos taurus MAGE family member F1 (MAGEF1), mRNA. [Source:RefSeq mRNA;Acc:NM_001102049]	MAGE
novel.383	400.642239038714	286.090627758938	275.582445362884	186.408276697993	148.319066258809	114.815902212658	320.771770720179	149.84774838982	1.09748284073023	1.41816754114464e-05	0.000140603348731667	-	2	65422949	65455419	-	3724	-	-	-
ENSBTAG00000011529	330.579187384161	180.023014065999	198.581467982078	480.172105421008	619.15744438241	417.604741676128	236.394556477413	505.644763826515	-1.09694240709658	1.42323105288846e-05	0.000141011108727065	ATR	1	126471505	126591861	+	8632	protein_coding	ATR serine/threonine kinase [Source:VGNC Symbol;Acc:VGNC:26334]	PI3_PI4_kinase
ENSBTAG00000052395	33.5513205106312	27.2467264532322	29.3819518953075	2.92787869159151	2.986289924674	4.06427972434188	30.0599996197237	3.32614944686913	3.17778908306821	1.4637181113656e-05	0.000144251608157971	TMEM95	19	27055563	27056888	+	558	protein_coding	transmembrane protein 95 [Source:NCBI gene;Acc:614631]	-
ENSBTAG00000002613	683.854856290219	434.974525878386	375.886350108934	1076.48339894181	1314.96299683145	743.763189554564	498.238577425846	1045.06986177594	-1.06865760408235	1.52092476223339e-05	0.000148998388860275	MIS18BP1	21	54868741	54965815	-	4578	protein_coding	MIS18 binding protein 1 [Source:HGNC Symbol;Acc:HGNC:20190]	-
ENSBTAG00000016931	101.640765076324	77.8477898663778	114.488295316198	177.624640623218	242.884913873486	224.551454769889	97.9922834196334	215.020336422198	-1.13420840688817	1.52611894176283e-05	0.000149211576428651	E2F7	5	6443192	6482529	-	4534	protein_coding	E2F transcription factor 7 [Source:VGNC Symbol;Acc:VGNC:28291]	E2F_TDP
novel.866	24.6700886107583	10.7040711066269	12.1580490601273	0	0	0	15.8440695925042	0	6.43486908427936	1.53705518692601e-05	0.000150082965980821	-	NKLS02001178.1	7787	9901	+	636	-	PF09162:Tap, RNA-binding	-
ENSBTAG00000017969	19.7360708886066	28.219823826562	19.2502443452015	72.2210077259239	51.7623586943494	131.073021110026	22.4020463534567	85.018795843433	-1.92253927510377	1.55682957270684e-05	0.000151913790936762	CA4	19	12803073	12811847	-	3159	protein_coding	carbonic anhydrase 4 [Source:VGNC Symbol;Acc:VGNC:26654]	-
ENSBTAG00000003751	113.482407609488	75.9015951197184	114.488295316198	233.254335763457	279.715822944465	176.796168008872	101.290766015135	229.922108905598	-1.1834208019897	1.60206866266678e-05	0.000155611541615414	MACC1	4	28790424	28886703	-	4672	protein_coding	MET transcriptional regulator MACC1 [Source:VGNC Symbol;Acc:VGNC:53651]	-
ENSBTAG00000049733	174.664227364169	144.018411252799	155.015125516622	78.076765109107	56.7395085688061	71.1248951759829	157.899254711197	68.647056284632	1.20146506044746	1.64872946445132e-05	0.00015920543891108	ATXN7L1	4	46833351	46955175	-	2196	protein_coding	ataxin 7 like 1 [Source:NCBI gene;Acc:534448]	-
ENSBTAG00000032187	314.790330673275	337.664788545414	374.873179353924	131.754541121618	115.469877087395	224.551454769889	342.442766190871	157.258624326301	1.12336598691686	1.65124629912761e-05	0.000159241125543958	ZNF697	3	23660109	23691442	+	1858	protein_coding	zinc finger protein 697 [Source:VGNC Symbol;Acc:VGNC:37331]	-
ENSBTAG00000015460	726.287408700723	584.831521371163	621.073672821501	1582.03045302328	2040.63144852724	728.522140588282	644.064200964462	1450.39468071293	-1.17124932476726	1.65629082037721e-05	0.00015962381707495	TP63	1	77389337	77689118	-	3943	protein_coding	Bos taurus tumor protein p63 (TP63), mRNA. [Source:RefSeq mRNA;Acc:NM_001191337]	P53
ENSBTAG00000006117	38.4853382327829	54.4934529064645	79.0273188908271	141.514136760256	129.405896735873	183.90865752647	57.3353700100248	151.6095636742	-1.40369863138865	1.6581327927972e-05	0.000159697568719274	FLYWCH1	25	2321450	2364796	+	4869	protein_coding	FLYWCH-type zinc finger 1 [Source:VGNC Symbol;Acc:VGNC:29045]	FLYWCH
ENSBTAG00000000676	149.00733520898	100.229029452961	115.501466071209	274.244637445738	339.441621437945	197.117566630581	121.57927691105	270.267941838088	-1.15278333799168	1.76313007947049e-05	0.00016828021453479	DOP1A	9	22963808	23089404	+	8411	protein_coding	DOP1 leucine zipper like protein A [Source:VGNC Symbol;Acc:VGNC:28172]	-
ENSBTAG00000009760	43.4193559549345	46.7086739198267	61.8034160556469	122.970905046843	118.456167012069	137.169440696538	50.643815310136	126.19883758515	-1.31798252438101	1.78113105618738e-05	0.000169670750323515	-	22	12663090	12681670	+	2492	protein_coding	-	Peptidase_C14
novel.653	28.6173027884796	18.4888500932647	30.3951226503181	104.427673333431	79.6343979913067	67.060615451641	25.8337585106875	83.7075622587928	-1.69787673962908	1.80849483670894e-05	0.000171943904916898	-	3	30380580	30381849	-	1270	-	-	-
ENSBTAG00000013008	53.2873913992378	38.9238949331889	45.5926839754772	157.129489782078	124.428746861417	90.4302238666068	45.9346567693013	123.996153503367	-1.43343396633754	1.85447888009265e-05	0.000175867204280909	PMCH	5	66019470	66021457	-	1637	protein_coding	Bos taurus pro-melanin concentrating hormone (PMCH), mRNA. [Source:RefSeq mRNA;Acc:NM_001080240]	-
ENSBTAG00000018616	318.737544850997	268.574875039003	325.227812358404	781.743610654933	839.147468833395	369.849454915111	304.180077416135	663.58017813448	-1.12563861093579	1.87118670224839e-05	0.000177225039385365	IPO11	20	16842419	16995968	-	2795	protein_coding	importin 11 [Source:VGNC Symbol;Acc:VGNC:50068]	-
ENSBTAG00000050967	100.653961531894	84.6594714796859	96.2512217260074	203.975548847542	176.191105555766	207.278265941436	93.854884912529	195.814973448248	-1.06118371658998	1.93966012174832e-05	0.000183125645612801	-	8	1928243	1952612	-	2292	protein_coding	-	Aminotran_1_2
ENSBTAG00000013898	11.841642533164	15.5695579732756	17.2239028351803	0	0	0	14.8783677805399	0	6.3438811812698	1.99290313406055e-05	0.000187793769278183	NPB	19	50992167	50992784	-	538	protein_coding	neuropeptide B [Source:VGNC Symbol;Acc:VGNC:32192]	-
ENSBTAG00000052575	64.1422303879715	38.9238949331889	57.7507330356044	111.259390280477	168.227665756635	135.137300834368	53.6056194522549	138.20811895716	-1.36686985132639	2.00709135198e-05	0.00018889072926756	-	1	22093841	22189794	+	2114	lncRNA	-	-
ENSBTAG00000012834	172.690620275308	237.435759092452	223.910736857344	113.211309408205	80.6298279661981	99.5748532463761	211.345705408368	97.8053302069264	1.11136884662344	2.03154030503764e-05	0.000190878760386296	ARSI	7	61647116	61653431	-	2493	protein_coding	arylsulfatase family member I [Source:VGNC Symbol;Acc:VGNC:26177]	Sulfatase
ENSBTAG00000003763	282.225813707075	142.07221650614	202.634151002121	365.008876885075	421.066879379034	581.192000580889	208.977393738445	455.755918948333	-1.12486950468219	2.05546973332073e-05	0.000192710032140411	MYO5C	10	58061475	58179382	+	6050	protein_coding	myosin VC [Source:VGNC Symbol;Acc:VGNC:31828]	Myosin_head
ENSBTAG00000019086	55.2609984880985	77.8477898663778	90.1721971959438	148.345853707303	153.296216133265	262.146042220051	74.4269951834734	187.929370686873	-1.33624954129914	2.07512087276602e-05	0.000194184181607985	TELO2	25	1173828	1185501	+	4360	protein_coding	telomere maintenance 2 [Source:VGNC Symbol;Acc:VGNC:35740]	-
ENSBTAG00000020196	0.98680354443033	0.973097373329723	1.0131707550106	22.4470699688683	11.945159698696	41.6588671745043	0.991023890923552	25.3503656140228	-4.67648305643413	2.08851965449765e-05	0.000195314776264244	ENPP3	9	69599029	69687302	+	2770	protein_coding	Bos taurus ectonucleotide pyrophosphatase/phosphodiesterase 3 (ENPP3), mRNA. [Source:RefSeq mRNA;Acc:NM_001075923]	Somatomedin_B
ENSBTAG00000039820	0	0	0	6.83171694704686	10.9497297238047	30.4820979325641	0	16.0878482011385	-6.4625094890716	2.11451007041842e-05	0.000197496305821448	CLDN8	1	5770225	5772218	+	1994	protein_coding	Bos taurus claudin 8 (CLDN8), mRNA. [Source:RefSeq mRNA;Acc:NM_001098096]	-
ENSBTAG00000009830	66.1158374768321	68.1168161330806	85.1063434208908	138.586258068665	151.305356183483	247.921063184855	73.1129990102678	179.270892479001	-1.29390317093438	2.11936708233288e-05	0.000197746790984344	PLEKHB1	15	53117190	53136353	+	2480	protein_coding	Bos taurus pleckstrin homology domain containing B1 (PLEKHB1), transcript variant a, mRNA. [Source:RefSeq mRNA;Acc:NM_001113278]	PH
ENSBTAG00000016910	229.925225852267	283.171335638949	245.187322712566	111.259390280477	83.6161178908721	153.426559593906	252.761294734594	116.100689255085	1.12307989992776	2.14559517765967e-05	0.000199520173511274	EEF1AKMT3	5	55685470	55699636	-	2727	protein_coding	Bos taurus EEF1A lysine methyltransferase 3 (EEF1AKMT3), mRNA. [Source:RefSeq mRNA;Acc:NM_001103340]	-
ENSBTAG00000014375	1344.02642751411	1307.84286975515	1374.87271454939	439.181803738727	385.231400282946	985.587833152906	1342.24733727288	603.333679058193	1.15388824257078	2.16901684130017e-05	0.000200942272268358	TMCC3	5	24306913	24595494	-	5408	protein_coding	Bos taurus transmembrane and coiled-coil domain family 3 (TMCC3), mRNA. [Source:RefSeq mRNA;Acc:NM_001038063]	-
ENSBTAG00000052912	21.7096779774673	26.2736290799025	11.1448783051166	88.8123203116092	48.7760687696754	87.3820140733504	19.7093951208288	74.9901343848783	-1.92549454369569	2.20574812038307e-05	0.000204217578786028	-	16	44282168	44283172	+	1005	lncRNA	-	-
novel.79	12.8284460775943	11.6771684799567	14.1843905701485	34.1585847352343	37.8263390458707	135.137300834368	12.8966683758998	69.0407415384908	-2.41998575243234	2.21618045094042e-05	0.00020505544883561	-	11	20476687	20478162	+	1476	-	-	-
ENSBTAG00000009148	1.97360708886066	0.973097373329723	2.02634151002121	13.6634338940937	19.9085994978267	47.7552867610171	1.6576819907372	27.1091067176458	-4.03391954214667	2.24515987361474e-05	0.000207477951685071	GPA33	3	1675900	1728605	+	1516	protein_coding	Bos taurus glycoprotein A33 (GPA33), mRNA. [Source:RefSeq mRNA;Acc:NM_001035330]	V-set
ENSBTAG00000003711	113.482407609488	106.06761369294	105.369758521103	174.696761931627	230.93975417479	294.660280014786	108.30659327451	233.432265373734	-1.10739190510605	2.26013215188802e-05	0.000208601618399522	EPAS1	11	28734999	28828070	+	5665	protein_coding	endothelial PAS domain protein 1 [Source:VGNC Symbol;Acc:VGNC:28518]	-
ENSBTAG00000014469	112.495604065058	97.3097373329723	84.0931726658802	162.009287601397	222.976314375659	268.242461806564	97.9661713546367	217.742687927873	-1.15152325380519	2.27224082855862e-05	0.000209588780902869	NBEAL1	2	91317091	91471377	+	10998	protein_coding	neurobeachin like 1 [Source:VGNC Symbol;Acc:VGNC:31894]	Beach
ENSBTAG00000050527	21.7096779774673	38.9238949331889	37.4873179353924	3.90383825545535	1.99085994978267	6.09641958651282	32.7069636153495	3.99703926391695	3.0353358187027	2.27842887602449e-05	0.000209898491237237	-	26	51237159	51239153	+	1232	lncRNA	-	-
ENSBTAG00000008301	38.4853382327829	42.8162844265078	55.7243915255832	89.788279875473	109.497297238047	202.197916286009	45.6753380616246	133.827831133176	-1.55088497825073	2.36652208293665e-05	0.00021747370219403	WNK2	8	84552273	84699098	+	7011	protein_coding	WNK lysine deficient protein kinase 2 [Source:VGNC Symbol;Acc:VGNC:36950]	Pkinase
ENSBTAG00000048966	224.991208130115	242.301245959101	265.450737812778	104.427673333431	95.5612775895681	150.37834980065	244.247730633998	116.789100241216	1.06501633919413	2.37044980442937e-05	0.000217551753647153	FBXO46	18	53267531	53269348	-	1818	protein_coding	F-box protein 46 [Source:NCBI gene;Acc:100140560]	-
ENSBTAG00000019866	257.555725096316	217.000714252528	185.410248166941	604.118970031715	677.887812900999	264.178182082222	219.988895838595	515.394988338312	-1.2283189702997	2.3717717478927e-05	0.000217551753647153	NRP1	13	19635324	19782189	+	5672	protein_coding	Bos taurus neuropilin 1 (NRP1), mRNA. [Source:RefSeq mRNA;Acc:NM_001205660]	CUB
ENSBTAG00000001711	144.073317486828	259.816998679036	250.253176487619	98.5719159502475	88.5932677653287	99.5748532463761	218.047830884494	95.5800123206508	1.18983297843931	2.38333949396696e-05	0.000218477696999493	BORCS6	19	27831617	27833445	-	1829	protein_coding	Bos taurus BLOC-1 related complex subunit 6 (BORCS6), mRNA. [Source:RefSeq mRNA;Acc:NM_001040565]	-
novel.389	4.93401772215165	10.7040711066269	7.09219528507423	49.7739377570557	31.8537591965227	43.6910070366752	7.57676137128428	41.7729013300845	-2.46151427149996	2.44251519252464e-05	0.000223487879923044	-	2	131320601	131323085	-	1957	-	-	-
ENSBTAG00000006777	203.281530152648	244.24744070576	276.595616117895	124.922824174571	99.5429974891334	130.05695117894	241.374862325434	118.174257614215	1.03026585702305	2.50207973587721e-05	0.000227673905782397	TLCD1	19	20148802	20151236	-	1680	protein_coding	Bos taurus TLC domain containing 1 (TLCD1), mRNA. [Source:RefSeq mRNA;Acc:NM_001105042]	LAG1
ENSBTAG00000010195	41.4457488660739	42.8162844265078	65.8560990756893	105.403632897294	124.428746861417	163.587258904761	50.0393774560903	131.139879554491	-1.39068711180675	2.56630117118717e-05	0.000232980662466595	PKN3	11	99210796	99226586	+	6122	protein_coding	protein kinase N3 [Source:VGNC Symbol;Acc:VGNC:32947]	Pkinase
ENSBTAG00000000265	268.41056408505	236.462661719123	246.200493467577	129.80262199389	133.387616635439	61.9802657962137	250.357906423916	108.390168141848	1.20683895680141	2.56668286455243e-05	0.000232980662466595	SYNPR	22	37781491	38082210	-	3033	protein_coding	Bos taurus synaptoporin (SYNPR), mRNA. [Source:RefSeq mRNA;Acc:NM_001046506]	-
ENSBTAG00000005825	125.324050142652	75.9015951197184	102.330246256071	215.687063613908	215.012874576528	214.390755459034	101.185297172814	215.03023121649	-1.08789583808339	2.5874283321427e-05	0.000234720104112175	NEIL3	27	8413462	8621182	+	2555	protein_coding	Bos taurus nei like DNA glycosylase 3 (NEIL3), mRNA. [Source:RefSeq mRNA;Acc:NM_001034490]	zf-GRF
ENSBTAG00000008349	121.376835964931	72.0092056263995	101.31707550106	166.889085420716	235.916904049246	272.306741530906	98.2343723641302	225.037577000289	-1.1958655227179	2.60245516488083e-05	0.000235650885259539	ZNF311	23	29996426	30007987	+	2804	protein_coding	zinc finger protein 311 [Source:VGNC Symbol;Acc:VGNC:37242]	KRAB
ENSBTAG00000033174	89.7991225431601	123.583366412875	155.015125516622	284.004233084377	288.674692718487	215.40682539012	122.799204824219	262.695250397661	-1.09781499462897	2.63563269423232e-05	0.00023792881388225	TFAP4	25	3443804	3456644	-	2797	protein_coding	transcription factor AP-4 [Source:VGNC Symbol;Acc:VGNC:35781]	HLH
ENSBTAG00000053346	136.178889131386	212.13522738588	201.62098024711	64.4133312150132	73.6618181419587	97.5427133842051	183.311698921458	78.5392875803924	1.22359431632618	2.64124334864204e-05	0.000238286494722853	SPSB2	5	103577526	103592690	+	5130	protein_coding	splA/ryanodine receptor domain and SOCS box containing 2 [Source:NCBI gene;Acc:613651]	SPRY
ENSBTAG00000010548	22.6964815218976	34.0584080665403	56.7375622805938	112.235349844341	116.465307062286	103.639132970718	37.8308172896772	110.779929959115	-1.55186566964687	2.64776792678377e-05	0.000238588662758547	LRRC6	14	8601623	8672683	+	1783	protein_coding	Bos taurus leucine rich repeat containing 6 (LRRC6), mRNA. [Source:RefSeq mRNA;Acc:NM_001075904]	-
ENSBTAG00000014466	3.94721417772132	17.515752719935	7.09219528507423	41.966261246145	41.808058945436	72.1409651070684	9.51838739424352	51.9717617662165	-2.44519002799417	2.6863916312628e-05	0.000241922044170552	VTCN1	3	26012214	26074278	+	2936	protein_coding	V-set domain containing T cell activation inhibitor 1 [Source:VGNC Symbol;Acc:VGNC:36848]	V-set
ENSBTAG00000011693	174.664227364169	316.25664633216	240.121468937513	113.211309408205	83.6161178908721	125.992671454598	243.680780877947	107.606699584558	1.1795739225859	2.72904141846396e-05	0.000245464780586158	LENG9	18	62888724	62890331	-	1608	protein_coding	leukocyte receptor cluster member 9 [Source:VGNC Symbol;Acc:VGNC:30840]	-
ENSBTAG00000021786	30.5909098773402	36.9777001865295	44.5795132204666	109.30747115275	92.5749876648941	98.5587833152906	37.3827077614454	100.147080710978	-1.42254583104312	2.78701798747701e-05	0.000250072902542401	AUNIP	2	127225459	127237892	+	1388	protein_coding	Bos taurus aurora kinase A and ninein interacting protein (AUNIP), mRNA. [Source:RefSeq mRNA;Acc:NM_001083742]	-
ENSBTAG00000053419	447.02200562694	734.688516863941	794.325871928314	299.619586106198	257.816363496856	412.524392020701	658.678798139731	323.320113874585	1.02678527635476	2.85638717253122e-05	0.000255832938061492	-	5	47504807	47505199	+	288	protein_coding	-	-
ENSBTAG00000011524	216.109976230242	140.12602175948	126.646344376326	290.835950031423	479.797247897623	295.676349945872	160.960780788683	355.436515958306	-1.14267469128727	2.89514720472404e-05	0.000258991696866507	XRN1	1	126593243	126700958	+	5178	protein_coding	Bos taurus 5'-3' exoribonuclease 1 (XRN1), mRNA. [Source:RefSeq mRNA;Acc:NM_001206035]	-
ENSBTAG00000015979	74.9970693767051	75.9015951197184	100.30390474605	36.110503862962	21.8994594476094	23.3696084149658	83.7341897474911	27.1265239085124	1.62436420790752	2.93461021152751e-05	0.000262205654562507	SEZ6	19	20320602	20368883	-	4332	protein_coding	Bos taurus seizure related 6 homolog (SEZ6), mRNA. [Source:RefSeq mRNA;Acc:NM_001078018]	CUB
ENSBTAG00000051341	25.6568921551886	49.6279660398159	48.632196240509	10.7355552025022	5.972579849348	4.06427972434188	41.3056848118378	6.9241382587307	2.57254166025315	3.05940033961405e-05	0.000272371103464319	FZD9	25	33728953	33736376	-	1575	protein_coding	frizzled class receptor 9 [Source:HGNC Symbol;Acc:HGNC:4047]	Fz
ENSBTAG00000007809	7.89442835544264	9.73097373329723	8.10536604008484	38.0624229906896	40.8126289705447	46.7392168299316	8.57692270960823	41.8714229303887	-2.28645070617837	3.09636676059431e-05	0.000275166637466356	PPP1R36	10	76687169	76710452	+	1886	protein_coding	protein phosphatase 1 regulatory subunit 36 [Source:VGNC Symbol;Acc:VGNC:33240]	-
ENSBTAG00000013510	143.086513942398	144.991508626129	143.870247211506	81.0046438006985	47.780638794784	49.787426623188	143.982756593344	59.5242364062235	1.27319081849735	3.15731712422568e-05	0.000280079710445665	TOR2A	11	98411722	98415785	-	1534	protein_coding	Bos taurus torsin family 2 member A (TOR2A), mRNA. [Source:RefSeq mRNA;Acc:NM_001083476]	-
ENSBTAG00000021686	764.772746933506	607.212760957747	609.928794516384	1637.66014816352	1665.3543479932	761.036378383017	660.638100802546	1354.68362484658	-1.03611397743606	3.30354253864674e-05	0.000290962844021428	MELK	8	60775331	60848414	+	2502	protein_coding	Bos taurus maternal embryonic leucine zipper kinase (MELK), mRNA. [Source:RefSeq mRNA;Acc:NM_001111260]	Pkinase
ENSBTAG00000025853	224.991208130115	167.372748212712	199.594638737089	74.1729268536516	115.469877087395	45.7231468988462	197.319531693306	78.4553169466308	1.32991571987597	3.32600579141598e-05	0.000292767465271702	HOMER1	10	10413731	10546778	-	3088	protein_coding	Bos taurus homer scaffold protein 1 (HOMER1), mRNA. [Source:RefSeq mRNA;Acc:NM_001076052]	-
ENSBTAG00000020598	25.6568921551886	21.4081422132539	26.3424396302757	2.92787869159151	1.99085994978267	0	24.4691579995727	1.63957954712473	3.88798261272425	3.36365389821992e-05	0.000295380193122545	PPP2R2C	6	102716789	102881084	+	1344	protein_coding	protein phosphatase 2 regulatory subunit Bgamma [Source:VGNC Symbol;Acc:VGNC:33257]	-
ENSBTAG00000010944	19.7360708886066	16.5426553466053	8.10536604008484	52.7018164486472	58.7303685185887	62.9963357272991	14.7946974250989	58.1428402315117	-1.97198935632056	3.4635785367406e-05	0.00030272125431312	LRRC49	10	17737186	17895044	+	3113	protein_coding	Bos taurus leucine rich repeat containing 49 (LRRC49), mRNA. [Source:RefSeq mRNA;Acc:NM_001100343]	-
ENSBTAG00000016589	208.2155478748	170.292040332701	202.634151002121	306.451303053245	333.469041588597	582.208070511974	193.713913069874	407.376138384605	-1.07223407881698	3.47421559786837e-05	0.000303472118654792	PRPF40B	5	30202309	30240990	-	4996	protein_coding	pre-mRNA processing factor 40 homolog B [Source:VGNC Symbol;Acc:VGNC:33380]	FF
ENSBTAG00000004009	221.043993952394	283.171335638949	275.582445362884	130.778581557754	96.5567075644594	153.426559593906	259.932591651409	126.920616238707	1.03449354082749	3.51289506507316e-05	0.000306309580277279	PMM1	5	112654669	112670817	-	2305	protein_coding	phosphomannomutase 1 [Source:VGNC Symbol;Acc:VGNC:33072]	-
ENSBTAG00000021013	322.684759028718	375.615586105273	379.939033128977	84.9084820561538	78.6389680164154	242.840713529427	359.413126087656	135.462721200666	1.40870902937953	3.52318072319567e-05	0.000306992466485726	TUBB4A	7	17981998	17988028	+	2019	protein_coding	Bos taurus tubulin beta 4A class IVa (TUBB4A), mRNA. [Source:RefSeq mRNA;Acc:NM_001034697]	Tubulin
ENSBTAG00000018465	20.7228744330369	17.515752719935	21.2765858552227	70.2690885981963	70.6755282172847	55.8838462097009	19.8384043360649	65.6094876750606	-1.72650430494759	3.58727185639458e-05	0.000312061091929879	KCNAB1	1	111111924	111559606	-	2819	protein_coding	Bos taurus potassium voltage-gated channel subfamily A member regulatory beta subunit 1 (KCNAB1), mRNA. [Source:RefSeq mRNA;Acc:NM_001025336]	Aldo_ket_red
ENSBTAG00000015368	99.6671579874634	135.260534892831	131.712198151379	243.013931402095	203.067714877832	321.078098223009	122.213297010558	255.719914834312	-1.06495270435876	3.64137062551804e-05	0.000315815529683228	SEPT4	19	9471938	9483948	-	1999	protein_coding	Bos taurus septin 4 (SEPT4), mRNA. [Source:RefSeq mRNA;Acc:NM_001034651]	GTP_CDC
ENSBTAG00000007424	12.8284460775943	41.8431870531781	38.500488690403	88.8123203116092	87.5978377904374	135.137300834368	31.0573739403918	103.849152978805	-1.74129225216593	3.68327557631188e-05	0.00031891431119442	LIF	17	69262954	69269513	-	2585	protein_coding	LIF, interleukin 6 family cytokine [Source:VGNC Symbol;Acc:VGNC:30880]	-
ENSBTAG00000030775	87.8255154542994	80.767081986367	77.0009773808059	22.4470699688683	29.86289924674	32.514237794735	81.8645249404908	28.2747356701144	1.53490223901504	3.75724366531518e-05	0.000323850204662182	PCBP3	1	145395830	145625230	+	2232	protein_coding	poly(rC) binding protein 3 [Source:VGNC Symbol;Acc:VGNC:53597]	KH_1
ENSBTAG00000012525	102.627568620754	115.798587426237	129.685856641357	53.677776012511	39.8171989956534	47.7552867610171	116.037337562783	47.0834205897272	1.30078029895021	3.80006760878371e-05	0.000327308959195586	ABO	11	104176840	104214809	-	2533	protein_coding	ABO, alpha 1-3-N-acetylgalactosaminyltransferase and alpha 1-3-galactosyltransferase [Source:VGNC Symbol;Acc:VGNC:25510]	-
ENSBTAG00000007520	631.554268435412	560.50408703792	584.599525641119	326.946453894385	342.427911362619	132.089091041111	592.219293704817	267.154485432705	1.14798440333796	3.80988333933422e-05	0.00032795775135609	MAPRE2	24	21874960	21991645	-	4063	protein_coding	Bos taurus microtubule associated protein RP/EB family member 2 (MAPRE2), mRNA. [Source:RefSeq mRNA;Acc:NM_001034374]	CH
ENSBTAG00000019390	118.41642533164	138.179827012821	147.922930231548	54.6537355763749	66.6938083177194	24.3856783460513	134.839727525336	48.5777407467152	1.47151401057468	3.83356010591864e-05	0.000329428525440239	CA12	10	46649404	46851817	+	1464	protein_coding	carbonic anhydrase 12 [Source:VGNC Symbol;Acc:VGNC:26650]	-
ENSBTAG00000051880	178.61144154189	206.296643145901	296.859031218107	64.4133312150132	117.460737037177	110.751622488316	227.255705301966	97.5418969135023	1.22059484949477	4.01595262307077e-05	0.000343906520238947	-	X	14302822	14306632	-	615	protein_coding	-	DnaJ
ENSBTAG00000033886	37.4985346883526	43.7893817998375	41.5400009554348	86.8604011838815	83.6161178908721	198.133636561667	40.9426391478749	122.870051878807	-1.58468435286003	4.41155470045262e-05	0.000373471343134208	CIST1	7	4940147	4984507	+	1557	protein_coding	Bos taurus intestine-specific transcript 1 protein (CIST1), mRNA. [Source:RefSeq mRNA;Acc:NM_001075271]	-
ENSBTAG00000014907	43.4193559549345	59.3589397731131	55.7243915255832	128.826662430026	92.5749876648941	199.149706492752	52.8342290845436	140.183785529224	-1.40730804483059	4.45444408423928e-05	0.000376045309976727	IL11RA	8	76017695	76027363	+	2020	protein_coding	Bos taurus interleukin 11 receptor subunit alpha (IL11RA), mRNA. [Source:RefSeq mRNA;Acc:NM_001034339]	-
ENSBTAG00000012725	40.4589453216436	48.6548686664861	32.4214641603393	92.7161585670645	91.5795576900027	144.281930214137	40.511759382823	109.525882157068	-1.4333604517761	4.49121488618995e-05	0.000378702098874186	C10H14orf93	10	21839185	21859297	+	3243	protein_coding	Bos taurus chromosome 10 C14orf93 homolog (C10H14orf93), mRNA. [Source:RefSeq mRNA;Acc:NM_001038049]	-
ENSBTAG00000024269	887.136386442867	703.54940091739	723.403919077571	414.782814642131	470.838378123601	179.844377802128	771.363235479276	355.155190189287	1.11863414202835	4.51871411308781e-05	0.000380156368266129	TGFBR3	3	51501752	51709606	+	4972	protein_coding	transforming growth factor beta receptor 3 [Source:VGNC Symbol;Acc:VGNC:49979]	Zona_pellucida
ENSBTAG00000000082	50.3269807659469	72.9823029997292	50.6585377505302	7.8076765109107	3.98171989956534	23.3696084149658	57.9892738387354	11.7196682751473	2.31130039598534	4.74568737658668e-05	0.000397447968207417	KCNJ14	18	55136577	55140932	+	2377	protein_coding	potassium voltage-gated channel subfamily J member 14 [Source:VGNC Symbol;Acc:VGNC:30457]	-
ENSBTAG00000047213	11.841642533164	20.4350448399242	12.1580490601273	43.9181803738727	79.6343979913067	51.819566485359	14.8115788110718	58.4573816168461	-1.9788701080067	4.7573753587707e-05	0.000398201982625773	-	X	49935689	49939803	-	2814	protein_coding	-	-
ENSBTAG00000008154	17.7624637997459	47.6817712931564	39.5136594454136	81.9806033645623	86.6024078155461	180.860447733214	34.9859648461053	116.481152971107	-1.73450790642912	4.76801069349349e-05	0.000398867087455699	LIMD2	19	47975191	47977056	-	1375	protein_coding	Bos taurus LIM domain containing 2 (LIMD2), mRNA. [Source:RefSeq mRNA;Acc:NM_001040512]	LIM
ENSBTAG00000003508	0	0.973097373329723	0	25.3749486604598	21.8994594476094	11.1767692419402	0.324365791109908	19.4837257833364	-5.77903880350551	4.88923384890729e-05	0.000407857797789612	CFAP69	4	74443217	74502981	+	2826	protein_coding	cilia and flagella associated protein 69 [Source:VGNC Symbol;Acc:VGNC:27249]	-
ENSBTAG00000033680	17.7624637997459	31.1391159465511	20.2634151002121	64.4133312150132	67.6892382926107	89.4141539355214	23.0549982821697	73.8389078143818	-1.67768214357981	4.99300599864574e-05	0.000414881036257219	CEP112	19	62541011	62600652	-	1412	protein_coding	centrosomal protein 112 [Source:VGNC Symbol;Acc:VGNC:27190]	-
ENSBTAG00000000020	364.130507894792	412.593286291802	402.22878973921	130.778581557754	166.236805806853	273.322811461991	392.984194641935	190.112732942199	1.04838903502833	5.03810418779419e-05	0.000417692349431881	TRPV3	19	24239065	24273712	-	6684	protein_coding	transient receptor potential cation channel subfamily V member 3 [Source:VGNC Symbol;Acc:VGNC:36399]	Ion_trans
ENSBTAG00000051348	114.469211153918	67.1437187597509	95.2380509709968	199.095751028223	233.926044099464	170.699748422359	92.2836602948887	201.240514516682	-1.12531549764514	5.07030769380095e-05	0.000419658502870846	-	5	17897245	17931875	-	2450	protein_coding	-	-
ENSBTAG00000003667	68.0894445656928	82.7132767330264	100.30390474605	138.586258068665	227.953464250116	195.08542676841	83.7022086815897	187.208383029064	-1.16152789348723	5.52009846978695e-05	0.000451843821765342	TLN2	10	47248374	47742906	-	8231	protein_coding	talin 2 [Source:VGNC Symbol;Acc:VGNC:35898]	Band_41
ENSBTAG00000011644	424.325524105042	338.637885918744	354.609764253712	770.032095888567	1090.9912524809	453.16718926412	372.524391425832	771.396845877863	-1.05024756957958	5.57815422453543e-05	0.000455498041361873	THSD4	10	18399009	18628833	+	6751	protein_coding	thrombospondin type 1 domain containing 4 [Source:HGNC Symbol;Acc:HGNC:25835]	TSP_1
ENSBTAG00000052504	87.8255154542994	118.717879546226	99.2907339910392	45.8700995016003	26.876609322066	41.6588671745043	101.944709663855	38.1351919993902	1.41849464789325	5.57817511523299e-05	0.000455498041361873	KLF2	7	6685261	6687052	-	1077	protein_coding	Kruppel like factor 2 [Source:NCBI gene;Acc:520939]	zf-C2H2
ENSBTAG00000021057	31.5777134217706	62.2782318931023	69.9087820957317	12.6874743302299	6.96800982423934	17.273188828453	54.5882424702015	12.3095576609741	2.14980115399372	5.5800966906319e-05	0.000455498041361873	TMEM190	18	62106899	62110115	-	2057	protein_coding	transmembrane protein 190 [Source:VGNC Symbol;Acc:VGNC:36016]	-
ENSBTAG00000054695	84.8651048210084	59.3589397731131	86.1195141759014	18.5432317134129	18.9131695229354	34.546377656906	76.7811862566743	24.0009262977514	1.6792351471677	5.90257709261981e-05	0.000478660598347386	-	5	7680890	7681971	+	207	protein_coding	-	-
novel.793	33.5513205106312	29.1929211998917	37.4873179353924	80.0286842368346	120.447026961851	77.2213147624957	33.4105198819718	92.5656753203939	-1.47089082544334	5.97800936693305e-05	0.000483983815122004	-	7	12412243	12426666	-	2815	-	-	-
ENSBTAG00000011973	0.98680354443033	3.89238949331889	2.02634151002121	14.6393934579576	30.8583292216314	31.4981678636496	2.30184484925681	25.6652968477462	-3.47464643335671	5.99773172498038e-05	0.000485051019328839	DCAF16	6	37315442	37320955	-	525	protein_coding	DDB1 and CUL4 associated factor 16 [Source:VGNC Symbol;Acc:VGNC:27903]	-
ENSBTAG00000003074	48.3533736770862	45.735576546497	64.8429283206787	147.369894143439	149.3144962337	94.4945035909487	52.9772928480873	130.392964656029	-1.30071860495711	6.03912325147988e-05	0.000488132294637328	SLC16A6	19	61867803	61877805	+	1896	protein_coding	Bos taurus solute carrier family 16 member 6 (SLC16A6), mRNA. [Source:RefSeq mRNA;Acc:NM_001192672]	MFS_1
ENSBTAG00000002179	80.9178906432871	87.578763599675	68.8956113407211	219.590901869363	212.026584651854	117.864112005915	79.1307551945611	183.160532842377	-1.21084526022698	6.04607378624034e-05	0.000488427921555102	C10H15orf41	10	32243797	32473979	+	2299	protein_coding	chromosome 10 C15orf41 homolog [Source:VGNC Symbol;Acc:VGNC:52611]	-
ENSBTAG00000032902	23.6832850663279	25.3005317065728	24.3160981202545	0.975959563863837	2.986289924674	3.04820979325641	24.4333049643851	2.33681976059808	3.3914256252489	6.06824807958292e-05	0.000489952398020543	-	5	28846446	28868817	+	2481	protein_coding	Bos taurus solute carrier family 11 (proton-coupled divalent metal ion transporters), member 2-like (LOC512464), mRNA. [Source:RefSeq mRNA;Acc:NM_001046121]	-
ENSBTAG00000007271	124.337246598222	131.368145399513	91.1853679509544	251.79756747687	248.857493722834	196.101496699496	115.63025331623	232.2521859664	-1.00575592060622	6.13714047281566e-05	0.000494975897187612	TCTN2	17	51998677	52027811	-	2606	protein_coding	tectonic family member 2 [Source:VGNC Symbol;Acc:VGNC:35709]	-
ENSBTAG00000053856	32.5645169662009	25.3005317065728	30.3951226503181	131.754541121618	80.6298279661981	58.9320560029573	29.4200571076973	90.4388083635911	-1.62129653433858	6.20046170132211e-05	0.000499268447090171	-	21	2093503	2122385	+	1354	lncRNA	-	-
ENSBTAG00000017656	82.8914977321478	86.6056662263453	92.198538705965	161.033328037533	196.099705053593	173.747958215615	87.2319008881527	176.96033043558	-1.02058952980343	6.38845987615431e-05	0.000513569847604991	ST3GAL3	3	102126891	102311428	-	2225	protein_coding	ST3 beta-galactoside alpha-2,3-sialyltransferase 3 [Source:VGNC Symbol;Acc:VGNC:54493]	Glyco_transf_29
novel.891	29.6041063329099	36.9777001865295	26.3424396302757	7.8076765109107	1.99085994978267	0	30.9747487165717	3.26617882023112	3.23428315318747	6.51133993301489e-05	0.000521751452655197	-	NKLS02002207.1	80482	83057	-	1566	-	PF12440:Melanoma associated antigen family N terminal|PF01454:MAGE family	MAGE
ENSBTAG00000020485	32.5645169662009	55.4665502797942	41.5400009554348	141.514136760256	175.195675580875	65.0284755894701	43.1903560671433	127.246095976867	-1.55882691261204	6.97162722643684e-05	0.000554440616742688	ARRB1	15	54480057	54553148	-	3332	protein_coding	arrestin beta 1 [Source:VGNC Symbol;Acc:VGNC:26169]	-
novel.177	22.6964815218976	41.8431870531781	49.6453669955196	5.85575738318302	9.95429974891334	4.06427972434188	38.0616785235318	6.62477895214608	2.52087218874534	7.35916668337458e-05	0.000582761133197073	-	14	15087960	15088595	+	353	-	-	-
ENSBTAG00000011584	17.7624637997459	23.3543369599133	13.1712198151379	0	0.995429974891334	0	18.0960068582657	0.331809991630445	5.66531656490005	7.36391713077794e-05	0.000582826141321763	CHST2	1	125870591	125874332	-	3742	protein_coding	Bos taurus carbohydrate sulfotransferase 2 (CHST2), mRNA. [Source:RefSeq mRNA;Acc:NM_001113769]	Sulfotransfer_1
ENSBTAG00000003339	7.89442835544264	16.5426553466053	3.03951226503181	35.1345442990981	40.8126289705447	69.092755313812	9.15886532235992	48.3466428611516	-2.3946549272479	7.40681321907805e-05	0.000585596234890009	ZBTB10	14	43668517	43696284	+	2812	protein_coding	zinc finger and BTB domain containing 10 [Source:VGNC Symbol;Acc:VGNC:37058]	BTB
ENSBTAG00000009942	54.2741949436682	58.3858423997834	49.6453669955196	117.11514766366	119.45159698696	130.05695117894	54.1018014463237	122.207898609854	-1.17502292767454	7.43966438244572e-05	0.000587567103942678	PLCL2	1	153882096	154095595	+	5179	protein_coding	Bos taurus phospholipase C-like 2 (PLCL2), mRNA. [Source:RefSeq mRNA;Acc:NM_001192255]	PI-PLC-X
ENSBTAG00000053188	93.7463367208814	77.8477898663778	92.198538705965	271.316758754147	215.012874576528	123.960531592427	87.9308884310747	203.430054974367	-1.21084743234791	7.54957283379546e-05	0.000594980150217079	-	20	16792925	16820043	-	1136	protein_coding	-	-
ENSBTAG00000053568	114.469211153918	139.15292438615	168.18634533176	70.2690885981963	53.753218644132	61.9802657962137	140.602826957276	62.000857679514	1.18066565635969	7.59408347056485e-05	0.00059785268596294	ZNF70	17	71211568	71219811	-	5030	protein_coding	Bos taurus zinc finger protein 70 (ZNF70), mRNA. [Source:RefSeq mRNA;Acc:NM_001206412]	zf-C2H2
ENSBTAG00000012307	66.1158374768321	58.3858423997834	66.8692698306999	17.5672721495491	26.876609322066	11.1767692419402	63.7903165691051	18.5402169045184	1.78141851611937	7.64637987015409e-05	0.000601331422238205	DTNA	24	22130833	22449938	-	5728	protein_coding	dystrobrevin alpha [Source:VGNC Symbol;Acc:VGNC:28231]	ZZ
ENSBTAG00000007106	166.769799008726	255.924609185717	227.963419877386	354.273321682573	345.414201287293	706.168602104402	216.88594269061	468.618708358089	-1.11115505174613	7.70962139991255e-05	0.000604701769452686	-	1	144148919	144158060	+	1858	protein_coding	-	-
ENSBTAG00000000995	33.5513205106312	25.3005317065728	23.3029273652439	60.5094929595579	59.7257984934801	164.603328835846	27.3849265274826	94.9462067629614	-1.79258826162339	7.89233253701897e-05	0.000617074729515368	TENT5A	9	21497810	21504915	-	2196	protein_coding	terminal nucleotidyltransferase 5A [Source:VGNC Symbol;Acc:VGNC:28815]	-
ENSBTAG00000046320	39.4721417772132	29.1929211998917	20.2634151002121	71.2450481620601	76.6481080666327	116.848042074829	29.6428260257723	88.247066101174	-1.57226863377628	7.90125333129429e-05	0.000617446730293766	CXCR5	15	29479402	29493244	+	3179	protein_coding	C-X-C motif chemokine receptor 5 [Source:VGNC Symbol;Acc:VGNC:27857]	7tm_1
ENSBTAG00000043971	197.360708886066	252.032219692398	288.753665178022	383.552108598488	372.290810609359	988.636042946162	246.048864585496	581.49298738467	-1.24068353601438	8.25544751076147e-05	0.000642080741896246	NOTCH3	7	7910635	7950476	+	8162	protein_coding	notch 3 [Source:VGNC Symbol;Acc:VGNC:32178]	EGF_CA
ENSBTAG00000024482	60.1950162102502	44.7624791731672	57.7507330356044	134.68241981321	172.209385656201	92.4623637287778	54.2360761396739	133.118056399396	-1.29614058559444	8.37039904026993e-05	0.000650339227686138	-	16	56061197	56219499	+	2108	protein_coding	RAB GTPase activating protein 1 like [Source:NCBI gene;Acc:540101]	-
ENSBTAG00000004406	81.9046941877174	52.547258159805	72.9482943607635	140.538177196393	156.282506057939	155.458699456077	69.1334155694287	150.759794236803	-1.12520821410736	8.62497217367892e-05	0.000666941138240886	MSI2	19	8092267	8492726	+	2819	protein_coding	musashi RNA binding protein 2 [Source:HGNC Symbol;Acc:HGNC:18585]	RRM_1
ENSBTAG00000048628	5.92082126658198	11.6771684799567	13.1712198151379	44.8941399377365	52.7577886692407	36.5785175190769	10.2564031872255	44.743482042018	-2.12643086118074	8.67664242108668e-05	0.000669613953884615	HHAT	16	72651368	73012821	-	1683	protein_coding	hedgehog acyltransferase [Source:NCBI gene;Acc:100336796]	MBOAT
ENSBTAG00000052192	82.8914977321478	83.6863741063562	78.0141481358165	17.5672721495491	33.8446191463054	33.5303077258205	81.5306733247735	28.3140663405583	1.52749134043089	8.83124658439759e-05	0.00068044181475213	-	18	14557133	14566670	+	1526	protein_coding	-	-
novel.96	51.3137843103772	56.4396476531239	47.6190254854984	128.826662430026	144.337346359243	93.4784336598633	51.7908191496665	122.214147483044	-1.23859054412907	9.04911052705077e-05	0.000693568330139145	-	11	105605994	105611796	+	5803	-	-	-
ENSBTAG00000010493	1935.12175062788	2495.99476259074	2582.57225452203	925.209666542917	754.535920967631	1809.62054726322	2337.89625591355	1163.12204492459	1.00733335412416	9.05304940095324e-05	0.000693568330139145	SERTAD1	18	49764725	49767618	-	1177	protein_coding	Bos taurus SERTA domain containing 1 (SERTAD1), mRNA. [Source:RefSeq mRNA;Acc:NM_001040564]	-
ENSBTAG00000008139	69.0762481101231	118.717879546226	121.580490601273	196.167872336631	207.049434777398	249.953203047026	103.124872752541	217.723503387018	-1.07810803432058	9.11297416274515e-05	0.000696743477413809	HOXA3	4	68902556	68934981	+	3117	protein_coding	Bos taurus homeobox A3 (HOXA3), mRNA. [Source:RefSeq mRNA;Acc:NM_001076825]	Homeobox
ENSBTAG00000053662	15.7888567108853	15.5695579732756	14.1843905701485	63.4373716511494	68.6846682675021	35.5624475879915	15.1809350847698	55.894829168881	-1.88071864159172	9.13473823515068e-05	0.00069802389234289	-	17	71308119	71311108	+	735	protein_coding	-	-
ENSBTAG00000010413	73.0234622878445	57.4127450264536	68.8956113407211	12.6874743302299	10.9497297238047	31.4981678636496	66.4439395516731	18.3784573058947	1.85695584504111	9.35958456364447e-05	0.000714469162367343	TMEM169	2	104067181	104128350	+	1972	protein_coding	Bos taurus transmembrane protein 169 (TMEM169), mRNA. [Source:RefSeq mRNA;Acc:NM_001038690]	-
novel.791	44.4061594993649	51.5741607864753	29.3819518953075	110.283430716614	130.401326710765	84.333804280094	41.7874240603826	108.339520569157	-1.3733720728217	9.47859775852281e-05	0.000720956727971335	-	7	6474432	6478793	-	4362	-	-	-
ENSBTAG00000017866	187.492673441763	131.368145399513	134.75171041641	69.2931290343324	79.6343979913067	39.6267273123333	151.204176419229	62.8514181126575	1.26561528292871	9.50451649150385e-05	0.000722557604315659	CD36	4	40380301	40443336	-	4214	protein_coding	Bos taurus CD36 molecule (CD36), transcript variant 1, mRNA. [Source:RefSeq mRNA;Acc:NM_001278621]	-
ENSBTAG00000012900	54.2741949436682	52.547258159805	55.7243915255832	9.75959563863837	21.8994594476094	12.1928391730256	54.1819482096855	14.6172980864245	1.89059169264465	9.52315794573743e-05	0.000723603886532672	TMEM229B	10	79345988	79359617	-	4040	protein_coding	Bos taurus transmembrane protein 229B (TMEM229B), mRNA. [Source:RefSeq mRNA;Acc:NM_001031768]	-
ENSBTAG00000007796	100.653961531894	97.3097373329723	100.30390474605	37.0864634268258	41.808058945436	44.7070769677607	99.4225345369719	41.2005331133408	1.271389875245	9.54036350677454e-05	0.000724169250422109	POLM	4	77228350	77236566	+	1660	protein_coding	DNA polymerase mu [Source:VGNC Symbol;Acc:VGNC:33128]	-
ENSBTAG00000002087	23.6832850663279	16.5426553466053	12.1580490601273	0.975959563863837	0	0	17.4613298243535	0.325319854621279	5.61359864025709	9.64010334105317e-05	0.000730618358479819	IL36A	11	46700982	46704288	+	506	protein_coding	interleukin 36 alpha [Source:HGNC Symbol;Acc:HGNC:15562]	-
ENSBTAG00000009471	145.060121031259	72.0092056263995	79.0273188908271	191.288074517312	246.866633773051	219.471105114462	98.6988818494951	219.208604468275	-1.15099453930422	9.76827312229344e-05	0.000739199117091104	CEP135	6	71357447	71431834	+	4037	protein_coding	Bos taurus centrosomal protein 135kDa (CEP135), mRNA. [Source:RefSeq mRNA;Acc:NM_001075406]	-
ENSBTAG00000016217	1.97360708886066	1.94619474665945	8.10536604008484	34.1585847352343	25.8811793471747	29.4660280014786	4.00838929186831	29.8352640279625	-2.90414377862793	9.86308861067402e-05	0.000744854023795912	RBM43	2	44857602	44869106	+	2695	protein_coding	Bos taurus RNA binding motif protein 43 (RBM43), mRNA. [Source:RefSeq mRNA;Acc:NM_001099168]	-
ENSBTAG00000000243	84.8651048210084	84.6594714796859	110.435612296156	236.182214455049	185.149975329788	158.506909249333	93.3200628656167	193.279699678057	-1.05139900979591	0.000100342068589823	0.000756621027617823	HEBP2	9	76190099	76196894	+	1429	protein_coding	Bos taurus heme binding protein 2 (HEBP2), mRNA. [Source:RefSeq mRNA;Acc:NM_001192213]	-
ENSBTAG00000019568	87.8255154542994	56.4396476531239	64.8429283206787	157.129489782078	160.264225957505	137.169440696538	69.7026971427007	151.521052145374	-1.1204690327586	0.000101067914346557	0.00076170696422161	IFT74	8	17184479	17277618	-	2664	protein_coding	Bos taurus intraflagellar transport 74 (IFT74), mRNA. [Source:RefSeq mRNA;Acc:NM_001205775]	-
ENSBTAG00000046122	8.88123189987297	3.89238949331889	12.1580490601273	47.822018629328	32.849189171414	40.6427972434188	8.31055681777304	40.438001681387	-2.28670212611395	0.000102904434749223	0.000773901231965994	NRARP	11	106326244	106326588	-	345	protein_coding	NOTCH regulated ankyrin repeat protein [Source:VGNC Symbol;Acc:VGNC:32252]	-
novel.402	33.5513205106312	27.2467264532322	33.4346349153499	81.9806033645623	108.501867263155	67.060615451641	31.4108939597378	85.8476953597863	-1.45122389478806	0.000105266615935338	0.000789813101991981	-	20	37370368	37379815	+	2090	-	-	-
ENSBTAG00000001877	81.9046941877174	46.7086739198267	65.8560990756893	153.225651526622	166.236805806853	122.944461661342	64.8231557277445	147.468972998272	-1.18648678732193	0.000106887035285455	0.000800276884075653	HMGN5	X	71422740	71432688	+	1949	protein_coding	high mobility group nucleosome binding domain 5 [Source:VGNC Symbol;Acc:VGNC:56709]	-
ENSBTAG00000010252	50.3269807659469	29.1929211998917	49.6453669955196	86.8604011838815	127.415036786091	114.815902212658	43.0550896537861	109.69711339421	-1.34999600876951	0.000108400105332827	0.00081078686953933	-	24	21736928	21785331	-	3841	protein_coding	zinc finger protein 397 [Source:NCBI gene;Acc:506448]	SCAN
novel.559	108.548389887336	88.5518609730048	103.343417011082	157.129489782078	197.095135028484	273.322811461991	100.147889290474	209.182478757518	-1.06234126510581	0.000115251325386261	0.000855987810780683	-	27	33421638	33425622	+	3985	-	-	-
ENSBTAG00000025760	0.98680354443033	0	2.02634151002121	16.5913125856852	28.8674692718487	15.2410489662821	1.00438168481718	20.233276941272	-4.34655821460163	0.000115454585969449	0.00085706827782726	-	8	91054950	91066006	-	3598	protein_coding	acyl-coenzyme A amino acid N-acyltransferase 2 [Source:NCBI gene;Acc:530653]	-
ENSBTAG00000007442	720.366587434141	339.610983292073	390.070740679083	724.161996386967	1081.03695273199	1096.33945564122	483.349437135099	967.179468253393	-1.00061841705978	0.000122004158697614	0.000899386521770877	AKAP9	4	9333128	9455572	+	11945	protein_coding	A-kinase anchoring protein 9 [Source:VGNC Symbol;Acc:VGNC:25791]	-
ENSBTAG00000009289	6.90762481101231	10.7040711066269	11.1448783051166	46.8460590654642	34.8400491211967	41.6588671745043	9.58552474091864	41.114991787055	-2.10141667987075	0.000123972139517889	0.000911176795505117	MS4A8	29	37057599	37073704	+	1131	protein_coding	Bos taurus membrane spanning 4-domains A8 (MS4A8), mRNA. [Source:RefSeq mRNA;Acc:NM_001034056]	-
ENSBTAG00000018671	85.8519083654388	73.9554003730589	91.1853679509544	20.4951508411406	15.9268795982613	44.7070769677607	83.6642255631507	27.0430358023875	1.63141167496455	0.000131886905739936	0.00096125139357972	DCUN1D2	12	86663672	86681453	-	1584	protein_coding	defective in cullin neddylation 1 domain containing 2 [Source:VGNC Symbol;Acc:VGNC:27936]	-
ENSBTAG00000015419	147.033728120119	180.023014065999	138.804393436453	63.4373716511494	86.6024078155461	25.4017482771368	155.287045207524	58.4805092479441	1.40801816182581	0.000133716887034529	0.000972200425733397	ARHGEF37	7	60928103	60982278	+	2142	protein_coding	Bos taurus Rho guanine nucleotide exchange factor (GEF) 37 (ARHGEF37), mRNA. [Source:RefSeq mRNA;Acc:NM_001205932]	RhoGEF
ENSBTAG00000006073	15.7888567108853	14.5964605999458	9.11853679509544	43.9181803738727	46.7852088198927	55.8838462097009	13.1679513686422	48.8624118011554	-1.88965979184962	0.000134004999177865	0.000973817808822194	PODNL1	7	11759483	11765568	+	2784	protein_coding	podocan like 1 [Source:VGNC Symbol;Acc:VGNC:33102]	-
ENSBTAG00000039709	231.898832941128	162.507261346064	154.001954761612	419.66261246145	438.984618927078	244.872853391598	182.802683016268	367.840028260042	-1.00891535966108	0.000134075114759692	0.000973850196922507	PARPBP	5	65952796	66019889	+	2602	protein_coding	PARP1 binding protein [Source:VGNC Symbol;Acc:VGNC:32588]	-
ENSBTAG00000034776	119.40322887607	144.018411252799	123.606832111294	394.28766380099	366.318230760011	142.249790351966	129.009490746721	300.951894970989	-1.22230055898262	0.000134772318088617	0.000977384820498644	DDAH1	3	58618306	58775117	+	3884	protein_coding	Bos taurus dimethylarginine dimethylaminohydrolase 1 (DDAH1), mRNA. [Source:RefSeq mRNA;Acc:NM_001102201]	-
ENSBTAG00000001078	9.86803544430331	8.7578763599675	16.2107320801697	0	0	0	11.6122146281468	0	5.98578765553008	0.000136014196251948	0.000984559569940897	SRL	25	3397612	3432198	-	2382	protein_coding	sarcalumenin [Source:NCBI gene;Acc:513912]	-
ENSBTAG00000044097	153.941352931132	170.292040332701	158.054637781654	84.9084820561538	87.5978377904374	61.9802657962137	160.762677015162	78.1621952142683	1.03982177555453	0.000137284238543376	0.000991333897797152	KLF7	2	95370241	95469238	-	2069	protein_coding	Kruppel like factor 7 [Source:VGNC Symbol;Acc:VGNC:50537]	-
novel.767	119.40322887607	159.587969226075	147.922930231548	42.9422208100088	46.7852088198927	87.3820140733504	142.304709444564	59.0364812344173	1.27079054652898	0.000137832342203297	0.000994613046406241	-	6	110150773	110152052	-	1280	-	-	-
ENSBTAG00000011447	3.94721417772132	6.81168161330806	12.1580490601273	30.2547464797789	25.8811793471747	68.0766853827265	7.63898161705221	41.40420373656	-2.44051273132795	0.000140514277536701	0.00101121191869207	FAM171A2	19	44156311	44167029	-	4021	protein_coding	family with sequence similarity 171 member A2 [Source:VGNC Symbol;Acc:VGNC:28757]	-
ENSBTAG00000003822	119.40322887607	144.991508626129	181.357565146898	274.244637445738	201.076854928049	597.449119478256	148.584100883032	357.590203950681	-1.26695356989383	0.000142921837733146	0.00102604874020234	CROCC	2	135617021	135668617	-	6692	protein_coding	ciliary rootlet coiled-coil, rootletin [Source:VGNC Symbol;Acc:VGNC:55340]	-
ENSBTAG00000013224	66.1158374768321	56.4396476531239	51.6717085055408	113.211309408205	114.474447112503	166.635468698017	58.0757312118323	131.440408406242	-1.1776534628867	0.000143333721600702	0.00102839299416111	RMND1	9	88449225	88485099	-	3241	protein_coding	Bos taurus required for meiotic nuclear division 1 homolog (RMND1), mRNA. [Source:RefSeq mRNA;Acc:NM_001102164]	-
ENSBTAG00000006419	8.88123189987297	7.78477898663778	5.06585377505302	24.3989890965959	20.904029472718	83.3177343490085	7.24395488718793	42.8735843061075	-2.56255183553808	0.000145588338095623	0.00104193900590106	TNNT1	18	62274658	62285833	+	2034	protein_coding	Bos taurus troponin T1, slow skeletal type (TNNT1), mRNA. [Source:RefSeq mRNA;Acc:NM_174474]	-
ENSBTAG00000004499	89.7991225431601	136.233632266161	116.51463682622	460.652914143731	371.295380634468	104.655202901803	114.182463878514	312.201165893334	-1.45139776091451	0.000146097860438332	0.00104430046555245	RGS3	8	102734527	102832523	+	3654	protein_coding	Bos taurus regulator of G protein signaling 3 (RGS3), mRNA. [Source:RefSeq mRNA;Acc:NM_001077973]	RGS
ENSBTAG00000049289	82.8914977321478	68.1168161330806	75.9878066257953	31.2307060436428	25.8811793471747	27.4338881393077	75.6653734970079	28.1819245100417	1.42435669251816	0.000152316620280885	0.00108249166842649	-	8	59950294	59954953	+	2074	lncRNA	-	-
ENSBTAG00000018430	106.574782798476	68.1168161330806	69.9087820957317	214.711104050044	277.724962994682	107.70341269506	81.5334603424293	200.046493246595	-1.29509741816674	0.000152965747129372	0.00108606412705737	GSAP	4	43815426	43913447	+	2781	protein_coding	gamma-secretase activating protein [Source:VGNC Symbol;Acc:VGNC:29671]	-
ENSBTAG00000017105	41.4457488660739	50.6010634131456	54.7112207705726	12.6874743302299	16.9223095731527	11.1767692419402	48.9193443499307	13.5955177151076	1.84667944291558	0.000158557273741506	0.0011220045248731	FSTL4	7	44827999	45259343	-	2712	protein_coding	follistatin like 4 [Source:VGNC Symbol;Acc:VGNC:54435]	I-set
ENSBTAG00000049122	36.5117311439222	12.6502658532864	39.5136594454136	1.95191912772767	0	7.11248951759829	29.5585521475407	3.02146954844199	3.29751989423503	0.000161118374885131	0.00113916863947887	COL6A5	1	151788694	151939725	-	9967	protein_coding	collagen type VI alpha 5 chain [Source:HGNC Symbol;Acc:HGNC:26674]	VWA
ENSBTAG00000017249	24.6700886107583	45.735576546497	38.500488690403	70.2690885981963	88.5932677653287	146.314070076308	36.3020512825527	101.725475479944	-1.48565025679333	0.000164624446217169	0.00116161264809375	SBSPON	14	36436043	36467110	-	1183	protein_coding	Bos taurus somatomedin B and thrombospondin type 1 domain containing (SBSPON), mRNA. [Source:RefSeq mRNA;Acc:NM_001075869]	-
novel.38	85.8519083654388	80.767081986367	63.8297575656681	35.1345442990981	18.9131695229354	27.4338881393077	76.8162493058246	27.1605339871137	1.49943632236721	0.000165373935513035	0.00116634627271961	-	10	451588	471192	+	2061	-	-	-
ENSBTAG00000005372	24.6700886107583	25.3005317065728	50.6585377505302	3.90383825545535	3.98171989956534	9.14462937976923	33.5430526892871	5.67672917826331	2.56584303735555	0.000167210501852059	0.00117594412682302	DLGAP1	24	37577864	37876652	-	4985	protein_coding	DLG associated protein 1 [Source:VGNC Symbol;Acc:VGNC:28088]	-
ENSBTAG00000021537	31.5777134217706	45.735576546497	32.4214641603393	92.7161585670645	92.5749876648941	87.3820140733504	36.5782513762023	90.891053435103	-1.31234910293597	0.000169220723876772	0.00118726668710515	RWDD3	3	48239823	48252404	-	1393	protein_coding	Bos taurus RWD domain containing 3 (RWDD3), mRNA. [Source:RefSeq mRNA;Acc:NM_001098128]	RWD
ENSBTAG00000019321	89.7991225431601	76.8746924930481	97.264392481018	142.49009632412	166.236805806853	253.001412840282	87.9794025057421	187.242771657085	-1.08953026074107	0.000173975750007756	0.00121717373779011	CCDC57	19	50662216	50773701	+	4367	protein_coding	coiled-coil domain containing 57 [Source:VGNC Symbol;Acc:VGNC:26901]	-
ENSBTAG00000005063	17.7624637997459	31.1391159465511	25.3292688752651	68.3171694704686	58.7303685185887	90.4302238666068	24.7436162071874	72.4925872852214	-1.54998156622119	0.000175855562472231	0.00122800833455185	THEM6	14	1694331	1697806	-	2121	protein_coding	Bos taurus thioesterase superfamily member 6 (THEM6), mRNA. [Source:RefSeq mRNA;Acc:NM_001099375]	-
ENSBTAG00000021964	33.5513205106312	23.3543369599133	29.3819518953075	64.4133312150132	64.7029483679367	119.896251868085	28.762536455284	83.0041771503451	-1.52867409450289	0.000177425072654382	0.00123780276463302	CDH17	14	70104355	70207101	+	3680	protein_coding	Bos taurus cadherin 17 (CDH17), mRNA. [Source:RefSeq mRNA;Acc:NM_001098902]	Cadherin
ENSBTAG00000011646	42.4325524105042	52.547258159805	41.5400009554348	91.7401990032007	139.360196484787	95.5105735220342	45.5066038419147	108.870323003341	-1.25789731156155	0.000178165345533511	0.00124121578438376	ZNF512B	13	53879286	53887495	+	3845	protein_coding	zinc finger protein 512B [Source:VGNC Symbol;Acc:VGNC:37291]	-
ENSBTAG00000052532	92.7595331764511	106.06761369294	120.567319846262	208.855346666861	130.401326710765	506.002825680564	106.464822238551	281.75316635273	-1.4038363582032	0.000180131073397345	0.00125432116461475	-	25	570916	573229	+	2022	protein_coding	-	WD40
ENSBTAG00000004140	70.0630516545535	73.9554003730589	42.5531717104454	7.8076765109107	9.95429974891334	29.4660280014786	62.1905412460193	15.7426680871009	1.98624414954831	0.00018031482578868	0.00125460212092896	STKLD1	11	104285624	104303152	+	2067	protein_coding	serine/threonine kinase like domain containing 1 [Source:VGNC Symbol;Acc:VGNC:35403]	Pkinase
ENSBTAG00000005951	143.086513942398	123.583366412875	152.988784006601	67.3412099066048	61.7166584432627	73.1570350381539	139.886221453958	67.4049677960071	1.05327151491823	0.000181933620033911	0.00126390606667118	HIC2	17	72191445	72195702	+	3170	protein_coding	HIC ZBTB transcriptional repressor 2 [Source:VGNC Symbol;Acc:VGNC:29846]	BTB
ENSBTAG00000054162	101.640765076324	74.9284977463886	104.356587766092	172.744842803899	166.236805806853	224.551454769889	93.6419501962683	187.844367793547	-1.00456232873077	0.000184284772782881	0.00127784560538368	HOXB8	19	37878104	37881003	+	2111	protein_coding	homeobox B8 [Source:NCBI gene;Acc:785855]	Homeobox
ENSBTAG00000003326	197.360708886066	152.776287612766	137.791222681442	86.8604011838815	74.6572481168501	77.2213147624957	162.642739726758	79.5796546877424	1.03116738837004	0.000185144988421132	0.00128261114818414	NAIP	20	10147256	10176131	-	3472	protein_coding	NLR family apoptosis inhibitory protein [Source:VGNC Symbol;Acc:VGNC:31873]	NACHT
ENSBTAG00000003049	17.7624637997459	24.3274343332431	34.4478056703605	65.3892907788771	74.6572481168501	78.2373846935812	25.5125679344499	72.7613078631028	-1.51315882587783	0.000189436840897305	0.00130928575218492	MICALL2	25	41461263	41480286	+	3027	protein_coding	Bos taurus MICAL like 2 (MICALL2), mRNA. [Source:RefSeq mRNA;Acc:NM_001098932]	CH
ENSBTAG00000019070	10.8548389887336	9.73097373329723	12.1580490601273	0	0	0	10.9146205940527	0	5.89687276247388	0.000190276356489442	0.00131447550975846	PMP22	19	32755609	32781362	-	1811	protein_coding	Bos taurus peripheral myelin protein 22 (PMP22), mRNA. [Source:RefSeq mRNA;Acc:NM_001101156]	-
novel.512	143.086513942398	114.825490052907	103.343417011082	51.7258568847834	39.8171989956534	65.0284755894701	120.418473668796	52.1905104899689	1.20696867219044	0.000192115988456561	0.00132656626666095	-	25	10305573	10310568	+	1570	-	-	-
ENSBTAG00000012972	100.653961531894	85.6325688530156	73.9614651157741	130.778581557754	173.204815631092	277.387091186333	86.7493318335611	193.790162791727	-1.15872088205762	0.000193730512250833	0.00133398837405031	CYP2U1	6	17261763	17282966	-	4589	protein_coding	Bos taurus cytochrome P450, family 2, subfamily U, polypeptide 1 (CYP2U1), mRNA. [Source:RefSeq mRNA;Acc:NM_001076050]	p450
novel.644	17.7624637997459	26.2736290799025	26.3424396302757	55.6296951402387	53.753218644132	112.783762350487	23.4595108366414	74.0555587116193	-1.65784834841651	0.000194053858444129	0.00133497533786796	-	3	119471223	119474583	+	1780	-	-	-
ENSBTAG00000003457	259.529332185177	364.911514998646	370.820496333881	148.345853707303	118.456167012069	230.647874356402	331.753781172568	165.816631691925	1.00102184163372	0.000195452322454847	0.00134334978992136	ATF5	18	56269038	56273691	+	1853	protein_coding	Bos taurus activating transcription factor 5 (ATF5), mRNA. [Source:RefSeq mRNA;Acc:NM_001192422]	bZIP_1
ENSBTAG00000011340	226.964815218976	166.399650839383	174.265369861824	444.061601558046	475.815527998058	228.615734494231	189.209945306728	382.830954683445	-1.01697352265115	0.000198059677034805	0.00135938043950959	NSL1	16	70771022	70806428	+	2081	protein_coding	Bos taurus NSL1, MIS12 kinetochore complex component (NSL1), mRNA. [Source:RefSeq mRNA;Acc:NM_001101876]	-
ENSBTAG00000005034	68.0894445656928	58.3858423997834	54.7112207705726	133.706460249346	83.6161178908721	264.178182082222	60.3955025786829	160.50025340748	-1.40940969517307	0.000199061008239646	0.00136536682853664	CAPN5	15	56472805	56530219	+	5578	protein_coding	Bos taurus calpain 5 (CAPN5), mRNA. [Source:RefSeq mRNA;Acc:NM_001192894]	Peptidase_C2
ENSBTAG00000037465	48.3533736770862	45.735576546497	30.3951226503181	107.355552025022	121.442456936743	79.2534546246667	41.4946909579671	102.683821195477	-1.30651326002348	0.00019911599582826	0.00136536682853664	TRIM34	15	47890408	47904741	-	2450	protein_coding	Bos taurus tripartite motif containing 34 (TRIM34), mRNA. [Source:RefSeq mRNA;Acc:NM_001046461]	SPRY
ENSBTAG00000019554	11.841642533164	8.7578763599675	11.1448783051166	37.0864634268258	50.766928719458	37.5945874501624	10.5814657327494	41.8159931988154	-1.98322258107873	0.000199950035894021	0.00136938279365975	FBP2	8	81003304	81046397	-	2328	protein_coding	fructose-bisphosphatase 2 [Source:VGNC Symbol;Acc:VGNC:28888]	-
ENSBTAG00000016574	7.89442835544264	2.91929211998917	6.07902453006363	24.3989890965959	25.8811793471747	46.7392168299316	5.63091500183181	32.3397950912341	-2.52291727953381	0.000200055457540392	0.00136938279365975	RGS11	25	299628	304824	-	1405	protein_coding	regulator of G protein signaling 11 [Source:VGNC Symbol;Acc:VGNC:33912]	RGS
novel.609	154.928156475562	258.843901305706	299.898543483139	111.259390280477	92.5749876648941	136.153370765453	237.890200421469	113.329249570275	1.069884183708	0.000200070962369247	0.00136938279365975	-	29	42586321	42587095	-	775	-	-	-
ENSBTAG00000017500	22.6964815218976	54.4934529064645	41.5400009554348	5.85575738318302	3.98171989956534	13.2089091041111	39.5766451279323	7.68212879561982	2.36879766968625	0.00020132215387172	0.00137731097150616	KCNK12	11	29914745	29963621	-	1678	protein_coding	Bos taurus potassium two pore domain channel subfamily K member 12 (KCNK12), mRNA. [Source:RefSeq mRNA;Acc:NM_001205890]	Ion_trans_2
ENSBTAG00000004036	151.967745842271	131.368145399513	175.278540616835	227.398578380274	260.80265342153	430.813650780239	152.871477286206	306.338294194014	-1.00272983409095	0.000204331756648186	0.00139596896112662	GJC1	19	44526681	44554914	-	1922	protein_coding	Bos taurus gap junction protein gamma 1 (GJC1), mRNA. [Source:RefSeq mRNA;Acc:NM_001046076]	Connexin
ENSBTAG00000001321	0	0.973097373329723	1.0131707550106	8.78363607477453	14.93144962337	34.546377656906	0.662089376113442	19.4204877850168	-4.87580460918459	0.000205247904385243	0.00140093737590517	IL1B	11	46543394	46552101	-	1930	protein_coding	interleukin 1 beta [Source:VGNC Symbol;Acc:VGNC:52787]	-
ENSBTAG00000050923	36.5117311439222	36.9777001865295	61.8034160556469	10.7355552025022	10.9497297238047	13.2089091041111	45.0976157953662	11.6313980101393	1.95501550018907	0.00020571422618597	0.00140347442630649	-	26	51935608	51936660	+	1053	lncRNA	-	-
ENSBTAG00000013197	166.769799008726	181.969208812658	216.818541572269	81.0046438006985	69.6800982423934	121.928391730256	188.519183131218	90.8710445911161	1.05340917966155	0.000206718574794228	0.00140903028554595	PSEN2	16	29851509	29872546	+	4448	protein_coding	presenilin 2 [Source:VGNC Symbol;Acc:VGNC:33435]	-
novel.760	15.7888567108853	8.7578763599675	6.07902453006363	40.9903016822812	42.8034889203274	42.6749371055897	10.2085858669721	42.1562425693994	-2.04433143882787	0.000214002032132355	0.00145133888458486	-	6	71168852	71170584	-	1733	-	-	-
novel.165	46.3797665882255	12.6502658532864	21.2765858552227	59.5335333956941	60.7212284683714	182.892587595385	26.7688727655782	101.049116486483	-1.91593563564424	0.000215219819018197	0.00145759833592598	-	13	50941970	50943244	-	1275	-	-	-
ENSBTAG00000040082	24.6700886107583	12.6502658532864	12.1580490601273	41.966261246145	60.7212284683714	68.0766853827265	16.492801174724	56.921391699081	-1.7860415412414	0.000217060564477648	0.00146738481874771	HOXA10	4	68862439	68872086	+	2049	protein_coding	homeobox A10 [Source:VGNC Symbol;Acc:VGNC:53647]	-
ENSBTAG00000048331	18.7492673441763	17.515752719935	18.2370735901909	52.7018164486472	41.808058945436	83.3177343490085	18.1673645514341	59.2758699143639	-1.70555477803092	0.00022306714722558	0.00150251161982586	-	17	55355159	55391764	+	2776	protein_coding	-	APH
ENSBTAG00000018041	4.93401772215165	5.83858423997834	3.03951226503181	21.4711104050044	25.8811793471747	37.5945874501624	4.6040380757206	28.3156257341138	-2.61700904409215	0.000223168358850889	0.00150251161982586	ACADSB	26	42805983	42855916	+	1898	protein_coding	Bos taurus acyl-CoA dehydrogenase short/branched chain (ACADSB), mRNA. [Source:RefSeq mRNA;Acc:NM_001017933]	-
ENSBTAG00000006686	0	0	5.06585377505302	23.4230295327321	29.86289924674	15.2410489662821	1.68861792501767	22.8423259152514	-3.77672461773324	0.000224879595536021	0.00151265948344229	NPNT	6	19173926	19254856	-	5989	protein_coding	nephronectin [Source:VGNC Symbol;Acc:VGNC:32209]	EGF_CA
ENSBTAG00000045902	35.5249275994919	62.2782318931023	54.7112207705726	96.6199968225199	92.5749876648941	222.519314907718	50.8381267543889	137.238099798377	-1.4319752669528	0.00023083073443953	0.00154847646006654	EPHB2	2	129898024	130038309	-	3887	protein_coding	Bos taurus EPH receptor B2 (EPHB2), mRNA. [Source:RefSeq mRNA;Acc:NM_001191498]	Pkinase_Tyr
ENSBTAG00000037526	15.7888567108853	10.7040711066269	6.07902453006363	0	0	0	10.857317449192	0	5.89007560061795	0.00023567051027559	0.00157808803991312	FABP4	14	44676542	44681059	-	754	protein_coding	fatty acid binding protein 4 [Source:HGNC Symbol;Acc:HGNC:3559]	-
ENSBTAG00000003709	33.5513205106312	31.1391159465511	25.3292688752651	77.1008055452431	115.469877087395	56.8999161407863	30.0065684441492	83.1568662578081	-1.47025086894912	0.000238864772118934	0.00159587490994055	ITGB8	4	29024090	29115760	+	2842	protein_coding	Bos taurus integrin subunit beta 8 (ITGB8), mRNA. [Source:RefSeq mRNA;Acc:NM_001192875]	-
ENSBTAG00000006507	144.073317486828	97.3097373329723	97.264392481018	31.2307060436428	43.7989188952187	61.9802657962137	112.882482433606	45.6699635783584	1.3070478587601	0.000241812605437083	0.00161266392259119	ADAMTS3	6	87427184	87706738	-	4996	protein_coding	ADAM metallopeptidase with thrombospondin type 1 motif 3 [Source:VGNC Symbol;Acc:VGNC:25626]	TSP_1
ENSBTAG00000054531	4.93401772215165	1.94619474665945	2.02634151002121	19.5191912772767	32.849189171414	19.3053286906239	2.96885132627744	23.8912363797716	-3.00762648203134	0.000250784793746381	0.00166352417748047	KIAA1841	11	43826699	43867415	+	2016	protein_coding	KIAA1841 [Source:HGNC Symbol;Acc:HGNC:29387]	-
ENSBTAG00000008739	29.6041063329099	19.4619474665945	32.4214641603393	2.92787869159151	1.99085994978267	7.11248951759829	27.1625059866146	4.01040938632416	2.76418942241308	0.000252298884868579	0.00167207196620678	SAMD11	16	51526682	51544095	-	2066	protein_coding	sterile alpha motif domain containing 11 [Source:HGNC Symbol;Acc:HGNC:28706]	SAM_1
ENSBTAG00000006987	66.1158374768321	63.251329266432	44.5795132204666	21.4711104050044	20.904029472718	7.11248951759829	57.9822266545769	16.4958764651069	1.81131805588085	0.000253608913363784	0.00167998098744685	CERS3	21	6079335	6238773	+	3250	protein_coding	Bos taurus ceramide synthase 3 (CERS3), mRNA. [Source:RefSeq mRNA;Acc:NM_001099389]	LAG1
ENSBTAG00000017103	56.2478020325288	42.8162844265078	64.8429283206787	11.711514766366	17.917739548044	20.3213986217094	54.6356715932384	16.6502176453732	1.71546380916993	0.000253799276892467	0.00167998098744685	MAP3K13	1	81711839	81868201	-	4142	protein_coding	Bos taurus mitogen-activated protein kinase kinase kinase 13 (MAP3K13), mRNA. [Source:RefSeq mRNA;Acc:NM_001101853]	Pkinase_Tyr
novel.924	4.93401772215165	8.7578763599675	8.10536604008484	25.3749486604598	33.8446191463054	44.7070769677607	7.265753374068	34.6422149248419	-2.25267662301369	0.000258468307137132	0.00170914040635664	-	X	37886209	37908894	-	2744	-	PF09341:Transcription factor Pcc1	-
ENSBTAG00000018971	23.6832850663279	27.2467264532322	27.3556103852863	94.6680776947922	69.6800982423934	53.8517063475299	26.0952073016155	72.7332940949052	-1.47962381030237	0.000259047042633978	0.00171144130794974	RAD51B	10	79669849	80286850	+	1095	protein_coding	RAD51 paralog B [Source:VGNC Symbol;Acc:VGNC:33685]	-
ENSBTAG00000015836	32.5645169662009	29.1929211998917	30.3951226503181	105.403632897294	108.501867263155	46.7392168299316	30.7175202721369	86.8815723301272	-1.50071719431964	0.000259197406241383	0.00171167227487631	-	18	52865366	52918727	-	4249	protein_coding	exocyst complex component 3 like 2 [Source:NCBI gene;Acc:539328]	-
ENSBTAG00000039055	0	0.973097373329723	3.03951226503181	16.5913125856852	24.8857493722834	16.2571188973675	1.33753654612051	19.2447269517787	-3.85849150152869	0.000263865121533988	0.00173862615841497	ANKRD65	16	51125124	51128060	+	1941	protein_coding	Bos taurus ankyrin repeat domain 65 (ANKRD65), mRNA. [Source:RefSeq mRNA;Acc:NM_001102349]	-
ENSBTAG00000021466	20.7228744330369	30.1660185732214	20.2634151002121	69.2931290343324	65.6983783428281	64.0124056583846	23.7174360354901	66.334637678515	-1.48276734395016	0.000267072320160843	0.00175741643860941	COL3A1	2	7375289	7414912	-	5405	protein_coding	Bos taurus collagen type III alpha 1 chain (COL3A1), mRNA. [Source:RefSeq mRNA;Acc:NM_001076831]	VWC
ENSBTAG00000050848	140.126103309107	130.395048026183	172.239028351803	55.6296951402387	74.6572481168501	82.3016644179231	147.586726562364	70.8628692250039	1.05891028543376	0.000270364097705566	0.00177592572948138	ZCCHC2	24	60903462	60958117	+	3348	protein_coding	zinc finger CCHC-type containing 2 [Source:HGNC Symbol;Acc:HGNC:22916]	-
ENSBTAG00000039524	6.90762481101231	4.86548686664861	13.1712198151379	39.0383825545535	63.7075183930454	20.3213986217094	8.31477716426626	41.0224331897694	-2.30673448220601	0.000277779580699846	0.00181578966105779	-	5	74501674	74571162	-	1008	protein_coding	-	-
ENSBTAG00000010501	58.2214091213895	65.1975240130914	69.9087820957317	136.634338940937	163.250515882179	108.719482626145	64.4425717434042	136.20144581642	-1.08013375390799	0.000278288065369539	0.00181773349791788	SELENOV	18	49184744	49190099	+	1829	protein_coding	Bos taurus selenoprotein V (SELENOV), mRNA. [Source:RefSeq mRNA;Acc:NM_001163244]	-
ENSBTAG00000048699	192.426691163914	104.12141894628	100.30390474605	234.230295327321	190.127125204245	564.934881683521	132.284004952082	329.764100738362	-1.31734753136917	0.000286435543917529	0.00186510650620091	RF01871	29	43675284	43675387	+	104	misc_RNA	-	-
ENSBTAG00000021717	531.887110447948	586.777716117823	662.613673776935	341.585847352343	392.199410107186	147.330140007393	593.759500114235	293.705132488974	1.01507865405482	0.000286455813182692	0.00186510650620091	BDKRB2	21	61081307	61151037	+	4460	protein_coding	bradykinin receptor B2 [Source:VGNC Symbol;Acc:VGNC:26460]	7tm_1
ENSBTAG00000051435	29.6041063329099	27.2467264532322	37.4873179353924	77.1008055452431	72.6663881670674	88.3980840044359	31.4460502405115	79.3884259055821	-1.33683192436315	0.000287593941206426	0.0018716951891065	ZFP30	18	47613694	47637327	-	4639	protein_coding	Bos taurus ZFP30 zinc finger protein (ZFP30), mRNA. [Source:RefSeq mRNA;Acc:NM_001102539]	KRAB
novel.787	124.337246598222	141.09911913281	158.054637781654	344.513726043934	367.313660734902	165.619398766932	141.163667837562	292.482261848589	-1.051499074814	0.000290165226542171	0.00188677362563502	-	7	82219293	82230615	+	7516	-	PF00078:Reverse transcriptase (RNA-dependent DNA polymerase)	RVT_1
[truncated: 475 more rows]
