# Supplementary material for: Effect of matrine in MAC-T cells and their transcriptome analysis: A basic study
Source: PLoS One. 2023 Jan 27;18(1):e0280905. doi: 10.1371/journal.pone.0280905 (PMC9882957; doi:10.1371/journal.pone.0280905)
Supplement: S2 Table — (XLS) [file pone.0280905.s002.xls]

Category	GOID	Description	GeneRatio	BgRatio	pvalue	padj	geneID	geneName	Count	Up	Up_Gene_id	Down	Down_Gene_id
BP	GO:0006260	DNA replication	48/1186	187/12217	1.86592872568257e-10	3.77206200547252e-07	ENSBTAG00000010721/ENSBTAG00000015172/ENSBTAG00000030965/ENSBTAG00000015346/ENSBTAG00000010384/ENSBTAG00000000988/ENSBTAG00000015595/ENSBTAG00000018589/ENSBTAG00000011083/ENSBTAG00000017329/ENSBTAG00000009661/ENSBTAG00000000590/ENSBTAG00000019984/ENSBTAG00000015338/ENSBTAG00000014380/ENSBTAG00000004316/ENSBTAG00000008001/ENSBTAG00000007137/ENSBTAG00000002719/ENSBTAG00000000638/ENSBTAG00000026842/…	MCM3/MCM6/MCM7/NASP/CDC6/BRCA2/MCM5/RFC2/POLD1/GMNN/RNASEH2A/POLE/GINS1/DSCC1/MCM2/BOD1L1/NUCKS1/RFC5/ORC1/CDT1/ZRANB3/CCNE2/CHAF1A/MCM4/SMC3/WDHD1/ATRX/GINS2/RRM1/POLD3/BLM/MGME1/POLA1/PCLAF/MCM8/STAG2/POLE2/ATAD5/WRN/MCIDAS/PRIM1/TREX1/ESCO2/MMS22L/FBXO5/ATR/E2F7/NFIX	48	1	ENSBTAG00000008406	47	ENSBTAG00000010721/ENSBTAG00000015172/ENSBTAG00000030965/ENSBTAG00000015346/ENSBTAG00000010384/ENSBTAG00000000988/ENSBTAG00000015595/ENSBTAG00000018589/ENSBTAG00000011083/ENSBTAG00000017329/ENSBTAG00000009661/ENSBTAG00000000590/ENSBTAG00000019984/ENSBTAG00000015338/ENSBTAG00000014380/ENSBTAG00000004316/ENSBTAG00000008001/ENSBTAG00000007137/ENSBTAG00000002719/ENSBTAG00000000638/ENSBTAG00000026842/…
BP	GO:0006261	DNA-dependent DNA replication	36/1186	118/12217	2.08161326105517e-10	3.77206200547252e-07	ENSBTAG00000010721/ENSBTAG00000015172/ENSBTAG00000030965/ENSBTAG00000010384/ENSBTAG00000000988/ENSBTAG00000015595/ENSBTAG00000018589/ENSBTAG00000011083/ENSBTAG00000017329/ENSBTAG00000009661/ENSBTAG00000000590/ENSBTAG00000019984/ENSBTAG00000015338/ENSBTAG00000014380/ENSBTAG00000004316/ENSBTAG00000008001/ENSBTAG00000007137/ENSBTAG00000000638/ENSBTAG00000026842/ENSBTAG00000004906/ENSBTAG00000017021/…	MCM3/MCM6/MCM7/CDC6/BRCA2/MCM5/RFC2/POLD1/GMNN/RNASEH2A/POLE/GINS1/DSCC1/MCM2/BOD1L1/NUCKS1/RFC5/CDT1/ZRANB3/CCNE2/MCM4/SMC3/WDHD1/ATRX/BLM/MGME1/POLA1/MCM8/STAG2/POLE2/ATAD5/WRN/PRIM1/MMS22L/FBXO5/E2F7	36	0		36	ENSBTAG00000010721/ENSBTAG00000015172/ENSBTAG00000030965/ENSBTAG00000010384/ENSBTAG00000000988/ENSBTAG00000015595/ENSBTAG00000018589/ENSBTAG00000011083/ENSBTAG00000017329/ENSBTAG00000009661/ENSBTAG00000000590/ENSBTAG00000019984/ENSBTAG00000015338/ENSBTAG00000014380/ENSBTAG00000004316/ENSBTAG00000008001/ENSBTAG00000007137/ENSBTAG00000000638/ENSBTAG00000026842/ENSBTAG00000004906/ENSBTAG00000017021/…
BP	GO:0016126	sterol biosynthetic process	18/1186	34/12217	2.5169452883491e-10	3.77206200547252e-07	ENSBTAG00000018936/ENSBTAG00000016465/ENSBTAG00000001592/ENSBTAG00000001992/ENSBTAG00000009231/ENSBTAG00000003068/ENSBTAG00000005498/ENSBTAG00000011987/ENSBTAG00000003948/ENSBTAG00000012059/ENSBTAG00000019246/ENSBTAG00000004688/ENSBTAG00000005183/ENSBTAG00000011839/ENSBTAG00000012432/ENSBTAG00000007840/ENSBTAG00000005976/ENSBTAG00000021272	LSS/DHCR7/INSIG1/CYP51A1/NSDHL/MSMO1/SQLE/ERG28/FDPS/MVD/SC5D/DHCR24/MVK/HMGCS1/FDFT1/HMGCR/HSD17B7/ABCG1	18	17	ENSBTAG00000018936/ENSBTAG00000016465/ENSBTAG00000001592/ENSBTAG00000001992/ENSBTAG00000009231/ENSBTAG00000003068/ENSBTAG00000005498/ENSBTAG00000011987/ENSBTAG00000003948/ENSBTAG00000012059/ENSBTAG00000019246/ENSBTAG00000004688/ENSBTAG00000005183/ENSBTAG00000011839/ENSBTAG00000012432/ENSBTAG00000007840/ENSBTAG00000005976	1	ENSBTAG00000021272
BP	GO:1902653	secondary alcohol biosynthetic process	15/1186	28/12217	6.51791277849349e-09	7.32613396302668e-06	ENSBTAG00000018936/ENSBTAG00000016465/ENSBTAG00000001592/ENSBTAG00000001992/ENSBTAG00000009231/ENSBTAG00000011987/ENSBTAG00000003948/ENSBTAG00000012059/ENSBTAG00000019246/ENSBTAG00000004688/ENSBTAG00000005183/ENSBTAG00000012432/ENSBTAG00000007840/ENSBTAG00000005976/ENSBTAG00000021272	LSS/DHCR7/INSIG1/CYP51A1/NSDHL/ERG28/FDPS/MVD/SC5D/DHCR24/MVK/FDFT1/HMGCR/HSD17B7/ABCG1	15	14	ENSBTAG00000018936/ENSBTAG00000016465/ENSBTAG00000001592/ENSBTAG00000001992/ENSBTAG00000009231/ENSBTAG00000011987/ENSBTAG00000003948/ENSBTAG00000012059/ENSBTAG00000019246/ENSBTAG00000004688/ENSBTAG00000005183/ENSBTAG00000012432/ENSBTAG00000007840/ENSBTAG00000005976	1	ENSBTAG00000021272
BP	GO:0016125	sterol metabolic process	24/1186	72/12217	3.19390313219061e-08	2.73833593048457e-05	ENSBTAG00000018936/ENSBTAG00000016465/ENSBTAG00000001592/ENSBTAG00000001992/ENSBTAG00000009231/ENSBTAG00000003068/ENSBTAG00000005498/ENSBTAG00000011987/ENSBTAG00000003948/ENSBTAG00000012059/ENSBTAG00000019246/ENSBTAG00000012314/ENSBTAG00000004688/ENSBTAG00000005183/ENSBTAG00000011839/ENSBTAG00000012432/ENSBTAG00000020661/ENSBTAG00000006934/ENSBTAG00000007840/ENSBTAG00000005976/ENSBTAG00000045498/…	LSS/DHCR7/INSIG1/CYP51A1/NSDHL/MSMO1/SQLE/ERG28/FDPS/MVD/SC5D/LDLR/DHCR24/MVK/HMGCS1/FDFT1/ABCA1/CYP11A1/HMGCR/HSD17B7/SULT2B1/EBPL/ABCG1/EPHX2	24	19	ENSBTAG00000018936/ENSBTAG00000016465/ENSBTAG00000001592/ENSBTAG00000001992/ENSBTAG00000009231/ENSBTAG00000003068/ENSBTAG00000005498/ENSBTAG00000011987/ENSBTAG00000003948/ENSBTAG00000012059/ENSBTAG00000019246/ENSBTAG00000012314/ENSBTAG00000004688/ENSBTAG00000005183/ENSBTAG00000011839/ENSBTAG00000012432/ENSBTAG00000007840/ENSBTAG00000005976/ENSBTAG00000045498	5	ENSBTAG00000020661/ENSBTAG00000006934/ENSBTAG00000018410/ENSBTAG00000021272/ENSBTAG00000015241
BP	GO:0006695	cholesterol biosynthetic process	14/1186	27/12217	3.65436289655414e-08	2.73833593048457e-05	ENSBTAG00000018936/ENSBTAG00000016465/ENSBTAG00000001592/ENSBTAG00000001992/ENSBTAG00000009231/ENSBTAG00000003948/ENSBTAG00000012059/ENSBTAG00000019246/ENSBTAG00000004688/ENSBTAG00000005183/ENSBTAG00000012432/ENSBTAG00000007840/ENSBTAG00000005976/ENSBTAG00000021272	LSS/DHCR7/INSIG1/CYP51A1/NSDHL/FDPS/MVD/SC5D/DHCR24/MVK/FDFT1/HMGCR/HSD17B7/ABCG1	14	13	ENSBTAG00000018936/ENSBTAG00000016465/ENSBTAG00000001592/ENSBTAG00000001992/ENSBTAG00000009231/ENSBTAG00000003948/ENSBTAG00000012059/ENSBTAG00000019246/ENSBTAG00000004688/ENSBTAG00000005183/ENSBTAG00000012432/ENSBTAG00000007840/ENSBTAG00000005976	1	ENSBTAG00000021272
BP	GO:0006694	steroid biosynthetic process	26/1186	85/12217	6.3477273078908e-08	4.07705456803958e-05	ENSBTAG00000018936/ENSBTAG00000016465/ENSBTAG00000001592/ENSBTAG00000001992/ENSBTAG00000009231/ENSBTAG00000003068/ENSBTAG00000005498/ENSBTAG00000011987/ENSBTAG00000003948/ENSBTAG00000012186/ENSBTAG00000012059/ENSBTAG00000019246/ENSBTAG00000004688/ENSBTAG00000005183/ENSBTAG00000011839/ENSBTAG00000012432/ENSBTAG00000016906/ENSBTAG00000006934/ENSBTAG00000007840/ENSBTAG00000005976/ENSBTAG00000045886/…	LSS/DHCR7/INSIG1/CYP51A1/NSDHL/MSMO1/SQLE/ERG28/FDPS/DKKL1/MVD/SC5D/DHCR24/MVK/HMGCS1/FDFT1/CYP27B1/CYP11A1/HMGCR/HSD17B7/STARD4/SDR42E1/IL1B/ABCG1/TNF/BMP2	26	19	ENSBTAG00000018936/ENSBTAG00000016465/ENSBTAG00000001592/ENSBTAG00000001992/ENSBTAG00000009231/ENSBTAG00000003068/ENSBTAG00000005498/ENSBTAG00000011987/ENSBTAG00000003948/ENSBTAG00000012059/ENSBTAG00000019246/ENSBTAG00000004688/ENSBTAG00000005183/ENSBTAG00000011839/ENSBTAG00000012432/ENSBTAG00000016906/ENSBTAG00000007840/ENSBTAG00000005976/ENSBTAG00000045886	7	ENSBTAG00000012186/ENSBTAG00000006934/ENSBTAG00000018394/ENSBTAG00000001321/ENSBTAG00000021272/ENSBTAG00000025471/ENSBTAG00000005111
BP	GO:1901617	organic hydroxy compound biosynthetic process	33/1186	126/12217	7.68364481492995e-08	4.31820838599063e-05	ENSBTAG00000018936/ENSBTAG00000016465/ENSBTAG00000001592/ENSBTAG00000001992/ENSBTAG00000009231/ENSBTAG00000003068/ENSBTAG00000005498/ENSBTAG00000011987/ENSBTAG00000003948/ENSBTAG00000012186/ENSBTAG00000012059/ENSBTAG00000019246/ENSBTAG00000004688/ENSBTAG00000005183/ENSBTAG00000011839/ENSBTAG00000012432/ENSBTAG00000009951/ENSBTAG00000027051/ENSBTAG00000005958/ENSBTAG00000016906/ENSBTAG00000007840/…	LSS/DHCR7/INSIG1/CYP51A1/NSDHL/MSMO1/SQLE/ERG28/FDPS/DKKL1/MVD/SC5D/DHCR24/MVK/HMGCS1/FDFT1/PGP/PTAFR/PTK2B/CYP27B1/HMGCR/WNT5A/HSD17B7/SLC24A5/DAO/STARD4/IL1B/ISYNA1/SLC7A11/ABCG1/TNF/ITPKA/BMP2	33	26	ENSBTAG00000018936/ENSBTAG00000016465/ENSBTAG00000001592/ENSBTAG00000001992/ENSBTAG00000009231/ENSBTAG00000003068/ENSBTAG00000005498/ENSBTAG00000011987/ENSBTAG00000003948/ENSBTAG00000012059/ENSBTAG00000019246/ENSBTAG00000004688/ENSBTAG00000005183/ENSBTAG00000011839/ENSBTAG00000012432/ENSBTAG00000009951/ENSBTAG00000027051/ENSBTAG00000005958/ENSBTAG00000016906/ENSBTAG00000007840/ENSBTAG00000005976/…	7	ENSBTAG00000012186/ENSBTAG00000020221/ENSBTAG00000004854/ENSBTAG00000001321/ENSBTAG00000021272/ENSBTAG00000025471/ENSBTAG00000005111
BP	GO:1902652	secondary alcohol metabolic process	22/1186	65/12217	8.74203076283062e-08	4.36713003440961e-05	ENSBTAG00000018936/ENSBTAG00000016465/ENSBTAG00000001592/ENSBTAG00000001992/ENSBTAG00000009231/ENSBTAG00000005498/ENSBTAG00000011987/ENSBTAG00000003948/ENSBTAG00000012059/ENSBTAG00000019246/ENSBTAG00000012314/ENSBTAG00000004688/ENSBTAG00000005183/ENSBTAG00000012432/ENSBTAG00000020661/ENSBTAG00000016906/ENSBTAG00000006934/ENSBTAG00000007840/ENSBTAG00000005976/ENSBTAG00000045498/ENSBTAG00000021272/…	LSS/DHCR7/INSIG1/CYP51A1/NSDHL/SQLE/ERG28/FDPS/MVD/SC5D/LDLR/DHCR24/MVK/FDFT1/ABCA1/CYP27B1/CYP11A1/HMGCR/HSD17B7/SULT2B1/ABCG1/EPHX2	22	18	ENSBTAG00000018936/ENSBTAG00000016465/ENSBTAG00000001592/ENSBTAG00000001992/ENSBTAG00000009231/ENSBTAG00000005498/ENSBTAG00000011987/ENSBTAG00000003948/ENSBTAG00000012059/ENSBTAG00000019246/ENSBTAG00000012314/ENSBTAG00000004688/ENSBTAG00000005183/ENSBTAG00000012432/ENSBTAG00000016906/ENSBTAG00000007840/ENSBTAG00000005976/ENSBTAG00000045498	4	ENSBTAG00000020661/ENSBTAG00000006934/ENSBTAG00000021272/ENSBTAG00000015241
BP	GO:0008202	steroid metabolic process	35/1186	143/12217	1.92732227502221e-07	8.66524094849985e-05	ENSBTAG00000004557/ENSBTAG00000018936/ENSBTAG00000010531/ENSBTAG00000016465/ENSBTAG00000001592/ENSBTAG00000001992/ENSBTAG00000009231/ENSBTAG00000003068/ENSBTAG00000005498/ENSBTAG00000011987/ENSBTAG00000003948/ENSBTAG00000012186/ENSBTAG00000012059/ENSBTAG00000019246/ENSBTAG00000012314/ENSBTAG00000004688/ENSBTAG00000005183/ENSBTAG00000011839/ENSBTAG00000012432/ENSBTAG00000020661/ENSBTAG00000016906/…	DHRS9/LSS/CYP1B1/DHCR7/INSIG1/CYP51A1/NSDHL/MSMO1/SQLE/ERG28/FDPS/DKKL1/MVD/SC5D/LDLR/DHCR24/MVK/HMGCS1/FDFT1/ABCA1/CYP27B1/CYP11A1/HMGCR/CYP1A1/HSD17B7/STARD4/SDR42E1/IL1B/SULT2B1/EBPL/ABCG1/EPHX2/TNF/BMP2/CYP24A1	35	22	ENSBTAG00000004557/ENSBTAG00000018936/ENSBTAG00000016465/ENSBTAG00000001592/ENSBTAG00000001992/ENSBTAG00000009231/ENSBTAG00000003068/ENSBTAG00000005498/ENSBTAG00000011987/ENSBTAG00000003948/ENSBTAG00000012059/ENSBTAG00000019246/ENSBTAG00000012314/ENSBTAG00000004688/ENSBTAG00000005183/ENSBTAG00000011839/ENSBTAG00000012432/ENSBTAG00000016906/ENSBTAG00000007840/ENSBTAG00000005976/ENSBTAG00000045886/…	13	ENSBTAG00000010531/ENSBTAG00000012186/ENSBTAG00000020661/ENSBTAG00000006934/ENSBTAG00000001021/ENSBTAG00000018394/ENSBTAG00000001321/ENSBTAG00000018410/ENSBTAG00000021272/ENSBTAG00000015241/ENSBTAG00000025471/ENSBTAG00000005111/ENSBTAG00000002765
BP	GO:0046165	alcohol biosynthetic process	23/1186	77/12217	5.82731945457648e-07	0.000238178438797962	ENSBTAG00000018936/ENSBTAG00000016465/ENSBTAG00000001592/ENSBTAG00000001992/ENSBTAG00000009231/ENSBTAG00000011987/ENSBTAG00000003948/ENSBTAG00000012059/ENSBTAG00000019246/ENSBTAG00000004688/ENSBTAG00000005183/ENSBTAG00000012432/ENSBTAG00000009951/ENSBTAG00000027051/ENSBTAG00000005958/ENSBTAG00000016906/ENSBTAG00000007840/ENSBTAG00000005976/ENSBTAG00000001321/ENSBTAG00000017482/ENSBTAG00000021272/…	LSS/DHCR7/INSIG1/CYP51A1/NSDHL/ERG28/FDPS/MVD/SC5D/DHCR24/MVK/FDFT1/PGP/PTAFR/PTK2B/CYP27B1/HMGCR/HSD17B7/IL1B/ISYNA1/ABCG1/TNF/ITPKA	23	20	ENSBTAG00000018936/ENSBTAG00000016465/ENSBTAG00000001592/ENSBTAG00000001992/ENSBTAG00000009231/ENSBTAG00000011987/ENSBTAG00000003948/ENSBTAG00000012059/ENSBTAG00000019246/ENSBTAG00000004688/ENSBTAG00000005183/ENSBTAG00000012432/ENSBTAG00000009951/ENSBTAG00000027051/ENSBTAG00000005958/ENSBTAG00000016906/ENSBTAG00000007840/ENSBTAG00000005976/ENSBTAG00000017482/ENSBTAG00000001675	3	ENSBTAG00000001321/ENSBTAG00000021272/ENSBTAG00000025471
BP	GO:0008203	cholesterol metabolic process	20/1186	62/12217	8.10563315500496e-07	0.000303691055540852	ENSBTAG00000018936/ENSBTAG00000016465/ENSBTAG00000001592/ENSBTAG00000001992/ENSBTAG00000009231/ENSBTAG00000005498/ENSBTAG00000003948/ENSBTAG00000012059/ENSBTAG00000019246/ENSBTAG00000012314/ENSBTAG00000004688/ENSBTAG00000005183/ENSBTAG00000012432/ENSBTAG00000020661/ENSBTAG00000006934/ENSBTAG00000007840/ENSBTAG00000005976/ENSBTAG00000045498/ENSBTAG00000021272/ENSBTAG00000015241	LSS/DHCR7/INSIG1/CYP51A1/NSDHL/SQLE/FDPS/MVD/SC5D/LDLR/DHCR24/MVK/FDFT1/ABCA1/CYP11A1/HMGCR/HSD17B7/SULT2B1/ABCG1/EPHX2	20	16	ENSBTAG00000018936/ENSBTAG00000016465/ENSBTAG00000001592/ENSBTAG00000001992/ENSBTAG00000009231/ENSBTAG00000005498/ENSBTAG00000003948/ENSBTAG00000012059/ENSBTAG00000019246/ENSBTAG00000012314/ENSBTAG00000004688/ENSBTAG00000005183/ENSBTAG00000012432/ENSBTAG00000007840/ENSBTAG00000005976/ENSBTAG00000045498	4	ENSBTAG00000020661/ENSBTAG00000006934/ENSBTAG00000021272/ENSBTAG00000015241
BP	GO:1901615	organic hydroxy compound metabolic process	50/1186	255/12217	9.56469033347173e-07	0.000330791136456068	ENSBTAG00000018936/ENSBTAG00000010531/ENSBTAG00000016465/ENSBTAG00000001592/ENSBTAG00000001992/ENSBTAG00000009231/ENSBTAG00000003068/ENSBTAG00000005498/ENSBTAG00000011987/ENSBTAG00000003948/ENSBTAG00000012186/ENSBTAG00000012059/ENSBTAG00000019246/ENSBTAG00000012314/ENSBTAG00000008103/ENSBTAG00000004688/ENSBTAG00000005183/ENSBTAG00000011839/ENSBTAG00000039161/ENSBTAG00000012432/ENSBTAG00000009951/…	LSS/CYP1B1/DHCR7/INSIG1/CYP51A1/NSDHL/MSMO1/SQLE/ERG28/FDPS/DKKL1/MVD/SC5D/LDLR/ALDH1A1/DHCR24/MVK/HMGCS1/ALDH3A2/FDFT1/PGP/PTAFR/PTK2B/ABCA1/CYP27B1/CYP11A1/HMGCR/WNT5A/RDH11/HSD17B7/SLC24A5/CRYM/DUOX2/DAO/STARD4/SORD/EPAS1/IL1B/SULT2B1/ISYNA1/EBPL/TPI1/SLC7A11/ABCG1/EPHX2/TNF/ITPKA/BMP2/MTMR7/CYP24A1	50	32	ENSBTAG00000018936/ENSBTAG00000016465/ENSBTAG00000001592/ENSBTAG00000001992/ENSBTAG00000009231/ENSBTAG00000003068/ENSBTAG00000005498/ENSBTAG00000011987/ENSBTAG00000003948/ENSBTAG00000012059/ENSBTAG00000019246/ENSBTAG00000012314/ENSBTAG00000004688/ENSBTAG00000005183/ENSBTAG00000011839/ENSBTAG00000012432/ENSBTAG00000009951/ENSBTAG00000027051/ENSBTAG00000005958/ENSBTAG00000016906/ENSBTAG00000007840/…	18	ENSBTAG00000010531/ENSBTAG00000012186/ENSBTAG00000008103/ENSBTAG00000039161/ENSBTAG00000020661/ENSBTAG00000006934/ENSBTAG00000020221/ENSBTAG00000004854/ENSBTAG00000025496/ENSBTAG00000003711/ENSBTAG00000001321/ENSBTAG00000018410/ENSBTAG00000021272/ENSBTAG00000015241/ENSBTAG00000025471/ENSBTAG00000005111/ENSBTAG00000010372/ENSBTAG00000002765
BP	GO:0001944	vasculature development	75/1186	450/12217	1.86814416977774e-06	0.000573160986123338	ENSBTAG00000002006/ENSBTAG00000054195/ENSBTAG00000010531/ENSBTAG00000006367/ENSBTAG00000016465/ENSBTAG00000009231/ENSBTAG00000016349/ENSBTAG00000019929/ENSBTAG00000016963/ENSBTAG00000014400/ENSBTAG00000000483/ENSBTAG00000004221/ENSBTAG00000013631/ENSBTAG00000022520/ENSBTAG00000002080/ENSBTAG00000002736/ENSBTAG00000031497/ENSBTAG00000013095/ENSBTAG00000019153/ENSBTAG00000012253/ENSBTAG00000031001/…	THBS1/GPX1/CYP1B1/CTGF/DHCR7/NSDHL/TEAD2/ITGAV/ADAMTS6/E2F2/HYAL1/ESM1/GLUL/BRCA1/NOV/DNMT1/FGFBP1/FOXN1/JMJD6/AGO1/MEGF8/EPHA2/PTK2B/GTF2I/STRA6/XBP1/MYDGF/SRF/EDN1/AKT3/ADGRB2/SOCS3/SARS/OSR1/PRICKLE1/CREB3L1/WNT5A/SLIT2/TGFA/AQP1/HMOX1/SGCB/JAM3/IL1A/OVOL2/MESP1/SEMA3E/PLPP3/PPP3CB/PAXIP1/TREX1/TCF7L2/E2F7/EPAS1/NRP1/LIF/KLF2/NOTCH3/HOXA3/NRARP/GJC1/IL1B/EPHB2/ITGB8/COL3A1/GBX2/TCF4/SPARC/TBX2…	75	24	ENSBTAG00000016465/ENSBTAG00000009231/ENSBTAG00000000483/ENSBTAG00000031497/ENSBTAG00000013095/ENSBTAG00000019153/ENSBTAG00000000815/ENSBTAG00000005958/ENSBTAG00000005970/ENSBTAG00000018655/ENSBTAG00000012777/ENSBTAG00000008441/ENSBTAG00000012962/ENSBTAG00000000783/ENSBTAG00000015582/ENSBTAG00000008410/ENSBTAG00000052215/ENSBTAG00000008406/ENSBTAG00000052504/ENSBTAG00000008898/ENSBTAG00000017541/…	51	ENSBTAG00000002006/ENSBTAG00000054195/ENSBTAG00000010531/ENSBTAG00000006367/ENSBTAG00000016349/ENSBTAG00000019929/ENSBTAG00000016963/ENSBTAG00000014400/ENSBTAG00000004221/ENSBTAG00000013631/ENSBTAG00000022520/ENSBTAG00000002080/ENSBTAG00000002736/ENSBTAG00000012253/ENSBTAG00000031001/ENSBTAG00000009780/ENSBTAG00000007348/ENSBTAG00000008096/ENSBTAG00000017788/ENSBTAG00000010657/ENSBTAG00000008113/…
BP	GO:0044283	small molecule biosynthetic process	71/1186	419/12217	1.91223638608765e-06	0.000573160986123338	ENSBTAG00000004557/ENSBTAG00000018936/ENSBTAG00000016465/ENSBTAG00000001592/ENSBTAG00000001992/ENSBTAG00000009231/ENSBTAG00000011987/ENSBTAG00000003948/ENSBTAG00000012186/ENSBTAG00000012059/ENSBTAG00000016903/ENSBTAG00000016740/ENSBTAG00000019246/ENSBTAG00000022058/ENSBTAG00000012927/ENSBTAG00000004688/ENSBTAG00000005183/ENSBTAG00000000483/ENSBTAG00000013099/ENSBTAG00000006396/ENSBTAG00000012432/…	DHRS9/LSS/DHCR7/INSIG1/CYP51A1/NSDHL/ERG28/FDPS/DKKL1/MVD/NLN/ACLY/SC5D/ACACB/ALDOA/DHCR24/MVK/HYAL1/ALDOC/GPI/FDFT1/GLUL/BRCA1/SCD/DDIT4/PGP/FADS3/PTAFR/PGAM1/ADA/PTK2B/CYP27B1/ELOVL6/ATP2B4/NR1H2/HK1/ABHD3/HMGCR/PSPH/MTHFR/EDN1/BPGM/COQ8A/PLOD2/HSD17B7/CTPS2/HDAC4/STARD4/NUDT12/SORD/-/TREX1/ENPP3/FBP2/IL1B/ACSF3/PTGES/ISYNA1/MTR/TPI1/PSAT1/ABCG1/ZBTB20/PDE4D/PTGS1/TNF/ITPKA/ENO4/BMP2/PGAM2/PDK4	71	44	ENSBTAG00000004557/ENSBTAG00000018936/ENSBTAG00000016465/ENSBTAG00000001592/ENSBTAG00000001992/ENSBTAG00000009231/ENSBTAG00000011987/ENSBTAG00000003948/ENSBTAG00000012059/ENSBTAG00000016740/ENSBTAG00000019246/ENSBTAG00000012927/ENSBTAG00000004688/ENSBTAG00000005183/ENSBTAG00000000483/ENSBTAG00000013099/ENSBTAG00000006396/ENSBTAG00000012432/ENSBTAG00000055207/ENSBTAG00000000163/ENSBTAG00000009951/…	27	ENSBTAG00000012186/ENSBTAG00000016903/ENSBTAG00000022058/ENSBTAG00000013631/ENSBTAG00000022520/ENSBTAG00000005280/ENSBTAG00000008096/ENSBTAG00000008895/ENSBTAG00000021880/ENSBTAG00000007331/ENSBTAG00000017017/ENSBTAG00000017764/ENSBTAG00000027728/ENSBTAG00000025496/ENSBTAG00000054580/ENSBTAG00000020196/ENSBTAG00000019554/ENSBTAG00000001321/ENSBTAG00000012251/ENSBTAG00000021272/ENSBTAG00000011928/…
BP	GO:0006066	alcohol metabolic process	36/1186	165/12217	2.51457635112998e-06	0.000706595954667525	ENSBTAG00000018936/ENSBTAG00000010531/ENSBTAG00000016465/ENSBTAG00000001592/ENSBTAG00000001992/ENSBTAG00000009231/ENSBTAG00000005498/ENSBTAG00000011987/ENSBTAG00000003948/ENSBTAG00000012059/ENSBTAG00000019246/ENSBTAG00000012314/ENSBTAG00000008103/ENSBTAG00000004688/ENSBTAG00000005183/ENSBTAG00000039161/ENSBTAG00000012432/ENSBTAG00000009951/ENSBTAG00000027051/ENSBTAG00000005958/ENSBTAG00000020661/…	LSS/CYP1B1/DHCR7/INSIG1/CYP51A1/NSDHL/SQLE/ERG28/FDPS/MVD/SC5D/LDLR/ALDH1A1/DHCR24/MVK/ALDH3A2/FDFT1/PGP/PTAFR/PTK2B/ABCA1/CYP27B1/CYP11A1/HMGCR/RDH11/HSD17B7/SORD/IL1B/SULT2B1/ISYNA1/TPI1/ABCG1/EPHX2/TNF/ITPKA/MTMR7	36	25	ENSBTAG00000018936/ENSBTAG00000016465/ENSBTAG00000001592/ENSBTAG00000001992/ENSBTAG00000009231/ENSBTAG00000005498/ENSBTAG00000011987/ENSBTAG00000003948/ENSBTAG00000012059/ENSBTAG00000019246/ENSBTAG00000012314/ENSBTAG00000004688/ENSBTAG00000005183/ENSBTAG00000012432/ENSBTAG00000009951/ENSBTAG00000027051/ENSBTAG00000005958/ENSBTAG00000016906/ENSBTAG00000007840/ENSBTAG00000001950/ENSBTAG00000005976/…	11	ENSBTAG00000010531/ENSBTAG00000008103/ENSBTAG00000039161/ENSBTAG00000020661/ENSBTAG00000006934/ENSBTAG00000025496/ENSBTAG00000001321/ENSBTAG00000021272/ENSBTAG00000015241/ENSBTAG00000025471/ENSBTAG00000010372
BP	GO:0072358	cardiovascular system development	75/1186	457/12217	3.36664645260733e-06	0.000890378967701326	ENSBTAG00000002006/ENSBTAG00000054195/ENSBTAG00000010531/ENSBTAG00000006367/ENSBTAG00000016465/ENSBTAG00000009231/ENSBTAG00000016349/ENSBTAG00000019929/ENSBTAG00000016963/ENSBTAG00000014400/ENSBTAG00000000483/ENSBTAG00000004221/ENSBTAG00000013631/ENSBTAG00000022520/ENSBTAG00000002080/ENSBTAG00000002736/ENSBTAG00000031497/ENSBTAG00000013095/ENSBTAG00000019153/ENSBTAG00000012253/ENSBTAG00000031001/…	THBS1/GPX1/CYP1B1/CTGF/DHCR7/NSDHL/TEAD2/ITGAV/ADAMTS6/E2F2/HYAL1/ESM1/GLUL/BRCA1/NOV/DNMT1/FGFBP1/FOXN1/JMJD6/AGO1/MEGF8/EPHA2/PTK2B/GTF2I/STRA6/XBP1/MYDGF/SRF/EDN1/AKT3/ADGRB2/SOCS3/SARS/OSR1/PRICKLE1/CREB3L1/WNT5A/SLIT2/TGFA/AQP1/HMOX1/SGCB/JAM3/IL1A/OVOL2/MESP1/SEMA3E/PLPP3/PPP3CB/PAXIP1/TREX1/TCF7L2/E2F7/EPAS1/NRP1/LIF/KLF2/NOTCH3/HOXA3/NRARP/GJC1/IL1B/EPHB2/ITGB8/COL3A1/GBX2/TCF4/SPARC/TBX2…	75	24	ENSBTAG00000016465/ENSBTAG00000009231/ENSBTAG00000000483/ENSBTAG00000031497/ENSBTAG00000013095/ENSBTAG00000019153/ENSBTAG00000000815/ENSBTAG00000005958/ENSBTAG00000005970/ENSBTAG00000018655/ENSBTAG00000012777/ENSBTAG00000008441/ENSBTAG00000012962/ENSBTAG00000000783/ENSBTAG00000015582/ENSBTAG00000008410/ENSBTAG00000052215/ENSBTAG00000008406/ENSBTAG00000052504/ENSBTAG00000008898/ENSBTAG00000017541/…	51	ENSBTAG00000002006/ENSBTAG00000054195/ENSBTAG00000010531/ENSBTAG00000006367/ENSBTAG00000016349/ENSBTAG00000019929/ENSBTAG00000016963/ENSBTAG00000014400/ENSBTAG00000004221/ENSBTAG00000013631/ENSBTAG00000022520/ENSBTAG00000002080/ENSBTAG00000002736/ENSBTAG00000012253/ENSBTAG00000031001/ENSBTAG00000009780/ENSBTAG00000007348/ENSBTAG00000008096/ENSBTAG00000017788/ENSBTAG00000010657/ENSBTAG00000008113/…
BP	GO:0001568	blood vessel development	71/1186	428/12217	4.1779692743019e-06	0.00104356388095896	ENSBTAG00000002006/ENSBTAG00000054195/ENSBTAG00000010531/ENSBTAG00000006367/ENSBTAG00000016465/ENSBTAG00000009231/ENSBTAG00000016349/ENSBTAG00000019929/ENSBTAG00000016963/ENSBTAG00000014400/ENSBTAG00000000483/ENSBTAG00000004221/ENSBTAG00000013631/ENSBTAG00000022520/ENSBTAG00000002080/ENSBTAG00000031497/ENSBTAG00000013095/ENSBTAG00000019153/ENSBTAG00000012253/ENSBTAG00000031001/ENSBTAG00000000815/…	THBS1/GPX1/CYP1B1/CTGF/DHCR7/NSDHL/TEAD2/ITGAV/ADAMTS6/E2F2/HYAL1/ESM1/GLUL/BRCA1/NOV/FGFBP1/FOXN1/JMJD6/AGO1/MEGF8/EPHA2/PTK2B/GTF2I/STRA6/XBP1/MYDGF/SRF/EDN1/AKT3/ADGRB2/SOCS3/SARS/OSR1/PRICKLE1/CREB3L1/WNT5A/SLIT2/TGFA/AQP1/HMOX1/JAM3/IL1A/OVOL2/MESP1/SEMA3E/PLPP3/PAXIP1/TREX1/TCF7L2/E2F7/EPAS1/NRP1/KLF2/NOTCH3/HOXA3/NRARP/GJC1/IL1B/EPHB2/ITGB8/COL3A1/GBX2/TCF4/SPARC/TBX20/COL1A1/WNT11/PPARG/F…	71	24	ENSBTAG00000016465/ENSBTAG00000009231/ENSBTAG00000000483/ENSBTAG00000031497/ENSBTAG00000013095/ENSBTAG00000019153/ENSBTAG00000000815/ENSBTAG00000005958/ENSBTAG00000005970/ENSBTAG00000018655/ENSBTAG00000012777/ENSBTAG00000008441/ENSBTAG00000012962/ENSBTAG00000000783/ENSBTAG00000015582/ENSBTAG00000008410/ENSBTAG00000052215/ENSBTAG00000008406/ENSBTAG00000052504/ENSBTAG00000008898/ENSBTAG00000017541/…	47	ENSBTAG00000002006/ENSBTAG00000054195/ENSBTAG00000010531/ENSBTAG00000006367/ENSBTAG00000016349/ENSBTAG00000019929/ENSBTAG00000016963/ENSBTAG00000014400/ENSBTAG00000004221/ENSBTAG00000013631/ENSBTAG00000022520/ENSBTAG00000002080/ENSBTAG00000012253/ENSBTAG00000031001/ENSBTAG00000009780/ENSBTAG00000007348/ENSBTAG00000008096/ENSBTAG00000017788/ENSBTAG00000010657/ENSBTAG00000008113/ENSBTAG00000008596/…
BP	GO:0051047	positive regulation of secretion	39/1186	193/12217	7.01900391756439e-06	0.00166091797965103	ENSBTAG00000003525/ENSBTAG00000006396/ENSBTAG00000011067/ENSBTAG00000013065/ENSBTAG00000033669/ENSBTAG00000014921/ENSBTAG00000009104/ENSBTAG00000005970/ENSBTAG00000003264/ENSBTAG00000008142/ENSBTAG00000012380/ENSBTAG00000008096/ENSBTAG00000011734/ENSBTAG00000020221/ENSBTAG00000002658/ENSBTAG00000013556/ENSBTAG00000000745/ENSBTAG00000005110/ENSBTAG00000003366/ENSBTAG00000010349/ENSBTAG00000010635/…	STXBP1/GPI/IL17RA/HFE/IL17RC/IL6/SERP1/XBP1/NR1H2/IFIH1/HK1/EDN1/ANKRD1/WNT5A/STAM/UNC13D/AQP1/CADPS2/DDX58/IL1A/RAB3A/MMP12/SYTL4/C2CD2L/RAB27A/PPP3CB/PTPN22/RAB15/TCF7L2/F2R/RAB27B/VTCN1/ARRB1/IL1B/NLGN1/MYOM1/CACNA1G/FZD5/TNF	39	16	ENSBTAG00000003525/ENSBTAG00000006396/ENSBTAG00000011067/ENSBTAG00000033669/ENSBTAG00000009104/ENSBTAG00000005970/ENSBTAG00000003264/ENSBTAG00000012380/ENSBTAG00000002658/ENSBTAG00000010635/ENSBTAG00000015013/ENSBTAG00000019617/ENSBTAG00000002788/ENSBTAG00000019585/ENSBTAG00000009835/ENSBTAG00000020957	23	ENSBTAG00000013065/ENSBTAG00000014921/ENSBTAG00000008142/ENSBTAG00000008096/ENSBTAG00000011734/ENSBTAG00000020221/ENSBTAG00000013556/ENSBTAG00000000745/ENSBTAG00000005110/ENSBTAG00000003366/ENSBTAG00000010349/ENSBTAG00000053542/ENSBTAG00000005724/ENSBTAG00000012408/ENSBTAG00000019525/ENSBTAG00000003474/ENSBTAG00000021574/ENSBTAG00000020199/ENSBTAG00000014466/ENSBTAG00000020485/ENSBTAG00000001321/…
BP	GO:1903532	positive regulation of secretion by cell	37/1186	180/12217	7.96888990601148e-06	0.00179140645087138	ENSBTAG00000003525/ENSBTAG00000006396/ENSBTAG00000011067/ENSBTAG00000013065/ENSBTAG00000033669/ENSBTAG00000014921/ENSBTAG00000009104/ENSBTAG00000003264/ENSBTAG00000008142/ENSBTAG00000012380/ENSBTAG00000008096/ENSBTAG00000011734/ENSBTAG00000020221/ENSBTAG00000002658/ENSBTAG00000013556/ENSBTAG00000005110/ENSBTAG00000003366/ENSBTAG00000010349/ENSBTAG00000010635/ENSBTAG00000053542/ENSBTAG00000005724/…	STXBP1/GPI/IL17RA/HFE/IL17RC/IL6/SERP1/NR1H2/IFIH1/HK1/EDN1/ANKRD1/WNT5A/STAM/UNC13D/CADPS2/DDX58/IL1A/RAB3A/MMP12/SYTL4/C2CD2L/RAB27A/PPP3CB/PTPN22/RAB15/TCF7L2/F2R/RAB27B/VTCN1/ARRB1/IL1B/NLGN1/MYOM1/CACNA1G/FZD5/TNF	37	15	ENSBTAG00000003525/ENSBTAG00000006396/ENSBTAG00000011067/ENSBTAG00000033669/ENSBTAG00000009104/ENSBTAG00000003264/ENSBTAG00000012380/ENSBTAG00000002658/ENSBTAG00000010635/ENSBTAG00000015013/ENSBTAG00000019617/ENSBTAG00000002788/ENSBTAG00000019585/ENSBTAG00000009835/ENSBTAG00000020957	22	ENSBTAG00000013065/ENSBTAG00000014921/ENSBTAG00000008142/ENSBTAG00000008096/ENSBTAG00000011734/ENSBTAG00000020221/ENSBTAG00000013556/ENSBTAG00000005110/ENSBTAG00000003366/ENSBTAG00000010349/ENSBTAG00000053542/ENSBTAG00000005724/ENSBTAG00000012408/ENSBTAG00000019525/ENSBTAG00000003474/ENSBTAG00000021574/ENSBTAG00000020199/ENSBTAG00000014466/ENSBTAG00000020485/ENSBTAG00000001321/ENSBTAG00000031891/…
BP	GO:0006270	DNA replication initiation	11/1186	25/12217	8.50966455648875e-06	0.00182187865933207	ENSBTAG00000010721/ENSBTAG00000015172/ENSBTAG00000030965/ENSBTAG00000010384/ENSBTAG00000015595/ENSBTAG00000014380/ENSBTAG00000000638/ENSBTAG00000004906/ENSBTAG00000017021/ENSBTAG00000008170/ENSBTAG00000014623	MCM3/MCM6/MCM7/CDC6/MCM5/MCM2/CDT1/CCNE2/MCM4/POLA1/MCM8	11	0		11	ENSBTAG00000010721/ENSBTAG00000015172/ENSBTAG00000030965/ENSBTAG00000010384/ENSBTAG00000015595/ENSBTAG00000014380/ENSBTAG00000000638/ENSBTAG00000004906/ENSBTAG00000017021/ENSBTAG00000008170/ENSBTAG00000014623
BP	GO:0008610	lipid biosynthetic process	59/1186	347/12217	1.26893505776789e-05	0.00259324182714748	ENSBTAG00000004557/ENSBTAG00000013303/ENSBTAG00000018936/ENSBTAG00000016465/ENSBTAG00000001592/ENSBTAG00000001992/ENSBTAG00000009231/ENSBTAG00000003068/ENSBTAG00000005498/ENSBTAG00000011987/ENSBTAG00000004075/ENSBTAG00000003948/ENSBTAG00000004018/ENSBTAG00000012186/ENSBTAG00000012059/ENSBTAG00000016740/ENSBTAG00000019246/ENSBTAG00000022058/ENSBTAG00000012314/ENSBTAG00000004688/ENSBTAG00000005183/…	DHRS9/ACSS2/LSS/DHCR7/INSIG1/CYP51A1/NSDHL/MSMO1/SQLE/ERG28/IDI1/FDPS/DGKA/DKKL1/MVD/ACLY/SC5D/ACACB/LDLR/DHCR24/MVK/HMGCS1/FDFT1/CDIPT/BRCA1/SCD/FADS3/MPPE1/CYP27B1/CYP11A1/ELOVL6/NR1H2/ABHD3/HMGCR/EDN1/SGMS2/HSD17B7/PCYT2/ATM/CDS1/INPP4B/STARD4/SDR42E1/CERS4/TREX1/IL1B/CERS3/ACSF3/PTGES/ISYNA1/FITM1/PIK3C2G/AGMO/ABCG1/ZBTB20/PTGS1/TNF/BMP2/PDK4	59	43	ENSBTAG00000004557/ENSBTAG00000013303/ENSBTAG00000018936/ENSBTAG00000016465/ENSBTAG00000001592/ENSBTAG00000001992/ENSBTAG00000009231/ENSBTAG00000003068/ENSBTAG00000005498/ENSBTAG00000011987/ENSBTAG00000004075/ENSBTAG00000003948/ENSBTAG00000012059/ENSBTAG00000016740/ENSBTAG00000019246/ENSBTAG00000012314/ENSBTAG00000004688/ENSBTAG00000005183/ENSBTAG00000011839/ENSBTAG00000012432/ENSBTAG00000007954/…	16	ENSBTAG00000004018/ENSBTAG00000012186/ENSBTAG00000022058/ENSBTAG00000022520/ENSBTAG00000006934/ENSBTAG00000008096/ENSBTAG00000003111/ENSBTAG00000018394/ENSBTAG00000001321/ENSBTAG00000034154/ENSBTAG00000021272/ENSBTAG00000011928/ENSBTAG00000006716/ENSBTAG00000025471/ENSBTAG00000005111/ENSBTAG00000014069
BP	GO:1903530	regulation of secretion by cell	59/1186	351/12217	1.80807107329702e-05	0.0035343858893667	ENSBTAG00000015133/ENSBTAG00000001992/ENSBTAG00000003525/ENSBTAG00000006396/ENSBTAG00000008300/ENSBTAG00000002080/ENSBTAG00000011067/ENSBTAG00000013065/ENSBTAG00000001945/ENSBTAG00000033669/ENSBTAG00000000785/ENSBTAG00000014921/ENSBTAG00000009104/ENSBTAG00000011567/ENSBTAG00000003264/ENSBTAG00000008142/ENSBTAG00000053649/ENSBTAG00000012380/ENSBTAG00000007840/ENSBTAG00000008096/ENSBTAG00000011734/…	CCR7/CYP51A1/STXBP1/GPI/FN1/NOV/IL17RA/HFE/ARG2/IL17RC/PASK/IL6/SERP1/VPS18/NR1H2/IFIH1/CCL5/HK1/HMGCR/EDN1/ANKRD1/WNT5A/STAM/SOCS1/INHBA/UNC13D/CADPS2/DDX58/IL1A/ICA1/RAB3A/MMP12/GAS6/SYTL4/C2CD2L/RAB27A/PPP3CB/PTPN22/RAB15/TCF7L2/F2R/RAB27B/VTCN1/SEPT4/LIF/ARRB1/KLF7/IL1B/NLGN1/MYOM1/CHRNA6/CACNA1G/LRRK2/CBARP/FZD5/TNF/RFX3/SYT12/SYT11	59	25	ENSBTAG00000015133/ENSBTAG00000001992/ENSBTAG00000003525/ENSBTAG00000006396/ENSBTAG00000011067/ENSBTAG00000001945/ENSBTAG00000033669/ENSBTAG00000009104/ENSBTAG00000011567/ENSBTAG00000003264/ENSBTAG00000012380/ENSBTAG00000007840/ENSBTAG00000002658/ENSBTAG00000004386/ENSBTAG00000010635/ENSBTAG00000015013/ENSBTAG00000019617/ENSBTAG00000002788/ENSBTAG00000044097/ENSBTAG00000019585/ENSBTAG00000014056/…	34	ENSBTAG00000008300/ENSBTAG00000002080/ENSBTAG00000013065/ENSBTAG00000000785/ENSBTAG00000014921/ENSBTAG00000008142/ENSBTAG00000053649/ENSBTAG00000008096/ENSBTAG00000011734/ENSBTAG00000020221/ENSBTAG00000048508/ENSBTAG00000013556/ENSBTAG00000005110/ENSBTAG00000003366/ENSBTAG00000010349/ENSBTAG00000000799/ENSBTAG00000053542/ENSBTAG00000019964/ENSBTAG00000005724/ENSBTAG00000012408/ENSBTAG00000019525/…
BP	GO:0051046	regulation of secretion	62/1186	377/12217	2.22712884033022e-05	0.0041721546942186	ENSBTAG00000015133/ENSBTAG00000001992/ENSBTAG00000003525/ENSBTAG00000006396/ENSBTAG00000008300/ENSBTAG00000002080/ENSBTAG00000011067/ENSBTAG00000013065/ENSBTAG00000001945/ENSBTAG00000033669/ENSBTAG00000000785/ENSBTAG00000014921/ENSBTAG00000005280/ENSBTAG00000009104/ENSBTAG00000005970/ENSBTAG00000011567/ENSBTAG00000003264/ENSBTAG00000008142/ENSBTAG00000053649/ENSBTAG00000012380/ENSBTAG00000007840/…	CCR7/CYP51A1/STXBP1/GPI/FN1/NOV/IL17RA/HFE/ARG2/IL17RC/PASK/IL6/ADA/SERP1/XBP1/VPS18/NR1H2/IFIH1/CCL5/HK1/HMGCR/EDN1/ANKRD1/WNT5A/STAM/SOCS1/INHBA/UNC13D/AQP1/CADPS2/DDX58/IL1A/ICA1/RAB3A/MMP12/GAS6/SYTL4/C2CD2L/RAB27A/PPP3CB/PTPN22/RAB15/TCF7L2/F2R/RAB27B/VTCN1/SEPT4/LIF/ARRB1/KLF7/IL1B/NLGN1/MYOM1/CHRNA6/CACNA1G/LRRK2/CBARP/FZD5/TNF/RFX3/SYT12/SYT11	62	26	ENSBTAG00000015133/ENSBTAG00000001992/ENSBTAG00000003525/ENSBTAG00000006396/ENSBTAG00000011067/ENSBTAG00000001945/ENSBTAG00000033669/ENSBTAG00000009104/ENSBTAG00000005970/ENSBTAG00000011567/ENSBTAG00000003264/ENSBTAG00000012380/ENSBTAG00000007840/ENSBTAG00000002658/ENSBTAG00000004386/ENSBTAG00000010635/ENSBTAG00000015013/ENSBTAG00000019617/ENSBTAG00000002788/ENSBTAG00000044097/ENSBTAG00000019585/…	36	ENSBTAG00000008300/ENSBTAG00000002080/ENSBTAG00000013065/ENSBTAG00000000785/ENSBTAG00000014921/ENSBTAG00000005280/ENSBTAG00000008142/ENSBTAG00000053649/ENSBTAG00000008096/ENSBTAG00000011734/ENSBTAG00000020221/ENSBTAG00000048508/ENSBTAG00000013556/ENSBTAG00000000745/ENSBTAG00000005110/ENSBTAG00000003366/ENSBTAG00000010349/ENSBTAG00000000799/ENSBTAG00000053542/ENSBTAG00000019964/ENSBTAG00000005724/…
BP	GO:0001525	angiogenesis	52/1186	301/12217	2.63814793442085e-05	0.00474444524526246	ENSBTAG00000002006/ENSBTAG00000054195/ENSBTAG00000010531/ENSBTAG00000006367/ENSBTAG00000019929/ENSBTAG00000014400/ENSBTAG00000000483/ENSBTAG00000004221/ENSBTAG00000013631/ENSBTAG00000022520/ENSBTAG00000002080/ENSBTAG00000031497/ENSBTAG00000019153/ENSBTAG00000012253/ENSBTAG00000000815/ENSBTAG00000005958/ENSBTAG00000009780/ENSBTAG00000005970/ENSBTAG00000018655/ENSBTAG00000012777/ENSBTAG00000008096/…	THBS1/GPX1/CYP1B1/CTGF/ITGAV/E2F2/HYAL1/ESM1/GLUL/BRCA1/NOV/FGFBP1/JMJD6/AGO1/EPHA2/PTK2B/GTF2I/XBP1/MYDGF/SRF/EDN1/AKT3/ADGRB2/SARS/CREB3L1/WNT5A/SLIT2/TGFA/AQP1/HMOX1/JAM3/IL1A/OVOL2/SEMA3E/E2F7/EPAS1/NRP1/KLF2/NOTCH3/HOXA3/NRARP/IL1B/EPHB2/ITGB8/GBX2/TCF4/SPARC/TBX20/PPARG/FZD5/EGR3/JCAD	52	17	ENSBTAG00000000483/ENSBTAG00000031497/ENSBTAG00000019153/ENSBTAG00000000815/ENSBTAG00000005958/ENSBTAG00000005970/ENSBTAG00000018655/ENSBTAG00000012777/ENSBTAG00000012962/ENSBTAG00000000783/ENSBTAG00000015582/ENSBTAG00000008410/ENSBTAG00000052504/ENSBTAG00000008898/ENSBTAG00000017541/ENSBTAG00000020957/ENSBTAG00000001204	35	ENSBTAG00000002006/ENSBTAG00000054195/ENSBTAG00000010531/ENSBTAG00000006367/ENSBTAG00000019929/ENSBTAG00000014400/ENSBTAG00000004221/ENSBTAG00000013631/ENSBTAG00000022520/ENSBTAG00000002080/ENSBTAG00000012253/ENSBTAG00000009780/ENSBTAG00000008096/ENSBTAG00000017788/ENSBTAG00000010657/ENSBTAG00000006143/ENSBTAG00000020221/ENSBTAG00000005108/ENSBTAG00000000745/ENSBTAG00000003176/ENSBTAG00000010349/…
BP	GO:0045684	positive regulation of epidermis development	11/1186	28/12217	3.116359243158e-05	0.00528419338005577	ENSBTAG00000009223/ENSBTAG00000003329/ENSBTAG00000013095/ENSBTAG00000016906/ENSBTAG00000016105/ENSBTAG00000006806/ENSBTAG00000020221/ENSBTAG00000008410/ENSBTAG00000001163/ENSBTAG00000045498/ENSBTAG00000025471	SFN/FST/FOXN1/CYP27B1/H2AFY/KRT17/WNT5A/OVOL2/H2AFY2/SULT2B1/TNF	11	6	ENSBTAG00000009223/ENSBTAG00000013095/ENSBTAG00000016906/ENSBTAG00000006806/ENSBTAG00000008410/ENSBTAG00000045498	5	ENSBTAG00000003329/ENSBTAG00000016105/ENSBTAG00000020221/ENSBTAG00000001163/ENSBTAG00000025471
BP	GO:0002790	peptide secretion	52/1186	303/12217	3.17333677183065e-05	0.00528419338005577	ENSBTAG00000015133/ENSBTAG00000001992/ENSBTAG00000019929/ENSBTAG00000006396/ENSBTAG00000008300/ENSBTAG00000002080/ENSBTAG00000021512/ENSBTAG00000011067/ENSBTAG00000013065/ENSBTAG00000001945/ENSBTAG00000033669/ENSBTAG00000000785/ENSBTAG00000014921/ENSBTAG00000020661/ENSBTAG00000009104/ENSBTAG00000003264/ENSBTAG00000020047/ENSBTAG00000008142/ENSBTAG00000004594/ENSBTAG00000053649/ENSBTAG00000012380/…	CCR7/CYP51A1/ITGAV/GPI/FN1/NOV/ZBTB7B/IL17RA/HFE/ARG2/IL17RC/PASK/IL6/ABCA1/SERP1/NR1H2/MON1A/IFIH1/MMP7/CCL5/HK1/HMGCR/EDN1/ANKRD1/WNT5A/SOCS1/AQP1/DDX58/IL1A/ICA1/RAB3A/MMP12/GAS6/SYTL4/C2CD2L/PPP3CB/TNFSF13B/PTPN22/RAB15/TCF7L2/F2R/VTCN1/ARRB1/CD36/KLF7/IL1B/MYOM1/FZD5/TNF/RFX3/CARD11/SYT11	52	22	ENSBTAG00000015133/ENSBTAG00000001992/ENSBTAG00000006396/ENSBTAG00000021512/ENSBTAG00000011067/ENSBTAG00000001945/ENSBTAG00000033669/ENSBTAG00000009104/ENSBTAG00000003264/ENSBTAG00000020047/ENSBTAG00000012380/ENSBTAG00000007840/ENSBTAG00000004386/ENSBTAG00000010635/ENSBTAG00000015013/ENSBTAG00000019617/ENSBTAG00000017866/ENSBTAG00000044097/ENSBTAG00000019585/ENSBTAG00000020957/ENSBTAG00000014698/…	30	ENSBTAG00000019929/ENSBTAG00000008300/ENSBTAG00000002080/ENSBTAG00000013065/ENSBTAG00000000785/ENSBTAG00000014921/ENSBTAG00000020661/ENSBTAG00000008142/ENSBTAG00000004594/ENSBTAG00000053649/ENSBTAG00000008096/ENSBTAG00000011734/ENSBTAG00000020221/ENSBTAG00000000745/ENSBTAG00000003366/ENSBTAG00000010349/ENSBTAG00000000799/ENSBTAG00000053542/ENSBTAG00000019964/ENSBTAG00000005724/ENSBTAG00000019525/…
BP	GO:0019915	lipid storage	15/1186	49/12217	3.85418445825881e-05	0.00618871904440414	ENSBTAG00000017223/ENSBTAG00000005718/ENSBTAG00000022058/ENSBTAG00000019929/ENSBTAG00000017542/ENSBTAG00000050712/ENSBTAG00000047293/ENSBTAG00000003264/ENSBTAG00000006471/ENSBTAG00000045886/ENSBTAG00000001321/ENSBTAG00000021394/ENSBTAG00000021272/ENSBTAG00000001333/ENSBTAG00000025471	MEST/PLIN2/ACACB/ITGAV/PPARD/EHD1/NRIP1/NR1H2/OSBPL11/STARD4/IL1B/FITM1/ABCG1/PPARG/TNF	15	7	ENSBTAG00000005718/ENSBTAG00000017542/ENSBTAG00000050712/ENSBTAG00000003264/ENSBTAG00000006471/ENSBTAG00000045886/ENSBTAG00000021394	8	ENSBTAG00000017223/ENSBTAG00000022058/ENSBTAG00000019929/ENSBTAG00000047293/ENSBTAG00000001321/ENSBTAG00000021272/ENSBTAG00000001333/ENSBTAG00000025471
BP	GO:0048514	blood vessel morphogenesis	59/1186	366/12217	6.29920596642494e-05	0.00976594138794708	ENSBTAG00000002006/ENSBTAG00000054195/ENSBTAG00000010531/ENSBTAG00000006367/ENSBTAG00000016349/ENSBTAG00000019929/ENSBTAG00000014400/ENSBTAG00000000483/ENSBTAG00000004221/ENSBTAG00000013631/ENSBTAG00000022520/ENSBTAG00000002080/ENSBTAG00000031497/ENSBTAG00000013095/ENSBTAG00000019153/ENSBTAG00000012253/ENSBTAG00000000815/ENSBTAG00000005958/ENSBTAG00000009780/ENSBTAG00000007348/ENSBTAG00000005970/…	THBS1/GPX1/CYP1B1/CTGF/TEAD2/ITGAV/E2F2/HYAL1/ESM1/GLUL/BRCA1/NOV/FGFBP1/FOXN1/JMJD6/AGO1/EPHA2/PTK2B/GTF2I/STRA6/XBP1/MYDGF/SRF/EDN1/AKT3/ADGRB2/SARS/CREB3L1/WNT5A/SLIT2/TGFA/AQP1/HMOX1/JAM3/IL1A/OVOL2/SEMA3E/PAXIP1/E2F7/EPAS1/NRP1/KLF2/NOTCH3/HOXA3/NRARP/GJC1/IL1B/EPHB2/ITGB8/COL3A1/GBX2/TCF4/SPARC/TBX20/WNT11/PPARG/FZD5/EGR3/JCAD	59	19	ENSBTAG00000000483/ENSBTAG00000031497/ENSBTAG00000013095/ENSBTAG00000019153/ENSBTAG00000000815/ENSBTAG00000005958/ENSBTAG00000005970/ENSBTAG00000018655/ENSBTAG00000012777/ENSBTAG00000012962/ENSBTAG00000000783/ENSBTAG00000015582/ENSBTAG00000008410/ENSBTAG00000052504/ENSBTAG00000008898/ENSBTAG00000017541/ENSBTAG00000010820/ENSBTAG00000020957/ENSBTAG00000001204	40	ENSBTAG00000002006/ENSBTAG00000054195/ENSBTAG00000010531/ENSBTAG00000006367/ENSBTAG00000016349/ENSBTAG00000019929/ENSBTAG00000014400/ENSBTAG00000004221/ENSBTAG00000013631/ENSBTAG00000022520/ENSBTAG00000002080/ENSBTAG00000012253/ENSBTAG00000009780/ENSBTAG00000007348/ENSBTAG00000008096/ENSBTAG00000017788/ENSBTAG00000010657/ENSBTAG00000006143/ENSBTAG00000020221/ENSBTAG00000005108/ENSBTAG00000000745/…
BP	GO:0002040	sprouting angiogenesis	20/1186	81/12217	6.87809602146843e-05	0.0103079732375074	ENSBTAG00000002006/ENSBTAG00000014400/ENSBTAG00000004221/ENSBTAG00000013631/ENSBTAG00000031497/ENSBTAG00000019153/ENSBTAG00000000815/ENSBTAG00000005958/ENSBTAG00000012777/ENSBTAG00000017788/ENSBTAG00000006143/ENSBTAG00000005108/ENSBTAG00000015582/ENSBTAG00000014920/ENSBTAG00000016931/ENSBTAG00000019866/ENSBTAG00000052504/ENSBTAG00000046122/ENSBTAG00000019293/ENSBTAG00000001204	THBS1/E2F2/ESM1/GLUL/FGFBP1/JMJD6/EPHA2/PTK2B/SRF/AKT3/CREB3L1/SLIT2/HMOX1/SEMA3E/E2F7/NRP1/KLF2/NRARP/EGR3/JCAD	20	8	ENSBTAG00000031497/ENSBTAG00000019153/ENSBTAG00000000815/ENSBTAG00000005958/ENSBTAG00000012777/ENSBTAG00000015582/ENSBTAG00000052504/ENSBTAG00000001204	12	ENSBTAG00000002006/ENSBTAG00000014400/ENSBTAG00000004221/ENSBTAG00000013631/ENSBTAG00000017788/ENSBTAG00000006143/ENSBTAG00000005108/ENSBTAG00000014920/ENSBTAG00000016931/ENSBTAG00000019866/ENSBTAG00000046122/ENSBTAG00000019293
BP	GO:0050663	cytokine secretion	25/1186	115/12217	8.86301114260847e-05	0.0128542251926347	ENSBTAG00000015133/ENSBTAG00000019929/ENSBTAG00000008300/ENSBTAG00000021512/ENSBTAG00000011067/ENSBTAG00000001945/ENSBTAG00000033669/ENSBTAG00000020661/ENSBTAG00000008142/ENSBTAG00000012380/ENSBTAG00000020221/ENSBTAG00000004386/ENSBTAG00000003366/ENSBTAG00000010349/ENSBTAG00000053542/ENSBTAG00000019964/ENSBTAG00000019617/ENSBTAG00000020199/ENSBTAG00000014466/ENSBTAG00000017866/ENSBTAG00000001321/…	CCR7/ITGAV/FN1/ZBTB7B/IL17RA/ARG2/IL17RC/ABCA1/IFIH1/HK1/WNT5A/SOCS1/DDX58/IL1A/MMP12/GAS6/PTPN22/F2R/VTCN1/CD36/IL1B/FZD5/TNF/CARD11/SYT11	25	12	ENSBTAG00000015133/ENSBTAG00000021512/ENSBTAG00000011067/ENSBTAG00000001945/ENSBTAG00000033669/ENSBTAG00000012380/ENSBTAG00000004386/ENSBTAG00000019617/ENSBTAG00000017866/ENSBTAG00000020957/ENSBTAG00000014698/ENSBTAG00000011209	13	ENSBTAG00000019929/ENSBTAG00000008300/ENSBTAG00000020661/ENSBTAG00000008142/ENSBTAG00000020221/ENSBTAG00000003366/ENSBTAG00000010349/ENSBTAG00000053542/ENSBTAG00000019964/ENSBTAG00000020199/ENSBTAG00000014466/ENSBTAG00000001321/ENSBTAG00000025471
BP	GO:1904467	regulation of tumor necrosis factor secretion	6/1186	10/12217	0.000123084606011948	0.0172933871446786	ENSBTAG00000001945/ENSBTAG00000008142/ENSBTAG00000020221/ENSBTAG00000003366/ENSBTAG00000020957/ENSBTAG00000011209	ARG2/IFIH1/WNT5A/DDX58/FZD5/SYT11	6	3	ENSBTAG00000001945/ENSBTAG00000020957/ENSBTAG00000011209	3	ENSBTAG00000008142/ENSBTAG00000020221/ENSBTAG00000003366
BP	GO:0072330	monocarboxylic acid biosynthetic process	30/1186	154/12217	0.000155768765840254	0.0212223142793268	ENSBTAG00000004557/ENSBTAG00000001592/ENSBTAG00000016740/ENSBTAG00000022058/ENSBTAG00000012927/ENSBTAG00000013099/ENSBTAG00000006396/ENSBTAG00000022520/ENSBTAG00000055207/ENSBTAG00000000163/ENSBTAG00000015511/ENSBTAG00000012697/ENSBTAG00000010564/ENSBTAG00000003264/ENSBTAG00000012380/ENSBTAG00000005709/ENSBTAG00000008096/ENSBTAG00000008895/ENSBTAG00000017764/ENSBTAG00000045886/ENSBTAG00000054580/…	DHRS9/INSIG1/ACLY/ACACB/ALDOA/ALDOC/GPI/BRCA1/SCD/DDIT4/FADS3/PGAM1/ELOVL6/NR1H2/HK1/ABHD3/EDN1/BPGM/HDAC4/STARD4/-/TREX1/ACSF3/PTGES/TPI1/ZBTB20/PTGS1/ENO4/PGAM2/PDK4	30	20	ENSBTAG00000004557/ENSBTAG00000001592/ENSBTAG00000016740/ENSBTAG00000012927/ENSBTAG00000013099/ENSBTAG00000006396/ENSBTAG00000055207/ENSBTAG00000000163/ENSBTAG00000015511/ENSBTAG00000012697/ENSBTAG00000010564/ENSBTAG00000003264/ENSBTAG00000012380/ENSBTAG00000005709/ENSBTAG00000045886/ENSBTAG00000008406/ENSBTAG00000015968/ENSBTAG00000019453/ENSBTAG00000019782/ENSBTAG00000014547	10	ENSBTAG00000022058/ENSBTAG00000022520/ENSBTAG00000008096/ENSBTAG00000008895/ENSBTAG00000017764/ENSBTAG00000054580/ENSBTAG00000011928/ENSBTAG00000006716/ENSBTAG00000004330/ENSBTAG00000014069
BP	GO:0010564	regulation of cell cycle process	66/1186	436/12217	0.000164222459396249	0.0213757615680804	ENSBTAG00000003971/ENSBTAG00000008350/ENSBTAG00000016649/ENSBTAG00000001069/ENSBTAG00000007480/ENSBTAG00000010384/ENSBTAG00000000988/ENSBTAG00000008353/ENSBTAG00000000483/ENSBTAG00000002121/ENSBTAG00000013294/ENSBTAG00000022520/ENSBTAG00000004073/ENSBTAG00000026375/ENSBTAG00000020428/ENSBTAG00000046684/ENSBTAG00000000604/ENSBTAG00000039552/ENSBTAG00000018142/ENSBTAG00000011541/ENSBTAG00000000764/…	E2F1/KLHL21/CCND2/TP53/CIRBP/CDC6/BRCA2/CDKN1A/HYAL1/CDK2AP2/DYRK3/BRCA1/MTA3/RMI2/PAF1/FOXN3/GPNMB/PLK4/DTL/RBL1/GIPC1/SLF1/ZFYVE26/CDT1/H2AFY/CCNE2/SMC3/CHORDC1/ATP2B4/KIF20B/KIF20A/CENPF/KIF23/TOPBP1/ALMS1/ATRX/EDN1/BLM/WNT5A/BIRC6/TMEM67/ATM/STAG2/PBX1/ATAD5/NEK6/CENPJ/SPICE1/PIDD1/IL1A/MAP10/BUB1B/MDM1/PAXIP1/TTK/FBXO5/E2F7/TFAP4/FZD9/LIF/CXCR5/HMGN5/ATF5/IL1B/HSPA1A/OBSL1	66	16	ENSBTAG00000008350/ENSBTAG00000016649/ENSBTAG00000008353/ENSBTAG00000000483/ENSBTAG00000002121/ENSBTAG00000013294/ENSBTAG00000020428/ENSBTAG00000000604/ENSBTAG00000000764/ENSBTAG00000014334/ENSBTAG00000013615/ENSBTAG00000014059/ENSBTAG00000051341/ENSBTAG00000003457/ENSBTAG00000025441/ENSBTAG00000040338	50	ENSBTAG00000003971/ENSBTAG00000001069/ENSBTAG00000007480/ENSBTAG00000010384/ENSBTAG00000000988/ENSBTAG00000022520/ENSBTAG00000004073/ENSBTAG00000026375/ENSBTAG00000046684/ENSBTAG00000039552/ENSBTAG00000018142/ENSBTAG00000011541/ENSBTAG00000006107/ENSBTAG00000000638/ENSBTAG00000016105/ENSBTAG00000004906/ENSBTAG00000013905/ENSBTAG00000005708/ENSBTAG00000008758/ENSBTAG00000024449/ENSBTAG00000009983/…
BP	GO:0045682	regulation of epidermis development	15/1186	55/12217	0.000166761044900442	0.0213757615680804	ENSBTAG00000009223/ENSBTAG00000003329/ENSBTAG00000008527/ENSBTAG00000013095/ENSBTAG00000016906/ENSBTAG00000016105/ENSBTAG00000006806/ENSBTAG00000020221/ENSBTAG00000048508/ENSBTAG00000008410/ENSBTAG00000001163/ENSBTAG00000015460/ENSBTAG00000044097/ENSBTAG00000045498/ENSBTAG00000025471	SFN/FST/SRSF6/FOXN1/CYP27B1/H2AFY/KRT17/WNT5A/INHBA/OVOL2/H2AFY2/TP63/KLF7/SULT2B1/TNF	15	7	ENSBTAG00000009223/ENSBTAG00000013095/ENSBTAG00000016906/ENSBTAG00000006806/ENSBTAG00000008410/ENSBTAG00000044097/ENSBTAG00000045498	8	ENSBTAG00000003329/ENSBTAG00000008527/ENSBTAG00000016105/ENSBTAG00000020221/ENSBTAG00000048508/ENSBTAG00000001163/ENSBTAG00000015460/ENSBTAG00000025471
BP	GO:0002791	regulation of peptide secretion	40/1186	229/12217	0.000171158233196373	0.0213757615680804	ENSBTAG00000015133/ENSBTAG00000001992/ENSBTAG00000006396/ENSBTAG00000008300/ENSBTAG00000002080/ENSBTAG00000011067/ENSBTAG00000013065/ENSBTAG00000001945/ENSBTAG00000033669/ENSBTAG00000000785/ENSBTAG00000014921/ENSBTAG00000009104/ENSBTAG00000003264/ENSBTAG00000008142/ENSBTAG00000053649/ENSBTAG00000012380/ENSBTAG00000007840/ENSBTAG00000011734/ENSBTAG00000020221/ENSBTAG00000004386/ENSBTAG00000003366/…	CCR7/CYP51A1/GPI/FN1/NOV/IL17RA/HFE/ARG2/IL17RC/PASK/IL6/SERP1/NR1H2/IFIH1/CCL5/HK1/HMGCR/ANKRD1/WNT5A/SOCS1/DDX58/IL1A/ICA1/MMP12/GAS6/SYTL4/C2CD2L/PPP3CB/PTPN22/TCF7L2/F2R/VTCN1/ARRB1/KLF7/IL1B/MYOM1/FZD5/TNF/RFX3/SYT11	40	17	ENSBTAG00000015133/ENSBTAG00000001992/ENSBTAG00000006396/ENSBTAG00000011067/ENSBTAG00000001945/ENSBTAG00000033669/ENSBTAG00000009104/ENSBTAG00000003264/ENSBTAG00000012380/ENSBTAG00000007840/ENSBTAG00000004386/ENSBTAG00000015013/ENSBTAG00000019617/ENSBTAG00000044097/ENSBTAG00000019585/ENSBTAG00000020957/ENSBTAG00000011209	23	ENSBTAG00000008300/ENSBTAG00000002080/ENSBTAG00000013065/ENSBTAG00000000785/ENSBTAG00000014921/ENSBTAG00000008142/ENSBTAG00000053649/ENSBTAG00000011734/ENSBTAG00000020221/ENSBTAG00000003366/ENSBTAG00000010349/ENSBTAG00000000799/ENSBTAG00000053542/ENSBTAG00000019964/ENSBTAG00000005724/ENSBTAG00000019525/ENSBTAG00000021574/ENSBTAG00000020199/ENSBTAG00000014466/ENSBTAG00000020485/ENSBTAG00000001321/…
BP	GO:0050714	positive regulation of protein secretion	25/1186	120/12217	0.000181533188361415	0.0218740480766181	ENSBTAG00000006396/ENSBTAG00000011067/ENSBTAG00000033669/ENSBTAG00000014921/ENSBTAG00000009104/ENSBTAG00000003264/ENSBTAG00000008142/ENSBTAG00000012380/ENSBTAG00000011734/ENSBTAG00000020221/ENSBTAG00000003366/ENSBTAG00000010349/ENSBTAG00000053542/ENSBTAG00000005724/ENSBTAG00000015013/ENSBTAG00000019525/ENSBTAG00000019617/ENSBTAG00000021574/ENSBTAG00000020199/ENSBTAG00000014466/ENSBTAG00000020485/…	GPI/IL17RA/IL17RC/IL6/SERP1/NR1H2/IFIH1/HK1/ANKRD1/WNT5A/DDX58/IL1A/MMP12/SYTL4/C2CD2L/PPP3CB/PTPN22/TCF7L2/F2R/VTCN1/ARRB1/IL1B/MYOM1/FZD5/TNF	25	10	ENSBTAG00000006396/ENSBTAG00000011067/ENSBTAG00000033669/ENSBTAG00000009104/ENSBTAG00000003264/ENSBTAG00000012380/ENSBTAG00000015013/ENSBTAG00000019617/ENSBTAG00000019585/ENSBTAG00000020957	15	ENSBTAG00000014921/ENSBTAG00000008142/ENSBTAG00000011734/ENSBTAG00000020221/ENSBTAG00000003366/ENSBTAG00000010349/ENSBTAG00000053542/ENSBTAG00000005724/ENSBTAG00000019525/ENSBTAG00000021574/ENSBTAG00000020199/ENSBTAG00000014466/ENSBTAG00000020485/ENSBTAG00000001321/ENSBTAG00000025471
BP	GO:0045596	negative regulation of cell differentiation	63/1186	413/12217	0.000184878520220527	0.0218740480766181	ENSBTAG00000020676/ENSBTAG00000001592/ENSBTAG00000003971/ENSBTAG00000012314/ENSBTAG00000019929/ENSBTAG00000020671/ENSBTAG00000008527/ENSBTAG00000002080/ENSBTAG00000021512/ENSBTAG00000008409/ENSBTAG00000012137/ENSBTAG00000020428/ENSBTAG00000002736/ENSBTAG00000011434/ENSBTAG00000017542/ENSBTAG00000005958/ENSBTAG00000005998/ENSBTAG00000046677/ENSBTAG00000001161/ENSBTAG00000004381/ENSBTAG00000046339/…	MMP9/INSIG1/E2F1/LDLR/ITGAV/TRIM62/SRSF6/NOV/ZBTB7B/MYC/NTN1/PAF1/DNMT1/NPR2/PPARD/PTK2B/NOCT/RTN4R/SINHCAF/TACSTD2/VASN/LRP4/SEMA3F/RTN4RL1/WNT3A/OSR1/PRICKLE1/CFLAR/WNT5A/RTN4RL2/ADAMTS12/SLIT2/FBN1/SOCS1/PBX1/JDP2/SEMA3B/OSTN/HDAC4/OVOL2/ABCA5/MESP1/SEMA3E/ASPM/TP63/NRP1/NOTCH3/NRARP/-/FSTL4/HOXB8/EPHB2/COL3A1/GPR173/NLGN1/SEMA6D/KANK1/EFEMP1/PPARG/HOXA2/TNF/-/BMP2	63	21	ENSBTAG00000001592/ENSBTAG00000012314/ENSBTAG00000020671/ENSBTAG00000021512/ENSBTAG00000020428/ENSBTAG00000011434/ENSBTAG00000017542/ENSBTAG00000005958/ENSBTAG00000005998/ENSBTAG00000046677/ENSBTAG00000004381/ENSBTAG00000046339/ENSBTAG00000018307/ENSBTAG00000012302/ENSBTAG00000010998/ENSBTAG00000012621/ENSBTAG00000004386/ENSBTAG00000008410/ENSBTAG00000052215/ENSBTAG00000017105/ENSBTAG00000012389	42	ENSBTAG00000020676/ENSBTAG00000003971/ENSBTAG00000019929/ENSBTAG00000008527/ENSBTAG00000002080/ENSBTAG00000008409/ENSBTAG00000012137/ENSBTAG00000002736/ENSBTAG00000001161/ENSBTAG00000008429/ENSBTAG00000039397/ENSBTAG00000008113/ENSBTAG00000008596/ENSBTAG00000020221/ENSBTAG00000012558/ENSBTAG00000005108/ENSBTAG00000002278/ENSBTAG00000013801/ENSBTAG00000009451/ENSBTAG00000010138/ENSBTAG00000018703/…
BP	GO:0009306	protein secretion	47/1186	285/12217	0.000199550628089019	0.0229323040134655	ENSBTAG00000015133/ENSBTAG00000001992/ENSBTAG00000019929/ENSBTAG00000006396/ENSBTAG00000008300/ENSBTAG00000002080/ENSBTAG00000021512/ENSBTAG00000011067/ENSBTAG00000001945/ENSBTAG00000033669/ENSBTAG00000014921/ENSBTAG00000020661/ENSBTAG00000009104/ENSBTAG00000003264/ENSBTAG00000020047/ENSBTAG00000008142/ENSBTAG00000053649/ENSBTAG00000012380/ENSBTAG00000007840/ENSBTAG00000011734/ENSBTAG00000020221/…	CCR7/CYP51A1/ITGAV/GPI/FN1/NOV/ZBTB7B/IL17RA/ARG2/IL17RC/IL6/ABCA1/SERP1/NR1H2/MON1A/IFIH1/CCL5/HK1/HMGCR/ANKRD1/WNT5A/SOCS1/DDX58/IL1A/ICA1/RAB3A/MMP12/GAS6/SYTL4/C2CD2L/PPP3CB/TNFSF13B/PTPN22/RAB15/TCF7L2/F2R/VTCN1/ARRB1/CD36/KLF7/IL1B/MYOM1/FZD5/TNF/RFX3/CARD11/SYT11	47	22	ENSBTAG00000015133/ENSBTAG00000001992/ENSBTAG00000006396/ENSBTAG00000021512/ENSBTAG00000011067/ENSBTAG00000001945/ENSBTAG00000033669/ENSBTAG00000009104/ENSBTAG00000003264/ENSBTAG00000020047/ENSBTAG00000012380/ENSBTAG00000007840/ENSBTAG00000004386/ENSBTAG00000010635/ENSBTAG00000015013/ENSBTAG00000019617/ENSBTAG00000017866/ENSBTAG00000044097/ENSBTAG00000019585/ENSBTAG00000020957/ENSBTAG00000014698/…	25	ENSBTAG00000019929/ENSBTAG00000008300/ENSBTAG00000002080/ENSBTAG00000014921/ENSBTAG00000020661/ENSBTAG00000008142/ENSBTAG00000053649/ENSBTAG00000011734/ENSBTAG00000020221/ENSBTAG00000003366/ENSBTAG00000010349/ENSBTAG00000000799/ENSBTAG00000053542/ENSBTAG00000019964/ENSBTAG00000005724/ENSBTAG00000019525/ENSBTAG00000011563/ENSBTAG00000003474/ENSBTAG00000021574/ENSBTAG00000020199/ENSBTAG00000014466/…
BP	GO:0048659	smooth muscle cell proliferation	15/1186	56/12217	0.000207612281081356	0.0229323040134655	ENSBTAG00000002006/ENSBTAG00000020676/ENSBTAG00000003994/ENSBTAG00000008353/ENSBTAG00000002080/ENSBTAG00000002736/ENSBTAG00000014921/ENSBTAG00000010426/ENSBTAG00000008096/ENSBTAG00000015582/ENSBTAG00000021574/ENSBTAG00000043971/ENSBTAG00000021766/ENSBTAG00000001333/ENSBTAG00000025471	THBS1/MMP9/IGFBP3/CDKN1A/NOV/DNMT1/IL6/XRCC5/EDN1/HMOX1/TCF7L2/NOTCH3/HBEGF/PPARG/TNF	15	4	ENSBTAG00000003994/ENSBTAG00000008353/ENSBTAG00000015582/ENSBTAG00000021766	11	ENSBTAG00000002006/ENSBTAG00000020676/ENSBTAG00000002080/ENSBTAG00000002736/ENSBTAG00000014921/ENSBTAG00000010426/ENSBTAG00000008096/ENSBTAG00000021574/ENSBTAG00000043971/ENSBTAG00000001333/ENSBTAG00000025471
BP	GO:0002793	positive regulation of peptide secretion	26/1186	128/12217	0.000209124658485784	0.0229323040134655	ENSBTAG00000006396/ENSBTAG00000011067/ENSBTAG00000013065/ENSBTAG00000033669/ENSBTAG00000014921/ENSBTAG00000009104/ENSBTAG00000003264/ENSBTAG00000008142/ENSBTAG00000012380/ENSBTAG00000011734/ENSBTAG00000020221/ENSBTAG00000003366/ENSBTAG00000010349/ENSBTAG00000053542/ENSBTAG00000005724/ENSBTAG00000015013/ENSBTAG00000019525/ENSBTAG00000019617/ENSBTAG00000021574/ENSBTAG00000020199/ENSBTAG00000014466/…	GPI/IL17RA/HFE/IL17RC/IL6/SERP1/NR1H2/IFIH1/HK1/ANKRD1/WNT5A/DDX58/IL1A/MMP12/SYTL4/C2CD2L/PPP3CB/PTPN22/TCF7L2/F2R/VTCN1/ARRB1/IL1B/MYOM1/FZD5/TNF	26	10	ENSBTAG00000006396/ENSBTAG00000011067/ENSBTAG00000033669/ENSBTAG00000009104/ENSBTAG00000003264/ENSBTAG00000012380/ENSBTAG00000015013/ENSBTAG00000019617/ENSBTAG00000019585/ENSBTAG00000020957	16	ENSBTAG00000013065/ENSBTAG00000014921/ENSBTAG00000008142/ENSBTAG00000011734/ENSBTAG00000020221/ENSBTAG00000003366/ENSBTAG00000010349/ENSBTAG00000053542/ENSBTAG00000005724/ENSBTAG00000019525/ENSBTAG00000021574/ENSBTAG00000020199/ENSBTAG00000014466/ENSBTAG00000020485/ENSBTAG00000001321/ENSBTAG00000025471
BP	GO:0043588	skin development	29/1186	150/12217	0.000228112893053528	0.023748107673432	ENSBTAG00000009231/ENSBTAG00000009223/ENSBTAG00000003329/ENSBTAG00000004688/ENSBTAG00000013507/ENSBTAG00000032821/ENSBTAG00000008527/ENSBTAG00000013095/ENSBTAG00000013148/ENSBTAG00000000815/ENSBTAG00000016906/ENSBTAG00000016105/ENSBTAG00000008429/ENSBTAG00000012777/ENSBTAG00000006806/ENSBTAG00000007116/ENSBTAG00000020221/ENSBTAG00000048508/ENSBTAG00000023929/ENSBTAG00000008410/ENSBTAG00000001163/…	NSDHL/SFN/FST/DHCR24/-/SCEL/SRSF6/FOXN1/CLDN1/EPHA2/CYP27B1/H2AFY/LRP4/SRF/KRT17/ARRDC3/WNT5A/INHBA/FOSL2/OVOL2/H2AFY2/TP63/IFT74/CERS3/COL3A1/COL1A1/LTB/TGM3/TNF	29	13	ENSBTAG00000009231/ENSBTAG00000009223/ENSBTAG00000004688/ENSBTAG00000013507/ENSBTAG00000013095/ENSBTAG00000000815/ENSBTAG00000016906/ENSBTAG00000012777/ENSBTAG00000006806/ENSBTAG00000023929/ENSBTAG00000008410/ENSBTAG00000006987/ENSBTAG00000001785	16	ENSBTAG00000003329/ENSBTAG00000032821/ENSBTAG00000008527/ENSBTAG00000013148/ENSBTAG00000016105/ENSBTAG00000008429/ENSBTAG00000007116/ENSBTAG00000020221/ENSBTAG00000048508/ENSBTAG00000001163/ENSBTAG00000015460/ENSBTAG00000019568/ENSBTAG00000021466/ENSBTAG00000013103/ENSBTAG00000020674/ENSBTAG00000025471
BP	GO:0050708	regulation of protein secretion	38/1186	217/12217	0.000233602502678382	0.023748107673432	ENSBTAG00000015133/ENSBTAG00000001992/ENSBTAG00000006396/ENSBTAG00000008300/ENSBTAG00000002080/ENSBTAG00000011067/ENSBTAG00000001945/ENSBTAG00000033669/ENSBTAG00000014921/ENSBTAG00000009104/ENSBTAG00000003264/ENSBTAG00000008142/ENSBTAG00000053649/ENSBTAG00000012380/ENSBTAG00000007840/ENSBTAG00000011734/ENSBTAG00000020221/ENSBTAG00000004386/ENSBTAG00000003366/ENSBTAG00000010349/ENSBTAG00000000799/…	CCR7/CYP51A1/GPI/FN1/NOV/IL17RA/ARG2/IL17RC/IL6/SERP1/NR1H2/IFIH1/CCL5/HK1/HMGCR/ANKRD1/WNT5A/SOCS1/DDX58/IL1A/ICA1/MMP12/GAS6/SYTL4/C2CD2L/PPP3CB/PTPN22/TCF7L2/F2R/VTCN1/ARRB1/KLF7/IL1B/MYOM1/FZD5/TNF/RFX3/SYT11	38	17	ENSBTAG00000015133/ENSBTAG00000001992/ENSBTAG00000006396/ENSBTAG00000011067/ENSBTAG00000001945/ENSBTAG00000033669/ENSBTAG00000009104/ENSBTAG00000003264/ENSBTAG00000012380/ENSBTAG00000007840/ENSBTAG00000004386/ENSBTAG00000015013/ENSBTAG00000019617/ENSBTAG00000044097/ENSBTAG00000019585/ENSBTAG00000020957/ENSBTAG00000011209	21	ENSBTAG00000008300/ENSBTAG00000002080/ENSBTAG00000014921/ENSBTAG00000008142/ENSBTAG00000053649/ENSBTAG00000011734/ENSBTAG00000020221/ENSBTAG00000003366/ENSBTAG00000010349/ENSBTAG00000000799/ENSBTAG00000053542/ENSBTAG00000019964/ENSBTAG00000005724/ENSBTAG00000019525/ENSBTAG00000021574/ENSBTAG00000020199/ENSBTAG00000014466/ENSBTAG00000020485/ENSBTAG00000001321/ENSBTAG00000025471/ENSBTAG00000000819
BP	GO:0001667	ameboidal-type cell migration	44/1186	264/12217	0.000247904847262799	0.023748107673432	ENSBTAG00000002006/ENSBTAG00000020676/ENSBTAG00000054195/ENSBTAG00000010531/ENSBTAG00000005176/ENSBTAG00000000483/ENSBTAG00000006396/ENSBTAG00000018108/ENSBTAG00000008300/ENSBTAG00000013631/ENSBTAG00000002080/ENSBTAG00000031497/ENSBTAG00000017542/ENSBTAG00000000764/ENSBTAG00000031001/ENSBTAG00000000815/ENSBTAG00000005958/ENSBTAG00000004381/ENSBTAG00000012777/ENSBTAG00000018307/ENSBTAG00000017788/…	THBS1/MMP9/GPX1/CYP1B1/GDNF/HYAL1/GPI/PXN/FN1/GLUL/NOV/FGFBP1/PPARD/GIPC1/MEGF8/EPHA2/PTK2B/TACSTD2/SRF/SEMA3F/AKT3/WNT5A/SLIT2/ANLN/SEMA3B/HMOX1/RAB25/OVOL2/MESP1/SEMA3E/PAXIP1/NRP1/PKN3/MAPRE2/ZNF580/GBX2/SPARC/HBEGF/SEMA6D/KANK1/WNT11/PPARG/EGR3/JCAD	44	20	ENSBTAG00000005176/ENSBTAG00000000483/ENSBTAG00000006396/ENSBTAG00000018108/ENSBTAG00000031497/ENSBTAG00000017542/ENSBTAG00000000764/ENSBTAG00000000815/ENSBTAG00000005958/ENSBTAG00000004381/ENSBTAG00000012777/ENSBTAG00000018307/ENSBTAG00000015582/ENSBTAG00000008410/ENSBTAG00000052215/ENSBTAG00000007520/ENSBTAG00000008898/ENSBTAG00000021766/ENSBTAG00000010820/ENSBTAG00000001204	24	ENSBTAG00000002006/ENSBTAG00000020676/ENSBTAG00000054195/ENSBTAG00000010531/ENSBTAG00000008300/ENSBTAG00000013631/ENSBTAG00000002080/ENSBTAG00000031001/ENSBTAG00000017788/ENSBTAG00000020221/ENSBTAG00000005108/ENSBTAG00000009218/ENSBTAG00000010138/ENSBTAG00000018914/ENSBTAG00000014920/ENSBTAG00000017505/ENSBTAG00000019866/ENSBTAG00000010195/ENSBTAG00000047508/ENSBTAG00000014835/ENSBTAG00000016800/…
BP	GO:0002043	blood vessel endothelial cell proliferation involved in sprouting angiogenesis	6/1186	11/12217	0.000248523863711368	0.023748107673432	ENSBTAG00000002006/ENSBTAG00000031497/ENSBTAG00000000815/ENSBTAG00000015582/ENSBTAG00000046122/ENSBTAG00000001204	THBS1/FGFBP1/EPHA2/HMOX1/NRARP/JCAD	6	4	ENSBTAG00000031497/ENSBTAG00000000815/ENSBTAG00000015582/ENSBTAG00000001204	2	ENSBTAG00000002006/ENSBTAG00000046122
BP	GO:1990774	tumor necrosis factor secretion	6/1186	11/12217	0.000248523863711368	0.023748107673432	ENSBTAG00000001945/ENSBTAG00000008142/ENSBTAG00000020221/ENSBTAG00000003366/ENSBTAG00000020957/ENSBTAG00000011209	ARG2/IFIH1/WNT5A/DDX58/FZD5/SYT11	6	3	ENSBTAG00000001945/ENSBTAG00000020957/ENSBTAG00000011209	3	ENSBTAG00000008142/ENSBTAG00000020221/ENSBTAG00000003366
BP	GO:0006096	glycolytic process	14/1186	51/12217	0.000253538516086462	0.023748107673432	ENSBTAG00000012927/ENSBTAG00000013099/ENSBTAG00000006396/ENSBTAG00000000163/ENSBTAG00000012697/ENSBTAG00000012380/ENSBTAG00000008895/ENSBTAG00000017764/ENSBTAG00000054580/ENSBTAG00000008406/ENSBTAG00000019782/ENSBTAG00000011928/ENSBTAG00000004330/ENSBTAG00000014547	ALDOA/ALDOC/GPI/DDIT4/PGAM1/HK1/BPGM/HDAC4/-/TREX1/TPI1/ZBTB20/ENO4/PGAM2	14	9	ENSBTAG00000012927/ENSBTAG00000013099/ENSBTAG00000006396/ENSBTAG00000000163/ENSBTAG00000012697/ENSBTAG00000012380/ENSBTAG00000008406/ENSBTAG00000019782/ENSBTAG00000014547	5	ENSBTAG00000008895/ENSBTAG00000017764/ENSBTAG00000054580/ENSBTAG00000011928/ENSBTAG00000004330
BP	GO:0006757	ATP generation from ADP	14/1186	51/12217	0.000253538516086462	0.023748107673432	ENSBTAG00000012927/ENSBTAG00000013099/ENSBTAG00000006396/ENSBTAG00000000163/ENSBTAG00000012697/ENSBTAG00000012380/ENSBTAG00000008895/ENSBTAG00000017764/ENSBTAG00000054580/ENSBTAG00000008406/ENSBTAG00000019782/ENSBTAG00000011928/ENSBTAG00000004330/ENSBTAG00000014547	ALDOA/ALDOC/GPI/DDIT4/PGAM1/HK1/BPGM/HDAC4/-/TREX1/TPI1/ZBTB20/ENO4/PGAM2	14	9	ENSBTAG00000012927/ENSBTAG00000013099/ENSBTAG00000006396/ENSBTAG00000000163/ENSBTAG00000012697/ENSBTAG00000012380/ENSBTAG00000008406/ENSBTAG00000019782/ENSBTAG00000014547	5	ENSBTAG00000008895/ENSBTAG00000017764/ENSBTAG00000054580/ENSBTAG00000011928/ENSBTAG00000004330
BP	GO:0046394	carboxylic acid biosynthetic process	39/1186	227/12217	0.000291452241377909	0.026307171194519	ENSBTAG00000004557/ENSBTAG00000001592/ENSBTAG00000016740/ENSBTAG00000022058/ENSBTAG00000012927/ENSBTAG00000000483/ENSBTAG00000013099/ENSBTAG00000006396/ENSBTAG00000013631/ENSBTAG00000022520/ENSBTAG00000055207/ENSBTAG00000000163/ENSBTAG00000015511/ENSBTAG00000012697/ENSBTAG00000010564/ENSBTAG00000014059/ENSBTAG00000003264/ENSBTAG00000012380/ENSBTAG00000005709/ENSBTAG00000013081/ENSBTAG00000020698/…	DHRS9/INSIG1/ACLY/ACACB/ALDOA/HYAL1/ALDOC/GPI/GLUL/BRCA1/SCD/DDIT4/FADS3/PGAM1/ELOVL6/ATP2B4/NR1H2/HK1/ABHD3/PSPH/MTHFR/EDN1/BPGM/PLOD2/HDAC4/STARD4/-/TREX1/IL1B/ACSF3/PTGES/MTR/TPI1/PSAT1/ZBTB20/PTGS1/ENO4/PGAM2/PDK4	39	25	ENSBTAG00000004557/ENSBTAG00000001592/ENSBTAG00000016740/ENSBTAG00000012927/ENSBTAG00000000483/ENSBTAG00000013099/ENSBTAG00000006396/ENSBTAG00000055207/ENSBTAG00000000163/ENSBTAG00000015511/ENSBTAG00000012697/ENSBTAG00000010564/ENSBTAG00000014059/ENSBTAG00000003264/ENSBTAG00000012380/ENSBTAG00000005709/ENSBTAG00000013081/ENSBTAG00000020698/ENSBTAG00000045886/ENSBTAG00000008406/ENSBTAG00000015968/…	14	ENSBTAG00000022058/ENSBTAG00000013631/ENSBTAG00000022520/ENSBTAG00000008096/ENSBTAG00000008895/ENSBTAG00000007331/ENSBTAG00000017764/ENSBTAG00000054580/ENSBTAG00000001321/ENSBTAG00000012251/ENSBTAG00000011928/ENSBTAG00000006716/ENSBTAG00000004330/ENSBTAG00000014069
BP	GO:0030216	keratinocyte differentiation	17/1186	70/12217	0.00029256195723442	0.026307171194519	ENSBTAG00000009223/ENSBTAG00000013507/ENSBTAG00000032821/ENSBTAG00000008527/ENSBTAG00000013095/ENSBTAG00000000815/ENSBTAG00000016906/ENSBTAG00000016105/ENSBTAG00000006806/ENSBTAG00000020221/ENSBTAG00000023929/ENSBTAG00000008410/ENSBTAG00000001163/ENSBTAG00000015460/ENSBTAG00000019568/ENSBTAG00000006987/ENSBTAG00000001785	SFN/-/SCEL/SRSF6/FOXN1/EPHA2/CYP27B1/H2AFY/KRT17/WNT5A/FOSL2/OVOL2/H2AFY2/TP63/IFT74/CERS3/TGM3	17	10	ENSBTAG00000009223/ENSBTAG00000013507/ENSBTAG00000013095/ENSBTAG00000000815/ENSBTAG00000016906/ENSBTAG00000006806/ENSBTAG00000023929/ENSBTAG00000008410/ENSBTAG00000006987/ENSBTAG00000001785	7	ENSBTAG00000032821/ENSBTAG00000008527/ENSBTAG00000016105/ENSBTAG00000020221/ENSBTAG00000001163/ENSBTAG00000015460/ENSBTAG00000019568
BP	GO:0010771	negative regulation of cell morphogenesis involved in differentiation	16/1186	64/12217	0.000307022283552443	0.026654568981789	ENSBTAG00000012137/ENSBTAG00000046677/ENSBTAG00000004381/ENSBTAG00000008429/ENSBTAG00000018307/ENSBTAG00000039397/ENSBTAG00000020221/ENSBTAG00000005108/ENSBTAG00000010138/ENSBTAG00000014920/ENSBTAG00000019866/ENSBTAG00000017105/ENSBTAG00000045902/ENSBTAG00000031891/ENSBTAG00000016800/ENSBTAG00000010976	NTN1/RTN4R/TACSTD2/LRP4/SEMA3F/WNT3A/WNT5A/SLIT2/SEMA3B/SEMA3E/NRP1/FSTL4/EPHB2/NLGN1/SEMA6D/KANK1	16	4	ENSBTAG00000046677/ENSBTAG00000004381/ENSBTAG00000018307/ENSBTAG00000017105	12	ENSBTAG00000012137/ENSBTAG00000008429/ENSBTAG00000039397/ENSBTAG00000020221/ENSBTAG00000005108/ENSBTAG00000010138/ENSBTAG00000014920/ENSBTAG00000019866/ENSBTAG00000045902/ENSBTAG00000031891/ENSBTAG00000016800/ENSBTAG00000010976
BP	GO:0046031	ADP metabolic process	15/1186	58/12217	0.000315801991709541	0.026654568981789	ENSBTAG00000030674/ENSBTAG00000012927/ENSBTAG00000013099/ENSBTAG00000006396/ENSBTAG00000000163/ENSBTAG00000012697/ENSBTAG00000012380/ENSBTAG00000008895/ENSBTAG00000017764/ENSBTAG00000054580/ENSBTAG00000008406/ENSBTAG00000019782/ENSBTAG00000011928/ENSBTAG00000004330/ENSBTAG00000014547	AK4/ALDOA/ALDOC/GPI/DDIT4/PGAM1/HK1/BPGM/HDAC4/-/TREX1/TPI1/ZBTB20/ENO4/PGAM2	15	10	ENSBTAG00000030674/ENSBTAG00000012927/ENSBTAG00000013099/ENSBTAG00000006396/ENSBTAG00000000163/ENSBTAG00000012697/ENSBTAG00000012380/ENSBTAG00000008406/ENSBTAG00000019782/ENSBTAG00000014547	5	ENSBTAG00000008895/ENSBTAG00000017764/ENSBTAG00000054580/ENSBTAG00000011928/ENSBTAG00000004330
BP	GO:0016053	organic acid biosynthetic process	39/1186	228/12217	0.000319513431456484	0.026654568981789	ENSBTAG00000004557/ENSBTAG00000001592/ENSBTAG00000016740/ENSBTAG00000022058/ENSBTAG00000012927/ENSBTAG00000000483/ENSBTAG00000013099/ENSBTAG00000006396/ENSBTAG00000013631/ENSBTAG00000022520/ENSBTAG00000055207/ENSBTAG00000000163/ENSBTAG00000015511/ENSBTAG00000012697/ENSBTAG00000010564/ENSBTAG00000014059/ENSBTAG00000003264/ENSBTAG00000012380/ENSBTAG00000005709/ENSBTAG00000013081/ENSBTAG00000020698/…	DHRS9/INSIG1/ACLY/ACACB/ALDOA/HYAL1/ALDOC/GPI/GLUL/BRCA1/SCD/DDIT4/FADS3/PGAM1/ELOVL6/ATP2B4/NR1H2/HK1/ABHD3/PSPH/MTHFR/EDN1/BPGM/PLOD2/HDAC4/STARD4/-/TREX1/IL1B/ACSF3/PTGES/MTR/TPI1/PSAT1/ZBTB20/PTGS1/ENO4/PGAM2/PDK4	39	25	ENSBTAG00000004557/ENSBTAG00000001592/ENSBTAG00000016740/ENSBTAG00000012927/ENSBTAG00000000483/ENSBTAG00000013099/ENSBTAG00000006396/ENSBTAG00000055207/ENSBTAG00000000163/ENSBTAG00000015511/ENSBTAG00000012697/ENSBTAG00000010564/ENSBTAG00000014059/ENSBTAG00000003264/ENSBTAG00000012380/ENSBTAG00000005709/ENSBTAG00000013081/ENSBTAG00000020698/ENSBTAG00000045886/ENSBTAG00000008406/ENSBTAG00000015968/…	14	ENSBTAG00000022058/ENSBTAG00000013631/ENSBTAG00000022520/ENSBTAG00000008096/ENSBTAG00000008895/ENSBTAG00000007331/ENSBTAG00000017764/ENSBTAG00000054580/ENSBTAG00000001321/ENSBTAG00000012251/ENSBTAG00000011928/ENSBTAG00000006716/ENSBTAG00000004330/ENSBTAG00000014069
BP	GO:0044786	cell cycle DNA replication	11/1186	35/12217	0.000320139396133587	0.026654568981789	ENSBTAG00000000988/ENSBTAG00000017329/ENSBTAG00000019984/ENSBTAG00000000638/ENSBTAG00000013905/ENSBTAG00000038434/ENSBTAG00000008170/ENSBTAG00000009121/ENSBTAG00000018383/ENSBTAG00000021193/ENSBTAG00000016931	BRCA2/GMNN/GINS1/CDT1/SMC3/ATRX/POLA1/STAG2/ATAD5/FBXO5/E2F7	11	0		11	ENSBTAG00000000988/ENSBTAG00000017329/ENSBTAG00000019984/ENSBTAG00000000638/ENSBTAG00000013905/ENSBTAG00000038434/ENSBTAG00000008170/ENSBTAG00000009121/ENSBTAG00000018383/ENSBTAG00000021193/ENSBTAG00000016931
BP	GO:0048871	multicellular organismal homeostasis	34/1186	191/12217	0.000356900359642023	0.02872758856982	ENSBTAG00000054195/ENSBTAG00000006367/ENSBTAG00000020359/ENSBTAG00000009223/ENSBTAG00000022058/ENSBTAG00000005504/ENSBTAG00000013065/ENSBTAG00000000785/ENSBTAG00000013148/ENSBTAG00000005958/ENSBTAG00000012777/ENSBTAG00000017788/ENSBTAG00000007116/ENSBTAG00000050467/ENSBTAG00000000745/ENSBTAG00000020147/ENSBTAG00000010107/ENSBTAG00000010349/ENSBTAG00000019738/ENSBTAG00000030456/ENSBTAG00000014721/…	GPX1/CTGF/PLEKHM1/SFN/ACACB/TP53INP2/HFE/PASK/CLDN1/PTK2B/SRF/AKT3/ARRDC3/BBS10/AQP1/-/WHRN/IL1A/MDM1/SPATA7/MUC4/F2R/TP63/EPAS1/HOMER1/-/CD36/CROCC/IL1B/METRNL/IL20RA/TNF/PDK4/COL11A2	34	11	ENSBTAG00000020359/ENSBTAG00000009223/ENSBTAG00000005504/ENSBTAG00000005958/ENSBTAG00000012777/ENSBTAG00000010107/ENSBTAG00000025853/ENSBTAG00000032902/ENSBTAG00000017866/ENSBTAG00000004787/ENSBTAG00000000601	23	ENSBTAG00000054195/ENSBTAG00000006367/ENSBTAG00000022058/ENSBTAG00000013065/ENSBTAG00000000785/ENSBTAG00000013148/ENSBTAG00000017788/ENSBTAG00000007116/ENSBTAG00000050467/ENSBTAG00000000745/ENSBTAG00000020147/ENSBTAG00000010349/ENSBTAG00000019738/ENSBTAG00000030456/ENSBTAG00000014721/ENSBTAG00000020199/ENSBTAG00000015460/ENSBTAG00000003711/ENSBTAG00000003822/ENSBTAG00000001321/ENSBTAG00000015638/…
BP	GO:0050673	epithelial cell proliferation	40/1186	237/12217	0.000357816939481744	0.02872758856982	ENSBTAG00000002006/ENSBTAG00000003994/ENSBTAG00000054195/ENSBTAG00000009223/ENSBTAG00000000988/ENSBTAG00000000483/ENSBTAG00000008527/ENSBTAG00000002080/ENSBTAG00000008409/ENSBTAG00000031497/ENSBTAG00000013095/ENSBTAG00000017542/ENSBTAG00000000815/ENSBTAG00000045727/ENSBTAG00000005970/ENSBTAG00000018655/ENSBTAG00000004381/ENSBTAG00000017788/ENSBTAG00000039397/ENSBTAG00000008113/ENSBTAG00000020221/…	THBS1/IGFBP3/GPX1/SFN/BRCA2/HYAL1/SRSF6/NOV/MYC/FGFBP1/FOXN1/PPARD/EPHA2/EPPK1/XBP1/MYDGF/TACSTD2/AKT3/WNT3A/OSR1/WNT5A/TGFA/EHF/HMOX1/PLXNB3/OVOL2/MMP12/COL8A1/TP63/IFT74/NRARP/ZNF580/SPARC/LIMS2/COL8A2/PPARG/EGR3/TNF/JCAD/BMP2	40	14	ENSBTAG00000003994/ENSBTAG00000009223/ENSBTAG00000000483/ENSBTAG00000031497/ENSBTAG00000013095/ENSBTAG00000017542/ENSBTAG00000000815/ENSBTAG00000005970/ENSBTAG00000018655/ENSBTAG00000004381/ENSBTAG00000000783/ENSBTAG00000015582/ENSBTAG00000008410/ENSBTAG00000001204	26	ENSBTAG00000002006/ENSBTAG00000054195/ENSBTAG00000000988/ENSBTAG00000008527/ENSBTAG00000002080/ENSBTAG00000008409/ENSBTAG00000045727/ENSBTAG00000017788/ENSBTAG00000039397/ENSBTAG00000008113/ENSBTAG00000020221/ENSBTAG00000017150/ENSBTAG00000010146/ENSBTAG00000053542/ENSBTAG00000013662/ENSBTAG00000015460/ENSBTAG00000019568/ENSBTAG00000046122/ENSBTAG00000047508/ENSBTAG00000014835/ENSBTAG00000006262/…
BP	GO:0050771	negative regulation of axonogenesis	13/1186	47/12217	0.000385753010462555	0.0304271146498184	ENSBTAG00000012137/ENSBTAG00000046677/ENSBTAG00000008429/ENSBTAG00000018307/ENSBTAG00000039397/ENSBTAG00000020221/ENSBTAG00000005108/ENSBTAG00000010138/ENSBTAG00000014920/ENSBTAG00000019866/ENSBTAG00000017105/ENSBTAG00000045902/ENSBTAG00000016800	NTN1/RTN4R/LRP4/SEMA3F/WNT3A/WNT5A/SLIT2/SEMA3B/SEMA3E/NRP1/FSTL4/EPHB2/SEMA6D	13	3	ENSBTAG00000046677/ENSBTAG00000018307/ENSBTAG00000017105	10	ENSBTAG00000012137/ENSBTAG00000008429/ENSBTAG00000039397/ENSBTAG00000020221/ENSBTAG00000005108/ENSBTAG00000010138/ENSBTAG00000014920/ENSBTAG00000019866/ENSBTAG00000045902/ENSBTAG00000016800
BP	GO:0006935	chemotaxis	52/1186	334/12217	0.000402200127689224	0.031177444380875	ENSBTAG00000002006/ENSBTAG00000021326/ENSBTAG00000015133/ENSBTAG00000005176/ENSBTAG00000019929/ENSBTAG00000001173/ENSBTAG00000013462/ENSBTAG00000002080/ENSBTAG00000012137/ENSBTAG00000016525/ENSBTAG00000009637/ENSBTAG00000027051/ENSBTAG00000011067/ENSBTAG00000033669/ENSBTAG00000031001/ENSBTAG00000000815/ENSBTAG00000005958/ENSBTAG00000009159/ENSBTAG00000053649/ENSBTAG00000015101/ENSBTAG00000000088/…	THBS1/CCL20/CCR7/GDNF/ITGAV/PLXNA2/L1CAM/NOV/NTN1/ITGA1/SLC12A2/PTAFR/IL17RA/IL17RC/MEGF8/EPHA2/PTK2B/PLXNA1/CCL5/HMGB2/ALCAM/SEMA3F/TTC8/WNT3A/WNT5A/-/SLIT2/ZSWIM8/TRPM4/SEMA3B/PLXNB3/JAM3/GAS6/SEMA3E/NRP1/CXCR5/IL36A/KLF7/IL1B/EPHB2/ZNF580/GBX2/ACKR4/EMB/HBEGF/DOCK2/PADI2/SEMA6D/PDE4D/HOXA2/EGR3/RELN	52	15	ENSBTAG00000015133/ENSBTAG00000005176/ENSBTAG00000013462/ENSBTAG00000027051/ENSBTAG00000011067/ENSBTAG00000033669/ENSBTAG00000000815/ENSBTAG00000005958/ENSBTAG00000018307/ENSBTAG00000012657/ENSBTAG00000002087/ENSBTAG00000044097/ENSBTAG00000008898/ENSBTAG00000021766/ENSBTAG00000003403	37	ENSBTAG00000002006/ENSBTAG00000021326/ENSBTAG00000019929/ENSBTAG00000001173/ENSBTAG00000002080/ENSBTAG00000012137/ENSBTAG00000016525/ENSBTAG00000009637/ENSBTAG00000031001/ENSBTAG00000009159/ENSBTAG00000053649/ENSBTAG00000015101/ENSBTAG00000000088/ENSBTAG00000030432/ENSBTAG00000039397/ENSBTAG00000020221/ENSBTAG00000037778/ENSBTAG00000005108/ENSBTAG00000006139/ENSBTAG00000010138/ENSBTAG00000010146/…
BP	GO:0043583	ear development	26/1186	134/12217	0.000444439184277685	0.0328870940777837	ENSBTAG00000001592/ENSBTAG00000044192/ENSBTAG00000012137/ENSBTAG00000014380/ENSBTAG00000030632/ENSBTAG00000002977/ENSBTAG00000007348/ENSBTAG00000014286/ENSBTAG00000008110/ENSBTAG00000008096/ENSBTAG00000030432/ENSBTAG00000039397/ENSBTAG00000008113/ENSBTAG00000020221/ENSBTAG00000010360/ENSBTAG00000046307/ENSBTAG00000016234/ENSBTAG00000002227/ENSBTAG00000010107/ENSBTAG00000045902/ENSBTAG00000008898/…	INSIG1/MAF/NTN1/MCM2/ALG10/ECE1/STRA6/IFT88/IFT20/EDN1/TTC8/WNT3A/OSR1/WNT5A/LRIG1/CEBPD/DUOX2/LRIG3/WHRN/EPHB2/GBX2/OTOP1/CDH23/HESX1/HOXA2/BMP2	26	8	ENSBTAG00000001592/ENSBTAG00000044192/ENSBTAG00000008110/ENSBTAG00000010360/ENSBTAG00000046307/ENSBTAG00000016234/ENSBTAG00000010107/ENSBTAG00000008898	18	ENSBTAG00000012137/ENSBTAG00000014380/ENSBTAG00000030632/ENSBTAG00000002977/ENSBTAG00000007348/ENSBTAG00000014286/ENSBTAG00000008096/ENSBTAG00000030432/ENSBTAG00000039397/ENSBTAG00000008113/ENSBTAG00000020221/ENSBTAG00000002227/ENSBTAG00000045902/ENSBTAG00000003651/ENSBTAG00000021497/ENSBTAG00000001439/ENSBTAG00000008138/ENSBTAG00000005111
BP	GO:0051050	positive regulation of transport	69/1186	477/12217	0.000450877887877097	0.0328870940777837	ENSBTAG00000009223/ENSBTAG00000048916/ENSBTAG00000003525/ENSBTAG00000006396/ENSBTAG00000016973/ENSBTAG00000011067/ENSBTAG00000013065/ENSBTAG00000033669/ENSBTAG00000038375/ENSBTAG00000014921/ENSBTAG00000013641/ENSBTAG00000050712/ENSBTAG00000020661/ENSBTAG00000008766/ENSBTAG00000009104/ENSBTAG00000005970/ENSBTAG00000003264/ENSBTAG00000004457/ENSBTAG00000005708/ENSBTAG00000008142/ENSBTAG00000012380/…	SFN/LIPG/STXBP1/GPI/PRSS8/IL17RA/HFE/IL17RC/STOM/IL6/BAG3/EHD1/ABCA1/SLC9A1/SERP1/XBP1/NR1H2/ORAI1/KIF20B/IFIH1/HK1/CEMIP/EDN1/ANKRD1/WNT3A/WNT5A/TMEM173/SCN3B/AKAP6/STAM/UNC13D/AQP1/CADPS2/DDX58/CA2/IL1A/-/RAB3A/MMP12/GAS6/SYTL4/C2CD2L/RAB27A/PPP3CB/PTPN22/RAB15/TCF7L2/F2R/RAB27B/WNK2/VTCN1/HOMER1/ARRB1/AKAP9/IL1B/EPHB2/NLGN1/MYOM1/CACNA1G/LRRK2/DOCK2/ABCG1/EHD3/SLC30A3/FZD5/TNF/RELN/-/SEC16B	69	32	ENSBTAG00000009223/ENSBTAG00000048916/ENSBTAG00000003525/ENSBTAG00000006396/ENSBTAG00000016973/ENSBTAG00000011067/ENSBTAG00000033669/ENSBTAG00000013641/ENSBTAG00000050712/ENSBTAG00000008766/ENSBTAG00000009104/ENSBTAG00000005970/ENSBTAG00000003264/ENSBTAG00000004457/ENSBTAG00000012380/ENSBTAG00000007431/ENSBTAG00000016768/ENSBTAG00000017719/ENSBTAG00000002658/ENSBTAG00000017733/ENSBTAG00000054594/…	37	ENSBTAG00000013065/ENSBTAG00000038375/ENSBTAG00000014921/ENSBTAG00000020661/ENSBTAG00000005708/ENSBTAG00000008142/ENSBTAG00000008096/ENSBTAG00000011734/ENSBTAG00000039397/ENSBTAG00000020221/ENSBTAG00000002296/ENSBTAG00000013556/ENSBTAG00000000745/ENSBTAG00000005110/ENSBTAG00000003366/ENSBTAG00000010349/ENSBTAG00000053542/ENSBTAG00000019964/ENSBTAG00000005724/ENSBTAG00000012408/ENSBTAG00000019525/…
BP	GO:0090329	regulation of DNA-dependent DNA replication	12/1186	42/12217	0.000463872179211788	0.0328870940777837	ENSBTAG00000000988/ENSBTAG00000018589/ENSBTAG00000017329/ENSBTAG00000015338/ENSBTAG00000000638/ENSBTAG00000026842/ENSBTAG00000013905/ENSBTAG00000038434/ENSBTAG00000020301/ENSBTAG00000009121/ENSBTAG00000021193/ENSBTAG00000016931	BRCA2/RFC2/GMNN/DSCC1/CDT1/ZRANB3/SMC3/ATRX/BLM/STAG2/FBXO5/E2F7	12	0		12	ENSBTAG00000000988/ENSBTAG00000018589/ENSBTAG00000017329/ENSBTAG00000015338/ENSBTAG00000000638/ENSBTAG00000026842/ENSBTAG00000013905/ENSBTAG00000038434/ENSBTAG00000020301/ENSBTAG00000009121/ENSBTAG00000021193/ENSBTAG00000016931
BP	GO:0042330	taxis	52/1186	336/12217	0.000464790993704403	0.0328870940777837	ENSBTAG00000002006/ENSBTAG00000021326/ENSBTAG00000015133/ENSBTAG00000005176/ENSBTAG00000019929/ENSBTAG00000001173/ENSBTAG00000013462/ENSBTAG00000002080/ENSBTAG00000012137/ENSBTAG00000016525/ENSBTAG00000009637/ENSBTAG00000027051/ENSBTAG00000011067/ENSBTAG00000033669/ENSBTAG00000031001/ENSBTAG00000000815/ENSBTAG00000005958/ENSBTAG00000009159/ENSBTAG00000053649/ENSBTAG00000015101/ENSBTAG00000000088/…	THBS1/CCL20/CCR7/GDNF/ITGAV/PLXNA2/L1CAM/NOV/NTN1/ITGA1/SLC12A2/PTAFR/IL17RA/IL17RC/MEGF8/EPHA2/PTK2B/PLXNA1/CCL5/HMGB2/ALCAM/SEMA3F/TTC8/WNT3A/WNT5A/-/SLIT2/ZSWIM8/TRPM4/SEMA3B/PLXNB3/JAM3/GAS6/SEMA3E/NRP1/CXCR5/IL36A/KLF7/IL1B/EPHB2/ZNF580/GBX2/ACKR4/EMB/HBEGF/DOCK2/PADI2/SEMA6D/PDE4D/HOXA2/EGR3/RELN	52	15	ENSBTAG00000015133/ENSBTAG00000005176/ENSBTAG00000013462/ENSBTAG00000027051/ENSBTAG00000011067/ENSBTAG00000033669/ENSBTAG00000000815/ENSBTAG00000005958/ENSBTAG00000018307/ENSBTAG00000012657/ENSBTAG00000002087/ENSBTAG00000044097/ENSBTAG00000008898/ENSBTAG00000021766/ENSBTAG00000003403	37	ENSBTAG00000002006/ENSBTAG00000021326/ENSBTAG00000019929/ENSBTAG00000001173/ENSBTAG00000002080/ENSBTAG00000012137/ENSBTAG00000016525/ENSBTAG00000009637/ENSBTAG00000031001/ENSBTAG00000009159/ENSBTAG00000053649/ENSBTAG00000015101/ENSBTAG00000000088/ENSBTAG00000030432/ENSBTAG00000039397/ENSBTAG00000020221/ENSBTAG00000037778/ENSBTAG00000005108/ENSBTAG00000006139/ENSBTAG00000010138/ENSBTAG00000010146/…
BP	GO:0032392	DNA geometric change	15/1186	60/12217	0.000469269817819832	0.0328870940777837	ENSBTAG00000015172/ENSBTAG00000001069/ENSBTAG00000030965/ENSBTAG00000019984/ENSBTAG00000014380/ENSBTAG00000010426/ENSBTAG00000026842/ENSBTAG00000017021/ENSBTAG00000020831/ENSBTAG00000015101/ENSBTAG00000044006/ENSBTAG00000020301/ENSBTAG00000012068/ENSBTAG00000021592/ENSBTAG00000008406	MCM6/TP53/MCM7/GINS1/MCM2/XRCC5/ZRANB3/MCM4/CHD1L/HMGB2/GINS2/BLM/BRIP1/WRN/TREX1	15	1	ENSBTAG00000008406	14	ENSBTAG00000015172/ENSBTAG00000001069/ENSBTAG00000030965/ENSBTAG00000019984/ENSBTAG00000014380/ENSBTAG00000010426/ENSBTAG00000026842/ENSBTAG00000017021/ENSBTAG00000020831/ENSBTAG00000015101/ENSBTAG00000044006/ENSBTAG00000020301/ENSBTAG00000012068/ENSBTAG00000021592
BP	GO:0010883	regulation of lipid storage	10/1186	31/12217	0.00047236393586513	0.0328870940777837	ENSBTAG00000017223/ENSBTAG00000022058/ENSBTAG00000019929/ENSBTAG00000017542/ENSBTAG00000050712/ENSBTAG00000003264/ENSBTAG00000006471/ENSBTAG00000021394/ENSBTAG00000021272/ENSBTAG00000001333	MEST/ACACB/ITGAV/PPARD/EHD1/NR1H2/OSBPL11/FITM1/ABCG1/PPARG	10	5	ENSBTAG00000017542/ENSBTAG00000050712/ENSBTAG00000003264/ENSBTAG00000006471/ENSBTAG00000021394	5	ENSBTAG00000017223/ENSBTAG00000022058/ENSBTAG00000019929/ENSBTAG00000021272/ENSBTAG00000001333
BP	GO:0042866	pyruvate biosynthetic process	14/1186	54/12217	0.000482773178188105	0.0328870940777837	ENSBTAG00000012927/ENSBTAG00000013099/ENSBTAG00000006396/ENSBTAG00000000163/ENSBTAG00000012697/ENSBTAG00000012380/ENSBTAG00000008895/ENSBTAG00000017764/ENSBTAG00000054580/ENSBTAG00000008406/ENSBTAG00000019782/ENSBTAG00000011928/ENSBTAG00000004330/ENSBTAG00000014547	ALDOA/ALDOC/GPI/DDIT4/PGAM1/HK1/BPGM/HDAC4/-/TREX1/TPI1/ZBTB20/ENO4/PGAM2	14	9	ENSBTAG00000012927/ENSBTAG00000013099/ENSBTAG00000006396/ENSBTAG00000000163/ENSBTAG00000012697/ENSBTAG00000012380/ENSBTAG00000008406/ENSBTAG00000019782/ENSBTAG00000014547	5	ENSBTAG00000008895/ENSBTAG00000017764/ENSBTAG00000054580/ENSBTAG00000011928/ENSBTAG00000004330
BP	GO:0048660	regulation of smooth muscle cell proliferation	14/1186	54/12217	0.000482773178188105	0.0328870940777837	ENSBTAG00000002006/ENSBTAG00000020676/ENSBTAG00000003994/ENSBTAG00000008353/ENSBTAG00000002736/ENSBTAG00000014921/ENSBTAG00000010426/ENSBTAG00000008096/ENSBTAG00000015582/ENSBTAG00000021574/ENSBTAG00000043971/ENSBTAG00000021766/ENSBTAG00000001333/ENSBTAG00000025471	THBS1/MMP9/IGFBP3/CDKN1A/DNMT1/IL6/XRCC5/EDN1/HMOX1/TCF7L2/NOTCH3/HBEGF/PPARG/TNF	14	4	ENSBTAG00000003994/ENSBTAG00000008353/ENSBTAG00000015582/ENSBTAG00000021766	10	ENSBTAG00000002006/ENSBTAG00000020676/ENSBTAG00000002736/ENSBTAG00000014921/ENSBTAG00000010426/ENSBTAG00000008096/ENSBTAG00000021574/ENSBTAG00000043971/ENSBTAG00000001333/ENSBTAG00000025471
BP	GO:0072604	interleukin-6 secretion	8/1186	21/12217	0.000493948844980105	0.0331461792094112	ENSBTAG00000033669/ENSBTAG00000008142/ENSBTAG00000003366/ENSBTAG00000019964/ENSBTAG00000019617/ENSBTAG00000020199/ENSBTAG00000001321/ENSBTAG00000011209	IL17RC/IFIH1/DDX58/GAS6/PTPN22/F2R/IL1B/SYT11	8	3	ENSBTAG00000033669/ENSBTAG00000019617/ENSBTAG00000011209	5	ENSBTAG00000008142/ENSBTAG00000003366/ENSBTAG00000019964/ENSBTAG00000020199/ENSBTAG00000001321
BP	GO:0010469	regulation of signaling receptor activity	40/1186	241/12217	0.000506886077556696	0.0335141147749251	ENSBTAG00000021326/ENSBTAG00000005176/ENSBTAG00000006396/ENSBTAG00000000604/ENSBTAG00000013065/ENSBTAG00000046266/ENSBTAG00000014921/ENSBTAG00000005234/ENSBTAG00000053649/ENSBTAG00000008096/ENSBTAG00000039397/ENSBTAG00000020221/ENSBTAG00000037778/ENSBTAG00000002278/ENSBTAG00000000783/ENSBTAG00000048508/ENSBTAG00000005140/ENSBTAG00000010349/ENSBTAG00000019964/ENSBTAG00000014721/ENSBTAG00000019940/…	CCL20/GDNF/GPI/GPNMB/HFE/TNFSF9/IL6/LYPD1/CCL5/EDN1/WNT3A/WNT5A/-/FBN1/TGFA/INHBA/-/IL1A/GAS6/MUC4/RASGRF1/PMCH/LIF/IL36A/AKAP9/IL1B/EPHB2/NLGN1/METRNL/LTB/HBEGF/SPADH1/CTF1/-/TNF/RELN/CACNG4/BMP2/NEURL1/TNFSF10	40	13	ENSBTAG00000005176/ENSBTAG00000006396/ENSBTAG00000000604/ENSBTAG00000046266/ENSBTAG00000005234/ENSBTAG00000000783/ENSBTAG00000005140/ENSBTAG00000019940/ENSBTAG00000002087/ENSBTAG00000004787/ENSBTAG00000021766/ENSBTAG00000054931/ENSBTAG00000018994	27	ENSBTAG00000021326/ENSBTAG00000013065/ENSBTAG00000014921/ENSBTAG00000053649/ENSBTAG00000008096/ENSBTAG00000039397/ENSBTAG00000020221/ENSBTAG00000037778/ENSBTAG00000002278/ENSBTAG00000048508/ENSBTAG00000010349/ENSBTAG00000019964/ENSBTAG00000014721/ENSBTAG00000013008/ENSBTAG00000007424/ENSBTAG00000007442/ENSBTAG00000001321/ENSBTAG00000045902/ENSBTAG00000031891/ENSBTAG00000020674/ENSBTAG00000010796/…
BP	GO:0006165	nucleoside diphosphate phosphorylation	16/1186	67/12217	0.000534663937730511	0.0348383922324113	ENSBTAG00000030674/ENSBTAG00000012927/ENSBTAG00000013099/ENSBTAG00000006396/ENSBTAG00000000163/ENSBTAG00000012697/ENSBTAG00000012380/ENSBTAG00000008895/ENSBTAG00000017764/ENSBTAG00000054580/ENSBTAG00000008406/ENSBTAG00000019782/ENSBTAG00000016854/ENSBTAG00000011928/ENSBTAG00000004330/ENSBTAG00000014547	AK4/ALDOA/ALDOC/GPI/DDIT4/PGAM1/HK1/BPGM/HDAC4/-/TREX1/TPI1/AK7/ZBTB20/ENO4/PGAM2	16	10	ENSBTAG00000030674/ENSBTAG00000012927/ENSBTAG00000013099/ENSBTAG00000006396/ENSBTAG00000000163/ENSBTAG00000012697/ENSBTAG00000012380/ENSBTAG00000008406/ENSBTAG00000019782/ENSBTAG00000014547	6	ENSBTAG00000008895/ENSBTAG00000017764/ENSBTAG00000054580/ENSBTAG00000016854/ENSBTAG00000011928/ENSBTAG00000004330
BP	GO:0009135	purine nucleoside diphosphate metabolic process	15/1186	61/12217	0.00056736835504535	0.0354290017261652	ENSBTAG00000030674/ENSBTAG00000012927/ENSBTAG00000013099/ENSBTAG00000006396/ENSBTAG00000000163/ENSBTAG00000012697/ENSBTAG00000012380/ENSBTAG00000008895/ENSBTAG00000017764/ENSBTAG00000054580/ENSBTAG00000008406/ENSBTAG00000019782/ENSBTAG00000011928/ENSBTAG00000004330/ENSBTAG00000014547	AK4/ALDOA/ALDOC/GPI/DDIT4/PGAM1/HK1/BPGM/HDAC4/-/TREX1/TPI1/ZBTB20/ENO4/PGAM2	15	10	ENSBTAG00000030674/ENSBTAG00000012927/ENSBTAG00000013099/ENSBTAG00000006396/ENSBTAG00000000163/ENSBTAG00000012697/ENSBTAG00000012380/ENSBTAG00000008406/ENSBTAG00000019782/ENSBTAG00000014547	5	ENSBTAG00000008895/ENSBTAG00000017764/ENSBTAG00000054580/ENSBTAG00000011928/ENSBTAG00000004330
BP	GO:0009179	purine ribonucleoside diphosphate metabolic process	15/1186	61/12217	0.00056736835504535	0.0354290017261652	ENSBTAG00000030674/ENSBTAG00000012927/ENSBTAG00000013099/ENSBTAG00000006396/ENSBTAG00000000163/ENSBTAG00000012697/ENSBTAG00000012380/ENSBTAG00000008895/ENSBTAG00000017764/ENSBTAG00000054580/ENSBTAG00000008406/ENSBTAG00000019782/ENSBTAG00000011928/ENSBTAG00000004330/ENSBTAG00000014547	AK4/ALDOA/ALDOC/GPI/DDIT4/PGAM1/HK1/BPGM/HDAC4/-/TREX1/TPI1/ZBTB20/ENO4/PGAM2	15	10	ENSBTAG00000030674/ENSBTAG00000012927/ENSBTAG00000013099/ENSBTAG00000006396/ENSBTAG00000000163/ENSBTAG00000012697/ENSBTAG00000012380/ENSBTAG00000008406/ENSBTAG00000019782/ENSBTAG00000014547	5	ENSBTAG00000008895/ENSBTAG00000017764/ENSBTAG00000054580/ENSBTAG00000011928/ENSBTAG00000004330
BP	GO:0019359	nicotinamide nucleotide biosynthetic process	15/1186	61/12217	0.00056736835504535	0.0354290017261652	ENSBTAG00000012927/ENSBTAG00000013099/ENSBTAG00000006396/ENSBTAG00000000163/ENSBTAG00000012697/ENSBTAG00000012380/ENSBTAG00000008895/ENSBTAG00000017764/ENSBTAG00000054580/ENSBTAG00000008406/ENSBTAG00000011334/ENSBTAG00000019782/ENSBTAG00000011928/ENSBTAG00000004330/ENSBTAG00000014547	ALDOA/ALDOC/GPI/DDIT4/PGAM1/HK1/BPGM/HDAC4/-/TREX1/NADK2/TPI1/ZBTB20/ENO4/PGAM2	15	9	ENSBTAG00000012927/ENSBTAG00000013099/ENSBTAG00000006396/ENSBTAG00000000163/ENSBTAG00000012697/ENSBTAG00000012380/ENSBTAG00000008406/ENSBTAG00000019782/ENSBTAG00000014547	6	ENSBTAG00000008895/ENSBTAG00000017764/ENSBTAG00000054580/ENSBTAG00000011334/ENSBTAG00000011928/ENSBTAG00000004330
BP	GO:0010212	response to ionizing radiation	22/1186	108/12217	0.000599240382534082	0.0369066405462087	ENSBTAG00000054195/ENSBTAG00000016649/ENSBTAG00000001069/ENSBTAG00000002742/ENSBTAG00000000988/ENSBTAG00000008353/ENSBTAG00000022520/ENSBTAG00000008409/ENSBTAG00000018653/ENSBTAG00000000434/ENSBTAG00000008001/ENSBTAG00000010426/ENSBTAG00000000526/ENSBTAG00000020301/ENSBTAG00000003111/ENSBTAG00000021592/ENSBTAG00000016981/ENSBTAG00000017505/ENSBTAG00000008406/ENSBTAG00000011529/ENSBTAG00000006610/…	GPX1/CCND2/TP53/MSH2/BRCA2/CDKN1A/BRCA1/MYC/NABP1/CRYAB/NUCKS1/XRCC5/TOPBP1/BLM/ATM/WRN/FBXO4/PAXIP1/TREX1/ATR/XRRA1/RAD9B	22	5	ENSBTAG00000016649/ENSBTAG00000008353/ENSBTAG00000018653/ENSBTAG00000000434/ENSBTAG00000008406	17	ENSBTAG00000054195/ENSBTAG00000001069/ENSBTAG00000002742/ENSBTAG00000000988/ENSBTAG00000022520/ENSBTAG00000008409/ENSBTAG00000008001/ENSBTAG00000010426/ENSBTAG00000000526/ENSBTAG00000020301/ENSBTAG00000003111/ENSBTAG00000021592/ENSBTAG00000016981/ENSBTAG00000017505/ENSBTAG00000011529/ENSBTAG00000006610/ENSBTAG00000018330
BP	GO:1902667	regulation of axon guidance	10/1186	32/12217	0.000627969228662238	0.0377151535311956	ENSBTAG00000031001/ENSBTAG00000018307/ENSBTAG00000039397/ENSBTAG00000020221/ENSBTAG00000005108/ENSBTAG00000012657/ENSBTAG00000010138/ENSBTAG00000014920/ENSBTAG00000019866/ENSBTAG00000016800	MEGF8/SEMA3F/WNT3A/WNT5A/SLIT2/ZSWIM8/SEMA3B/SEMA3E/NRP1/SEMA6D	10	2	ENSBTAG00000018307/ENSBTAG00000012657	8	ENSBTAG00000031001/ENSBTAG00000039397/ENSBTAG00000020221/ENSBTAG00000005108/ENSBTAG00000010138/ENSBTAG00000014920/ENSBTAG00000019866/ENSBTAG00000016800
BP	GO:0046939	nucleotide phosphorylation	16/1186	68/12217	0.000637287339584085	0.0377151535311956	ENSBTAG00000030674/ENSBTAG00000012927/ENSBTAG00000013099/ENSBTAG00000006396/ENSBTAG00000000163/ENSBTAG00000012697/ENSBTAG00000012380/ENSBTAG00000008895/ENSBTAG00000017764/ENSBTAG00000054580/ENSBTAG00000008406/ENSBTAG00000019782/ENSBTAG00000016854/ENSBTAG00000011928/ENSBTAG00000004330/ENSBTAG00000014547	AK4/ALDOA/ALDOC/GPI/DDIT4/PGAM1/HK1/BPGM/HDAC4/-/TREX1/TPI1/AK7/ZBTB20/ENO4/PGAM2	16	10	ENSBTAG00000030674/ENSBTAG00000012927/ENSBTAG00000013099/ENSBTAG00000006396/ENSBTAG00000000163/ENSBTAG00000012697/ENSBTAG00000012380/ENSBTAG00000008406/ENSBTAG00000019782/ENSBTAG00000014547	6	ENSBTAG00000008895/ENSBTAG00000017764/ENSBTAG00000054580/ENSBTAG00000016854/ENSBTAG00000011928/ENSBTAG00000004330
BP	GO:0060271	cilium assembly	38/1186	228/12217	0.000637533734068253	0.0377151535311956	ENSBTAG00000025450/ENSBTAG00000008061/ENSBTAG00000030667/ENSBTAG00000020760/ENSBTAG00000021972/ENSBTAG00000050712/ENSBTAG00000016784/ENSBTAG00000014286/ENSBTAG00000008110/ENSBTAG00000030432/ENSBTAG00000051164/ENSBTAG00000020584/ENSBTAG00000044190/ENSBTAG00000013676/ENSBTAG00000050467/ENSBTAG00000020147/ENSBTAG00000017048/ENSBTAG00000047087/ENSBTAG00000007096/ENSBTAG00000015825/ENSBTAG00000016373/…	SYNE2/RILPL1/CCDC114/SNAP29/DNAH5/EHD1/DNAH7/IFT88/IFT20/TTC8/WDR35/IFT81/TMEM67/DYNC2LI1/BBS10/-/CENPJ/MCIDAS/GAS8/CCDC65/TTC26/KIF27/CEP290/KCTD17/LRRC6/SEPT4/-/CEP135/IFT74/CROCC/-/EHD3/TBC1D32/IFT43/DNALI1/RFX3/TEKT2/NEURL1	38	6	ENSBTAG00000008061/ENSBTAG00000030667/ENSBTAG00000020760/ENSBTAG00000050712/ENSBTAG00000008110/ENSBTAG00000001662	32	ENSBTAG00000025450/ENSBTAG00000021972/ENSBTAG00000016784/ENSBTAG00000014286/ENSBTAG00000030432/ENSBTAG00000051164/ENSBTAG00000020584/ENSBTAG00000044190/ENSBTAG00000013676/ENSBTAG00000050467/ENSBTAG00000020147/ENSBTAG00000017048/ENSBTAG00000047087/ENSBTAG00000007096/ENSBTAG00000015825/ENSBTAG00000016373/ENSBTAG00000020436/ENSBTAG00000018745/ENSBTAG00000030646/ENSBTAG00000010548/ENSBTAG00000015368/…
BP	GO:0002440	production of molecular mediator of immune response	25/1186	130/12217	0.000651256987534509	0.0380266417656514	ENSBTAG00000002742/ENSBTAG00000006396/ENSBTAG00000021020/ENSBTAG00000013065/ENSBTAG00000009396/ENSBTAG00000014921/ENSBTAG00000046588/ENSBTAG00000005970/ENSBTAG00000004594/ENSBTAG00000012380/ENSBTAG00000020221/ENSBTAG00000033748/ENSBTAG00000018383/ENSBTAG00000006139/ENSBTAG00000003366/ENSBTAG00000019964/ENSBTAG00000017505/ENSBTAG00000011563/ENSBTAG00000019617/ENSBTAG00000008406/ENSBTAG00000007796/…	MSH2/GPI/RIF1/HFE/EXO1/IL6/DNAJB9/XBP1/MMP7/HK1/WNT5A/IL18RAP/ATAD5/TRPM4/DDX58/GAS6/PAXIP1/TNFSF13B/PTPN22/TREX1/POLM/IL1B/FZD5/TNF/CARD11	25	10	ENSBTAG00000006396/ENSBTAG00000046588/ENSBTAG00000005970/ENSBTAG00000012380/ENSBTAG00000033748/ENSBTAG00000019617/ENSBTAG00000008406/ENSBTAG00000007796/ENSBTAG00000020957/ENSBTAG00000014698	15	ENSBTAG00000002742/ENSBTAG00000021020/ENSBTAG00000013065/ENSBTAG00000009396/ENSBTAG00000014921/ENSBTAG00000004594/ENSBTAG00000020221/ENSBTAG00000018383/ENSBTAG00000006139/ENSBTAG00000003366/ENSBTAG00000019964/ENSBTAG00000017505/ENSBTAG00000011563/ENSBTAG00000001321/ENSBTAG00000025471
BP	GO:0019363	pyridine nucleotide biosynthetic process	15/1186	62/12217	0.000682422926322229	0.0393355573941634	ENSBTAG00000012927/ENSBTAG00000013099/ENSBTAG00000006396/ENSBTAG00000000163/ENSBTAG00000012697/ENSBTAG00000012380/ENSBTAG00000008895/ENSBTAG00000017764/ENSBTAG00000054580/ENSBTAG00000008406/ENSBTAG00000011334/ENSBTAG00000019782/ENSBTAG00000011928/ENSBTAG00000004330/ENSBTAG00000014547	ALDOA/ALDOC/GPI/DDIT4/PGAM1/HK1/BPGM/HDAC4/-/TREX1/NADK2/TPI1/ZBTB20/ENO4/PGAM2	15	9	ENSBTAG00000012927/ENSBTAG00000013099/ENSBTAG00000006396/ENSBTAG00000000163/ENSBTAG00000012697/ENSBTAG00000012380/ENSBTAG00000008406/ENSBTAG00000019782/ENSBTAG00000014547	6	ENSBTAG00000008895/ENSBTAG00000017764/ENSBTAG00000054580/ENSBTAG00000011334/ENSBTAG00000011928/ENSBTAG00000004330
BP	GO:0006275	regulation of DNA replication	17/1186	75/12217	0.000692089485458138	0.0393877762863264	ENSBTAG00000000988/ENSBTAG00000018589/ENSBTAG00000017329/ENSBTAG00000015338/ENSBTAG00000008001/ENSBTAG00000000638/ENSBTAG00000026842/ENSBTAG00000013905/ENSBTAG00000038434/ENSBTAG00000020301/ENSBTAG00000009121/ENSBTAG00000018383/ENSBTAG00000047087/ENSBTAG00000006551/ENSBTAG00000021193/ENSBTAG00000011529/ENSBTAG00000016931	BRCA2/RFC2/GMNN/DSCC1/NUCKS1/CDT1/ZRANB3/SMC3/ATRX/BLM/STAG2/ATAD5/MCIDAS/ESCO2/FBXO5/ATR/E2F7	17	0		17	ENSBTAG00000000988/ENSBTAG00000018589/ENSBTAG00000017329/ENSBTAG00000015338/ENSBTAG00000008001/ENSBTAG00000000638/ENSBTAG00000026842/ENSBTAG00000013905/ENSBTAG00000038434/ENSBTAG00000020301/ENSBTAG00000009121/ENSBTAG00000018383/ENSBTAG00000047087/ENSBTAG00000006551/ENSBTAG00000021193/ENSBTAG00000011529/ENSBTAG00000016931
BP	GO:0000731	DNA synthesis involved in DNA repair	8/1186	22/12217	0.000710683213682514	0.0394473052927973	ENSBTAG00000000590/ENSBTAG00000018142/ENSBTAG00000020301/ENSBTAG00000039462/ENSBTAG00000004931/ENSBTAG00000021592/ENSBTAG00000008406/ENSBTAG00000010760	POLE/DTL/BLM/PCLAF/POLE2/WRN/TREX1/REV3L	8	1	ENSBTAG00000008406	7	ENSBTAG00000000590/ENSBTAG00000018142/ENSBTAG00000020301/ENSBTAG00000039462/ENSBTAG00000004931/ENSBTAG00000021592/ENSBTAG00000010760
BP	GO:0010165	response to X-ray	8/1186	22/12217	0.000710683213682514	0.0394473052927973	ENSBTAG00000016649/ENSBTAG00000002742/ENSBTAG00000000988/ENSBTAG00000008001/ENSBTAG00000010426/ENSBTAG00000020301/ENSBTAG00000003111/ENSBTAG00000006610	CCND2/MSH2/BRCA2/NUCKS1/XRCC5/BLM/ATM/XRRA1	8	1	ENSBTAG00000016649	7	ENSBTAG00000002742/ENSBTAG00000000988/ENSBTAG00000008001/ENSBTAG00000010426/ENSBTAG00000020301/ENSBTAG00000003111/ENSBTAG00000006610
BP	GO:0030031	cell projection assembly	54/1186	359/12217	0.000731786479207337	0.0401233172014169	ENSBTAG00000025450/ENSBTAG00000020359/ENSBTAG00000036078/ENSBTAG00000008061/ENSBTAG00000030667/ENSBTAG00000020760/ENSBTAG00000019771/ENSBTAG00000021972/ENSBTAG00000000815/ENSBTAG00000050712/ENSBTAG00000016784/ENSBTAG00000021802/ENSBTAG00000014286/ENSBTAG00000008110/ENSBTAG00000004381/ENSBTAG00000012777/ENSBTAG00000030432/ENSBTAG00000051164/ENSBTAG00000020584/ENSBTAG00000005108/ENSBTAG00000044190/…	SYNE2/PLEKHM1/EMP1/RILPL1/CCDC114/SNAP29/PALM/DNAH5/EPHA2/EHD1/DNAH7/MIEN1/IFT88/IFT20/TACSTD2/SRF/TTC8/WDR35/IFT81/SLIT2/TMEM67/DYNC2LI1/BBS10/-/-/CENPJ/ANLN/MCIDAS/GAS8/CCDC65/TTC26/KIF27/CEP290/KCTD17/RHOV/NRP1/LRRC6/SEPT4/-/CEP135/IFT74/CROCC/PMP22/TTYH1/-/EHD3/KANK1/ESPN/TBC1D32/IFT43/DNALI1/RFX3/TEKT2/NEURL1	54	15	ENSBTAG00000020359/ENSBTAG00000036078/ENSBTAG00000008061/ENSBTAG00000030667/ENSBTAG00000020760/ENSBTAG00000000815/ENSBTAG00000050712/ENSBTAG00000021802/ENSBTAG00000008110/ENSBTAG00000004381/ENSBTAG00000012777/ENSBTAG00000018000/ENSBTAG00000019070/ENSBTAG00000001662/ENSBTAG00000006515	39	ENSBTAG00000025450/ENSBTAG00000019771/ENSBTAG00000021972/ENSBTAG00000016784/ENSBTAG00000014286/ENSBTAG00000030432/ENSBTAG00000051164/ENSBTAG00000020584/ENSBTAG00000005108/ENSBTAG00000044190/ENSBTAG00000013676/ENSBTAG00000050467/ENSBTAG00000020147/ENSBTAG00000017048/ENSBTAG00000009218/ENSBTAG00000047087/ENSBTAG00000007096/ENSBTAG00000015825/ENSBTAG00000016373/ENSBTAG00000020436/ENSBTAG00000018745/…
BP	GO:0120031	plasma membrane bounded cell projection assembly	53/1186	351/12217	0.000745321362561404	0.0403730704346515	ENSBTAG00000025450/ENSBTAG00000020359/ENSBTAG00000036078/ENSBTAG00000008061/ENSBTAG00000030667/ENSBTAG00000020760/ENSBTAG00000019771/ENSBTAG00000021972/ENSBTAG00000000815/ENSBTAG00000050712/ENSBTAG00000016784/ENSBTAG00000021802/ENSBTAG00000014286/ENSBTAG00000008110/ENSBTAG00000004381/ENSBTAG00000012777/ENSBTAG00000030432/ENSBTAG00000051164/ENSBTAG00000020584/ENSBTAG00000005108/ENSBTAG00000044190/…	SYNE2/PLEKHM1/EMP1/RILPL1/CCDC114/SNAP29/PALM/DNAH5/EPHA2/EHD1/DNAH7/MIEN1/IFT88/IFT20/TACSTD2/SRF/TTC8/WDR35/IFT81/SLIT2/TMEM67/DYNC2LI1/BBS10/-/-/CENPJ/ANLN/MCIDAS/GAS8/CCDC65/TTC26/KIF27/CEP290/KCTD17/NRP1/LRRC6/SEPT4/-/CEP135/IFT74/CROCC/PMP22/TTYH1/-/EHD3/KANK1/ESPN/TBC1D32/IFT43/DNALI1/RFX3/TEKT2/NEURL1	53	15	ENSBTAG00000020359/ENSBTAG00000036078/ENSBTAG00000008061/ENSBTAG00000030667/ENSBTAG00000020760/ENSBTAG00000000815/ENSBTAG00000050712/ENSBTAG00000021802/ENSBTAG00000008110/ENSBTAG00000004381/ENSBTAG00000012777/ENSBTAG00000018000/ENSBTAG00000019070/ENSBTAG00000001662/ENSBTAG00000006515	38	ENSBTAG00000025450/ENSBTAG00000019771/ENSBTAG00000021972/ENSBTAG00000016784/ENSBTAG00000014286/ENSBTAG00000030432/ENSBTAG00000051164/ENSBTAG00000020584/ENSBTAG00000005108/ENSBTAG00000044190/ENSBTAG00000013676/ENSBTAG00000050467/ENSBTAG00000020147/ENSBTAG00000017048/ENSBTAG00000009218/ENSBTAG00000047087/ENSBTAG00000007096/ENSBTAG00000015825/ENSBTAG00000016373/ENSBTAG00000020436/ENSBTAG00000018745/…
BP	GO:0030308	negative regulation of cell growth	22/1186	110/12217	0.000777676924666232	0.0416242315868973	ENSBTAG00000001069/ENSBTAG00000007480/ENSBTAG00000008353/ENSBTAG00000000483/ENSBTAG00000002080/ENSBTAG00000012137/ENSBTAG00000010502/ENSBTAG00000046677/ENSBTAG00000016906/ENSBTAG00000018307/ENSBTAG00000039397/ENSBTAG00000020221/ENSBTAG00000005108/ENSBTAG00000048508/ENSBTAG00000010138/ENSBTAG00000018703/ENSBTAG00000014920/ENSBTAG00000019866/ENSBTAG00000010493/ENSBTAG00000017105/ENSBTAG00000016800/…	TP53/CIRBP/CDKN1A/HYAL1/NOV/NTN1/SERTAD3/RTN4R/CYP27B1/SEMA3F/WNT3A/WNT5A/SLIT2/INHBA/SEMA3B/OSTN/SEMA3E/NRP1/SERTAD1/FSTL4/SEMA6D/WNT11	22	9	ENSBTAG00000008353/ENSBTAG00000000483/ENSBTAG00000010502/ENSBTAG00000046677/ENSBTAG00000016906/ENSBTAG00000018307/ENSBTAG00000010493/ENSBTAG00000017105/ENSBTAG00000010820	13	ENSBTAG00000001069/ENSBTAG00000007480/ENSBTAG00000002080/ENSBTAG00000012137/ENSBTAG00000039397/ENSBTAG00000020221/ENSBTAG00000005108/ENSBTAG00000048508/ENSBTAG00000010138/ENSBTAG00000018703/ENSBTAG00000014920/ENSBTAG00000019866/ENSBTAG00000016800
BP	GO:0042770	signal transduction in response to DNA damage	17/1186	76/12217	0.00081242264621098	0.0426972542279436	ENSBTAG00000000711/ENSBTAG00000001069/ENSBTAG00000000988/ENSBTAG00000008353/ENSBTAG00000013294/ENSBTAG00000022520/ENSBTAG00000018142/ENSBTAG00000038434/ENSBTAG00000011734/ENSBTAG00000003111/ENSBTAG00000018383/ENSBTAG00000019634/ENSBTAG00000017505/ENSBTAG00000008406/ENSBTAG00000011529/ENSBTAG00000016931/ENSBTAG00000033174	NDRG1/TP53/BRCA2/CDKN1A/DYRK3/BRCA1/DTL/ATRX/ANKRD1/ATM/ATAD5/PIDD1/PAXIP1/TREX1/ATR/E2F7/TFAP4	17	4	ENSBTAG00000000711/ENSBTAG00000008353/ENSBTAG00000013294/ENSBTAG00000008406	13	ENSBTAG00000001069/ENSBTAG00000000988/ENSBTAG00000022520/ENSBTAG00000018142/ENSBTAG00000038434/ENSBTAG00000011734/ENSBTAG00000003111/ENSBTAG00000018383/ENSBTAG00000019634/ENSBTAG00000017505/ENSBTAG00000011529/ENSBTAG00000016931/ENSBTAG00000033174
BP	GO:0009185	ribonucleoside diphosphate metabolic process	15/1186	63/12217	0.000816717941192871	0.0426972542279436	ENSBTAG00000030674/ENSBTAG00000012927/ENSBTAG00000013099/ENSBTAG00000006396/ENSBTAG00000000163/ENSBTAG00000012697/ENSBTAG00000012380/ENSBTAG00000008895/ENSBTAG00000017764/ENSBTAG00000054580/ENSBTAG00000008406/ENSBTAG00000019782/ENSBTAG00000011928/ENSBTAG00000004330/ENSBTAG00000014547	AK4/ALDOA/ALDOC/GPI/DDIT4/PGAM1/HK1/BPGM/HDAC4/-/TREX1/TPI1/ZBTB20/ENO4/PGAM2	15	10	ENSBTAG00000030674/ENSBTAG00000012927/ENSBTAG00000013099/ENSBTAG00000006396/ENSBTAG00000000163/ENSBTAG00000012697/ENSBTAG00000012380/ENSBTAG00000008406/ENSBTAG00000019782/ENSBTAG00000014547	5	ENSBTAG00000008895/ENSBTAG00000017764/ENSBTAG00000054580/ENSBTAG00000011928/ENSBTAG00000004330
BP	GO:0040017	positive regulation of locomotion	51/1186	337/12217	0.000883642572498944	0.0452280334928292	ENSBTAG00000002006/ENSBTAG00000020676/ENSBTAG00000021326/ENSBTAG00000015133/ENSBTAG00000025450/ENSBTAG00000019929/ENSBTAG00000000483/ENSBTAG00000038600/ENSBTAG00000006396/ENSBTAG00000008300/ENSBTAG00000000604/ENSBTAG00000003693/ENSBTAG00000031497/ENSBTAG00000031001/ENSBTAG00000005958/ENSBTAG00000016246/ENSBTAG00000021802/ENSBTAG00000013905/ENSBTAG00000005708/ENSBTAG00000053649/ENSBTAG00000007431/…	THBS1/MMP9/CCL20/CCR7/SYNE2/ITGAV/HYAL1/LRRC15/GPI/FN1/GPNMB/SUN2/FGFBP1/MEGF8/PTK2B/DUOX1/MIEN1/SMC3/KIF20B/CCL5/CEMIP/SEMA3F/EDN1/CD99L2/AKT3/WNT5B/WNT5A/SLIT2/ATM/DUOX2/AQP1/SEMA3B/HMOX1/RAB25/GAS6/SEMA3E/FBXO5/F2R/NRP1/MAPRE2/CFAP69/IL1B/ZNF580/SPARC/COL1A1/HBEGF/SEMA6D/WNT11/RELN/JCAD/BMP2	51	17	ENSBTAG00000015133/ENSBTAG00000000483/ENSBTAG00000038600/ENSBTAG00000006396/ENSBTAG00000000604/ENSBTAG00000031497/ENSBTAG00000005958/ENSBTAG00000016246/ENSBTAG00000021802/ENSBTAG00000007431/ENSBTAG00000018307/ENSBTAG00000016234/ENSBTAG00000015582/ENSBTAG00000007520/ENSBTAG00000021766/ENSBTAG00000010820/ENSBTAG00000001204	34	ENSBTAG00000002006/ENSBTAG00000020676/ENSBTAG00000021326/ENSBTAG00000025450/ENSBTAG00000019929/ENSBTAG00000008300/ENSBTAG00000003693/ENSBTAG00000031001/ENSBTAG00000013905/ENSBTAG00000005708/ENSBTAG00000053649/ENSBTAG00000008096/ENSBTAG00000052670/ENSBTAG00000017788/ENSBTAG00000054367/ENSBTAG00000020221/ENSBTAG00000005108/ENSBTAG00000003111/ENSBTAG00000000745/ENSBTAG00000010138/ENSBTAG00000018914/…
BP	GO:0050922	negative regulation of chemotaxis	11/1186	39/12217	0.000895097930487129	0.0452280334928292	ENSBTAG00000002006/ENSBTAG00000002080/ENSBTAG00000018307/ENSBTAG00000039397/ENSBTAG00000020221/ENSBTAG00000005108/ENSBTAG00000010138/ENSBTAG00000014920/ENSBTAG00000019866/ENSBTAG00000003403/ENSBTAG00000016800	THBS1/NOV/SEMA3F/WNT3A/WNT5A/SLIT2/SEMA3B/SEMA3E/NRP1/PADI2/SEMA6D	11	2	ENSBTAG00000018307/ENSBTAG00000003403	9	ENSBTAG00000002006/ENSBTAG00000002080/ENSBTAG00000039397/ENSBTAG00000020221/ENSBTAG00000005108/ENSBTAG00000010138/ENSBTAG00000014920/ENSBTAG00000019866/ENSBTAG00000016800
BP	GO:0010631	epithelial cell migration	33/1186	193/12217	0.000898937352679897	0.0452280334928292	ENSBTAG00000002006/ENSBTAG00000020676/ENSBTAG00000054195/ENSBTAG00000010531/ENSBTAG00000000483/ENSBTAG00000006396/ENSBTAG00000018108/ENSBTAG00000013631/ENSBTAG00000002080/ENSBTAG00000031497/ENSBTAG00000017542/ENSBTAG00000000764/ENSBTAG00000000815/ENSBTAG00000005958/ENSBTAG00000004381/ENSBTAG00000012777/ENSBTAG00000017788/ENSBTAG00000020221/ENSBTAG00000005108/ENSBTAG00000009218/ENSBTAG00000015582/…	THBS1/MMP9/GPX1/CYP1B1/HYAL1/GPI/PXN/GLUL/NOV/FGFBP1/PPARD/GIPC1/EPHA2/PTK2B/TACSTD2/SRF/AKT3/WNT5A/SLIT2/ANLN/HMOX1/RAB25/PAXIP1/NRP1/PKN3/MAPRE2/ZNF580/SPARC/HBEGF/KANK1/PPARG/EGR3/JCAD	33	14	ENSBTAG00000000483/ENSBTAG00000006396/ENSBTAG00000018108/ENSBTAG00000031497/ENSBTAG00000017542/ENSBTAG00000000764/ENSBTAG00000000815/ENSBTAG00000005958/ENSBTAG00000004381/ENSBTAG00000012777/ENSBTAG00000015582/ENSBTAG00000007520/ENSBTAG00000021766/ENSBTAG00000001204	19	ENSBTAG00000002006/ENSBTAG00000020676/ENSBTAG00000054195/ENSBTAG00000010531/ENSBTAG00000013631/ENSBTAG00000002080/ENSBTAG00000017788/ENSBTAG00000020221/ENSBTAG00000005108/ENSBTAG00000009218/ENSBTAG00000018914/ENSBTAG00000017505/ENSBTAG00000019866/ENSBTAG00000010195/ENSBTAG00000047508/ENSBTAG00000014835/ENSBTAG00000010976/ENSBTAG00000001333/ENSBTAG00000019293
BP	GO:0030330	DNA damage response, signal transduction by p53 class mediator	13/1186	51/12217	0.000905365439135816	0.0452280334928292	ENSBTAG00000000711/ENSBTAG00000001069/ENSBTAG00000000988/ENSBTAG00000008353/ENSBTAG00000013294/ENSBTAG00000038434/ENSBTAG00000011734/ENSBTAG00000003111/ENSBTAG00000019634/ENSBTAG00000017505/ENSBTAG00000011529/ENSBTAG00000016931/ENSBTAG00000033174	NDRG1/TP53/BRCA2/CDKN1A/DYRK3/ATRX/ANKRD1/ATM/PIDD1/PAXIP1/ATR/E2F7/TFAP4	13	3	ENSBTAG00000000711/ENSBTAG00000008353/ENSBTAG00000013294	10	ENSBTAG00000001069/ENSBTAG00000000988/ENSBTAG00000038434/ENSBTAG00000011734/ENSBTAG00000003111/ENSBTAG00000019634/ENSBTAG00000017505/ENSBTAG00000011529/ENSBTAG00000016931/ENSBTAG00000033174
BP	GO:0006720	isoprenoid metabolic process	12/1186	45/12217	0.000917973651221951	0.0453539509438889	ENSBTAG00000004557/ENSBTAG00000010531/ENSBTAG00000004075/ENSBTAG00000003948/ENSBTAG00000012059/ENSBTAG00000008103/ENSBTAG00000005183/ENSBTAG00000011839/ENSBTAG00000039161/ENSBTAG00000012432/ENSBTAG00000007840/ENSBTAG00000001950	DHRS9/CYP1B1/IDI1/FDPS/MVD/ALDH1A1/MVK/HMGCS1/ALDH3A2/FDFT1/HMGCR/RDH11	12	9	ENSBTAG00000004557/ENSBTAG00000004075/ENSBTAG00000003948/ENSBTAG00000012059/ENSBTAG00000005183/ENSBTAG00000011839/ENSBTAG00000012432/ENSBTAG00000007840/ENSBTAG00000001950	3	ENSBTAG00000010531/ENSBTAG00000008103/ENSBTAG00000039161
BP	GO:0009065	glutamine family amino acid catabolic process	7/1186	18/12217	0.000970868252177814	0.047026575481199	ENSBTAG00000006910/ENSBTAG00000001945/ENSBTAG00000014059/ENSBTAG00000018831/ENSBTAG00000047676/ENSBTAG00000012052/ENSBTAG00000034776	ASRGL1/ARG2/ATP2B4/DAO/PRODH/PADI4/DDAH1	7	5	ENSBTAG00000006910/ENSBTAG00000001945/ENSBTAG00000014059/ENSBTAG00000018831/ENSBTAG00000047676	2	ENSBTAG00000012052/ENSBTAG00000034776
BP	GO:0072525	pyridine-containing compound biosynthetic process	15/1186	64/12217	0.000972747224144019	0.047026575481199	ENSBTAG00000012927/ENSBTAG00000013099/ENSBTAG00000006396/ENSBTAG00000000163/ENSBTAG00000012697/ENSBTAG00000012380/ENSBTAG00000008895/ENSBTAG00000017764/ENSBTAG00000054580/ENSBTAG00000008406/ENSBTAG00000011334/ENSBTAG00000019782/ENSBTAG00000011928/ENSBTAG00000004330/ENSBTAG00000014547	ALDOA/ALDOC/GPI/DDIT4/PGAM1/HK1/BPGM/HDAC4/-/TREX1/NADK2/TPI1/ZBTB20/ENO4/PGAM2	15	9	ENSBTAG00000012927/ENSBTAG00000013099/ENSBTAG00000006396/ENSBTAG00000000163/ENSBTAG00000012697/ENSBTAG00000012380/ENSBTAG00000008406/ENSBTAG00000019782/ENSBTAG00000014547	6	ENSBTAG00000008895/ENSBTAG00000017764/ENSBTAG00000054580/ENSBTAG00000011334/ENSBTAG00000011928/ENSBTAG00000004330
BP	GO:0090068	positive regulation of cell cycle process	30/1186	171/12217	0.000986751441914358	0.0471961115196484	ENSBTAG00000016649/ENSBTAG00000001069/ENSBTAG00000010384/ENSBTAG00000008353/ENSBTAG00000000483/ENSBTAG00000013294/ENSBTAG00000022520/ENSBTAG00000004073/ENSBTAG00000020428/ENSBTAG00000039552/ENSBTAG00000018142/ENSBTAG00000000764/ENSBTAG00000006107/ENSBTAG00000000638/ENSBTAG00000016105/ENSBTAG00000005708/ENSBTAG00000009983/ENSBTAG00000038434/ENSBTAG00000008096/ENSBTAG00000020221/ENSBTAG00000013801/…	CCND2/TP53/CDC6/CDKN1A/HYAL1/DYRK3/BRCA1/MTA3/PAF1/PLK4/DTL/GIPC1/SLF1/CDT1/H2AFY/KIF20B/KIF23/ATRX/EDN1/WNT5A/PBX1/ATAD5/CENPJ/PIDD1/IL1A/MAP10/FBXO5/E2F7/CXCR5/IL1B	30	6	ENSBTAG00000016649/ENSBTAG00000008353/ENSBTAG00000000483/ENSBTAG00000013294/ENSBTAG00000020428/ENSBTAG00000000764	24	ENSBTAG00000001069/ENSBTAG00000010384/ENSBTAG00000022520/ENSBTAG00000004073/ENSBTAG00000039552/ENSBTAG00000018142/ENSBTAG00000006107/ENSBTAG00000000638/ENSBTAG00000016105/ENSBTAG00000005708/ENSBTAG00000009983/ENSBTAG00000038434/ENSBTAG00000008096/ENSBTAG00000020221/ENSBTAG00000013801/ENSBTAG00000018383/ENSBTAG00000017048/ENSBTAG00000019634/ENSBTAG00000010349/ENSBTAG00000012566/ENSBTAG00000021193/…
BP	GO:0021591	ventricular system development	8/1186	23/12217	0.000997854326870305	0.0472247689853567	ENSBTAG00000021972/ENSBTAG00000016512/ENSBTAG00000024449/ENSBTAG00000000745/ENSBTAG00000020147/ENSBTAG00000020436/ENSBTAG00000034075/ENSBTAG00000016800	DNAH5/TTC21B/CENPF/AQP1/-/KIF27/SLC7A11/SEMA6D	8	1	ENSBTAG00000034075	7	ENSBTAG00000021972/ENSBTAG00000016512/ENSBTAG00000024449/ENSBTAG00000000745/ENSBTAG00000020147/ENSBTAG00000020436/ENSBTAG00000016800
BP	GO:0051272	positive regulation of cellular component movement	49/1186	323/12217	0.0010472665680278	0.0489555089462958	ENSBTAG00000002006/ENSBTAG00000020676/ENSBTAG00000021326/ENSBTAG00000015133/ENSBTAG00000025450/ENSBTAG00000019929/ENSBTAG00000000483/ENSBTAG00000038600/ENSBTAG00000006396/ENSBTAG00000008300/ENSBTAG00000000604/ENSBTAG00000003693/ENSBTAG00000031497/ENSBTAG00000031001/ENSBTAG00000005958/ENSBTAG00000016246/ENSBTAG00000021802/ENSBTAG00000005708/ENSBTAG00000053649/ENSBTAG00000007431/ENSBTAG00000018307/…	THBS1/MMP9/CCL20/CCR7/SYNE2/ITGAV/HYAL1/LRRC15/GPI/FN1/GPNMB/SUN2/FGFBP1/MEGF8/PTK2B/DUOX1/MIEN1/KIF20B/CCL5/CEMIP/SEMA3F/EDN1/CD99L2/AKT3/WNT5B/WNT5A/ATM/DUOX2/AQP1/SEMA3B/HMOX1/RAB25/GAS6/SEMA3E/FBXO5/F2R/NRP1/MAPRE2/CFAP69/IL1B/ZNF580/SPARC/COL1A1/HBEGF/SEMA6D/WNT11/RELN/JCAD/BMP2	49	17	ENSBTAG00000015133/ENSBTAG00000000483/ENSBTAG00000038600/ENSBTAG00000006396/ENSBTAG00000000604/ENSBTAG00000031497/ENSBTAG00000005958/ENSBTAG00000016246/ENSBTAG00000021802/ENSBTAG00000007431/ENSBTAG00000018307/ENSBTAG00000016234/ENSBTAG00000015582/ENSBTAG00000007520/ENSBTAG00000021766/ENSBTAG00000010820/ENSBTAG00000001204	32	ENSBTAG00000002006/ENSBTAG00000020676/ENSBTAG00000021326/ENSBTAG00000025450/ENSBTAG00000019929/ENSBTAG00000008300/ENSBTAG00000003693/ENSBTAG00000031001/ENSBTAG00000005708/ENSBTAG00000053649/ENSBTAG00000008096/ENSBTAG00000052670/ENSBTAG00000017788/ENSBTAG00000054367/ENSBTAG00000020221/ENSBTAG00000003111/ENSBTAG00000000745/ENSBTAG00000010138/ENSBTAG00000018914/ENSBTAG00000019964/ENSBTAG00000014920/…
BP	GO:0001101	response to acid chemical	24/1186	127/12217	0.0010690074410127	0.0489555089462958	ENSBTAG00000016349/ENSBTAG00000012314/ENSBTAG00000055207/ENSBTAG00000002736/ENSBTAG00000005958/ENSBTAG00000020661/ENSBTAG00000048365/ENSBTAG00000005970/ENSBTAG00000014059/ENSBTAG00000008113/ENSBTAG00000004386/ENSBTAG00000000745/ENSBTAG00000024269/ENSBTAG00000052504/ENSBTAG00000017866/ENSBTAG00000021466/ENSBTAG00000013103/ENSBTAG00000033679/ENSBTAG00000001333/ENSBTAG00000008138/ENSBTAG00000025471/…	TEAD2/LDLR/SCD/DNMT1/PTK2B/ABCA1/WNT7B/XBP1/ATP2B4/OSR1/SOCS1/AQP1/TGFBR3/KLF2/CD36/COL3A1/COL1A1/HLCS/PPARG/HOXA2/TNF/COL16A1/PDK4/NEURL1	24	10	ENSBTAG00000012314/ENSBTAG00000055207/ENSBTAG00000005958/ENSBTAG00000048365/ENSBTAG00000005970/ENSBTAG00000014059/ENSBTAG00000004386/ENSBTAG00000024269/ENSBTAG00000052504/ENSBTAG00000017866	14	ENSBTAG00000016349/ENSBTAG00000002736/ENSBTAG00000020661/ENSBTAG00000008113/ENSBTAG00000000745/ENSBTAG00000021466/ENSBTAG00000013103/ENSBTAG00000033679/ENSBTAG00000001333/ENSBTAG00000008138/ENSBTAG00000025471/ENSBTAG00000010050/ENSBTAG00000014069/ENSBTAG00000003741
BP	GO:0001666	response to hypoxia	24/1186	127/12217	0.0010690074410127	0.0489555089462958	ENSBTAG00000000711/ENSBTAG00000017804/ENSBTAG00000001069/ENSBTAG00000010322/ENSBTAG00000000163/ENSBTAG00000000434/ENSBTAG00000017542/ENSBTAG00000005280/ENSBTAG00000016836/ENSBTAG00000046339/ENSBTAG00000012777/ENSBTAG00000008096/ENSBTAG00000007331/ENSBTAG00000008172/ENSBTAG00000019847/ENSBTAG00000002313/ENSBTAG00000000745/ENSBTAG00000015582/ENSBTAG00000003711/ENSBTAG00000032902/ENSBTAG00000034776/…	NDRG1/BNIP3/TP53/HYOU1/DDIT4/CRYAB/PPARD/ADA/PDK1/VASN/SRF/EDN1/PLOD2/EGLN3/CPEB2/ITPR2/AQP1/HMOX1/EPAS1/-/DDAH1/RWDD3/ARNT2/BMP2	24	14	ENSBTAG00000000711/ENSBTAG00000017804/ENSBTAG00000010322/ENSBTAG00000000163/ENSBTAG00000000434/ENSBTAG00000017542/ENSBTAG00000016836/ENSBTAG00000046339/ENSBTAG00000012777/ENSBTAG00000008172/ENSBTAG00000019847/ENSBTAG00000015582/ENSBTAG00000032902/ENSBTAG00000012351	10	ENSBTAG00000001069/ENSBTAG00000005280/ENSBTAG00000008096/ENSBTAG00000007331/ENSBTAG00000002313/ENSBTAG00000000745/ENSBTAG00000003711/ENSBTAG00000034776/ENSBTAG00000021537/ENSBTAG00000005111
BP	GO:0090132	epithelium migration	33/1186	195/12217	0.00107797940073027	0.0489555089462958	ENSBTAG00000002006/ENSBTAG00000020676/ENSBTAG00000054195/ENSBTAG00000010531/ENSBTAG00000000483/ENSBTAG00000006396/ENSBTAG00000018108/ENSBTAG00000013631/ENSBTAG00000002080/ENSBTAG00000031497/ENSBTAG00000017542/ENSBTAG00000000764/ENSBTAG00000000815/ENSBTAG00000005958/ENSBTAG00000004381/ENSBTAG00000012777/ENSBTAG00000017788/ENSBTAG00000020221/ENSBTAG00000005108/ENSBTAG00000009218/ENSBTAG00000015582/…	THBS1/MMP9/GPX1/CYP1B1/HYAL1/GPI/PXN/GLUL/NOV/FGFBP1/PPARD/GIPC1/EPHA2/PTK2B/TACSTD2/SRF/AKT3/WNT5A/SLIT2/ANLN/HMOX1/RAB25/PAXIP1/NRP1/PKN3/MAPRE2/ZNF580/SPARC/HBEGF/KANK1/PPARG/EGR3/JCAD	33	14	ENSBTAG00000000483/ENSBTAG00000006396/ENSBTAG00000018108/ENSBTAG00000031497/ENSBTAG00000017542/ENSBTAG00000000764/ENSBTAG00000000815/ENSBTAG00000005958/ENSBTAG00000004381/ENSBTAG00000012777/ENSBTAG00000015582/ENSBTAG00000007520/ENSBTAG00000021766/ENSBTAG00000001204	19	ENSBTAG00000002006/ENSBTAG00000020676/ENSBTAG00000054195/ENSBTAG00000010531/ENSBTAG00000013631/ENSBTAG00000002080/ENSBTAG00000017788/ENSBTAG00000020221/ENSBTAG00000005108/ENSBTAG00000009218/ENSBTAG00000018914/ENSBTAG00000017505/ENSBTAG00000019866/ENSBTAG00000010195/ENSBTAG00000047508/ENSBTAG00000014835/ENSBTAG00000010976/ENSBTAG00000001333/ENSBTAG00000019293
BP	GO:0032787	monocarboxylic acid metabolic process	49/1186	324/12217	0.00112103942939379	0.0492870841746034	ENSBTAG00000004557/ENSBTAG00000013303/ENSBTAG00000002827/ENSBTAG00000010531/ENSBTAG00000001592/ENSBTAG00000016740/ENSBTAG00000022058/ENSBTAG00000019708/ENSBTAG00000012927/ENSBTAG00000013099/ENSBTAG00000006396/ENSBTAG00000006910/ENSBTAG00000022520/ENSBTAG00000055207/ENSBTAG00000007512/ENSBTAG00000000163/ENSBTAG00000015511/ENSBTAG00000017542/ENSBTAG00000012697/ENSBTAG00000019299/ENSBTAG00000010564/…	DHRS9/ACSS2/ACAT2/CYP1B1/INSIG1/ACLY/ACACB/ACSL6/ALDOA/ALDOC/GPI/ASRGL1/BRCA1/SCD/PLA2G15/DDIT4/FADS3/PPARD/PGAM1/GRHPR/ELOVL6/PDK1/NR1H2/HK1/ABHD3/ECI1/EDN1/BPGM/ACOX2/ACADL/HDAC4/STARD4/-/TREX1/-/ACADSB/FABP4/ACSF3/ETFBKMT/PTGES/TNXB/TPI1/ABAT/ZBTB20/PPARG/PTGS1/ENO4/PGAM2/PDK4	49	31	ENSBTAG00000004557/ENSBTAG00000013303/ENSBTAG00000002827/ENSBTAG00000001592/ENSBTAG00000016740/ENSBTAG00000019708/ENSBTAG00000012927/ENSBTAG00000013099/ENSBTAG00000006396/ENSBTAG00000006910/ENSBTAG00000055207/ENSBTAG00000007512/ENSBTAG00000000163/ENSBTAG00000015511/ENSBTAG00000017542/ENSBTAG00000012697/ENSBTAG00000010564/ENSBTAG00000016836/ENSBTAG00000003264/ENSBTAG00000012380/ENSBTAG00000005709/…	18	ENSBTAG00000010531/ENSBTAG00000022058/ENSBTAG00000022520/ENSBTAG00000019299/ENSBTAG00000008096/ENSBTAG00000008895/ENSBTAG00000004178/ENSBTAG00000010579/ENSBTAG00000017764/ENSBTAG00000054580/ENSBTAG00000025760/ENSBTAG00000018041/ENSBTAG00000000877/ENSBTAG00000011928/ENSBTAG00000001333/ENSBTAG00000006716/ENSBTAG00000004330/ENSBTAG00000014069
BP	GO:0030858	positive regulation of epithelial cell differentiation	11/1186	40/12217	0.00112791948325459	0.0492870841746034	ENSBTAG00000009223/ENSBTAG00000005176/ENSBTAG00000013095/ENSBTAG00000016906/ENSBTAG00000016105/ENSBTAG00000008410/ENSBTAG00000052215/ENSBTAG00000001163/ENSBTAG00000007424/ENSBTAG00000045498/ENSBTAG00000000819	SFN/GDNF/FOXN1/CYP27B1/H2AFY/OVOL2/MESP1/H2AFY2/LIF/SULT2B1/RFX3	11	7	ENSBTAG00000009223/ENSBTAG00000005176/ENSBTAG00000013095/ENSBTAG00000016906/ENSBTAG00000008410/ENSBTAG00000052215/ENSBTAG00000045498	4	ENSBTAG00000016105/ENSBTAG00000001163/ENSBTAG00000007424/ENSBTAG00000000819
BP	GO:0010977	negative regulation of neuron projection development	18/1186	85/12217	0.00114218152522434	0.0492870841746034	ENSBTAG00000012137/ENSBTAG00000046677/ENSBTAG00000008429/ENSBTAG00000018307/ENSBTAG00000012302/ENSBTAG00000039397/ENSBTAG00000020221/ENSBTAG00000012621/ENSBTAG00000005108/ENSBTAG00000010138/ENSBTAG00000018703/ENSBTAG00000014920/ENSBTAG00000019866/ENSBTAG00000017105/ENSBTAG00000045902/ENSBTAG00000031891/ENSBTAG00000016800/ENSBTAG00000010976	NTN1/RTN4R/LRP4/SEMA3F/RTN4RL1/WNT3A/WNT5A/RTN4RL2/SLIT2/SEMA3B/OSTN/SEMA3E/NRP1/FSTL4/EPHB2/NLGN1/SEMA6D/KANK1	18	5	ENSBTAG00000046677/ENSBTAG00000018307/ENSBTAG00000012302/ENSBTAG00000012621/ENSBTAG00000017105	13	ENSBTAG00000012137/ENSBTAG00000008429/ENSBTAG00000039397/ENSBTAG00000020221/ENSBTAG00000005108/ENSBTAG00000010138/ENSBTAG00000018703/ENSBTAG00000014920/ENSBTAG00000019866/ENSBTAG00000045902/ENSBTAG00000031891/ENSBTAG00000016800/ENSBTAG00000010976
BP	GO:1901292	nucleoside phosphate catabolic process	18/1186	85/12217	0.00114218152522434	0.0492870841746034	ENSBTAG00000012927/ENSBTAG00000013099/ENSBTAG00000006396/ENSBTAG00000000163/ENSBTAG00000012697/ENSBTAG00000005280/ENSBTAG00000012380/ENSBTAG00000008895/ENSBTAG00000017764/ENSBTAG00000027728/ENSBTAG00000054580/ENSBTAG00000008406/ENSBTAG00000020196/ENSBTAG00000019782/ENSBTAG00000011928/ENSBTAG00000000494/ENSBTAG00000004330/ENSBTAG00000014547	ALDOA/ALDOC/GPI/DDIT4/PGAM1/ADA/HK1/BPGM/HDAC4/NUDT12/-/TREX1/ENPP3/TPI1/ZBTB20/PDE4D/ENO4/PGAM2	18	9	ENSBTAG00000012927/ENSBTAG00000013099/ENSBTAG00000006396/ENSBTAG00000000163/ENSBTAG00000012697/ENSBTAG00000012380/ENSBTAG00000008406/ENSBTAG00000019782/ENSBTAG00000014547	9	ENSBTAG00000005280/ENSBTAG00000008895/ENSBTAG00000017764/ENSBTAG00000027728/ENSBTAG00000054580/ENSBTAG00000020196/ENSBTAG00000011928/ENSBTAG00000000494/ENSBTAG00000004330
BP	GO:0042445	hormone metabolic process	21/1186	106/12217	0.00115105512418447	0.0492870841746034	ENSBTAG00000004557/ENSBTAG00000010531/ENSBTAG00000016465/ENSBTAG00000012186/ENSBTAG00000008103/ENSBTAG00000013065/ENSBTAG00000002977/ENSBTAG00000016906/ENSBTAG00000006934/ENSBTAG00000001950/ENSBTAG00000009842/ENSBTAG00000016234/ENSBTAG00000020147/ENSBTAG00000021574/ENSBTAG00000001321/ENSBTAG00000002305/ENSBTAG00000001139/ENSBTAG00000005658/ENSBTAG00000025471/ENSBTAG00000016514/ENSBTAG00000005111	DHRS9/CYP1B1/DHCR7/DKKL1/ALDH1A1/HFE/ECE1/CYP27B1/CYP11A1/RDH11/CRYM/DUOX2/-/TCF7L2/IL1B/PCSK4/ACHE/ECE2/TNF/CPE/BMP2	21	7	ENSBTAG00000004557/ENSBTAG00000016465/ENSBTAG00000016906/ENSBTAG00000001950/ENSBTAG00000009842/ENSBTAG00000016234/ENSBTAG00000001139	14	ENSBTAG00000010531/ENSBTAG00000012186/ENSBTAG00000008103/ENSBTAG00000013065/ENSBTAG00000002977/ENSBTAG00000006934/ENSBTAG00000020147/ENSBTAG00000021574/ENSBTAG00000001321/ENSBTAG00000002305/ENSBTAG00000005658/ENSBTAG00000025471/ENSBTAG00000016514/ENSBTAG00000005111
BP	GO:0051302	regulation of cell division	21/1186	106/12217	0.00115105512418447	0.0492870841746034	ENSBTAG00000008350/ENSBTAG00000009223/ENSBTAG00000010384/ENSBTAG00000000988/ENSBTAG00000002121/ENSBTAG00000008409/ENSBTAG00000011541/ENSBTAG00000000764/ENSBTAG00000014334/ENSBTAG00000005708/ENSBTAG00000008758/ENSBTAG00000009983/ENSBTAG00000020301/ENSBTAG00000027932/ENSBTAG00000010349/ENSBTAG00000012566/ENSBTAG00000007860/ENSBTAG00000016931/ENSBTAG00000015460/ENSBTAG00000046320/ENSBTAG00000001321	KLHL21/SFN/CDC6/BRCA2/CDK2AP2/MYC/RBL1/GIPC1/ZFYVE26/KIF20B/KIF20A/KIF23/BLM/BIRC6/IL1A/MAP10/ASPM/E2F7/TP63/CXCR5/IL1B	21	5	ENSBTAG00000008350/ENSBTAG00000009223/ENSBTAG00000002121/ENSBTAG00000000764/ENSBTAG00000014334	16	ENSBTAG00000010384/ENSBTAG00000000988/ENSBTAG00000008409/ENSBTAG00000011541/ENSBTAG00000005708/ENSBTAG00000008758/ENSBTAG00000009983/ENSBTAG00000020301/ENSBTAG00000027932/ENSBTAG00000010349/ENSBTAG00000012566/ENSBTAG00000007860/ENSBTAG00000016931/ENSBTAG00000015460/ENSBTAG00000046320/ENSBTAG00000001321
CC	GO:0042555	MCM complex	8/1213	11/12516	9.61760616081439e-07	0.000498191999130185	ENSBTAG00000010721/ENSBTAG00000015172/ENSBTAG00000030965/ENSBTAG00000015595/ENSBTAG00000014380/ENSBTAG00000017021/ENSBTAG00000014623/ENSBTAG00000000629	MCM3/MCM6/MCM7/MCM5/MCM2/MCM4/MCM8/MMS22L	8	0		8	ENSBTAG00000010721/ENSBTAG00000015172/ENSBTAG00000030965/ENSBTAG00000015595/ENSBTAG00000014380/ENSBTAG00000017021/ENSBTAG00000014623/ENSBTAG00000000629
CC	GO:0031012	extracellular matrix	35/1213	183/12516	6.57945037119173e-05	0.0170407764613866	ENSBTAG00000002006/ENSBTAG00000020676/ENSBTAG00000006367/ENSBTAG00000015059/ENSBTAG00000038600/ENSBTAG00000008300/ENSBTAG00000002080/ENSBTAG00000012137/ENSBTAG00000005250/ENSBTAG00000004594/ENSBTAG00000046339/ENSBTAG00000054367/ENSBTAG00000000087/ENSBTAG00000010793/ENSBTAG00000020221/ENSBTAG00000012621/ENSBTAG00000002278/ENSBTAG00000010360/ENSBTAG00000053542/ENSBTAG00000013662/ENSBTAG00000011644/…	THBS1/MMP9/CTGF/MMP13/LRRC15/FN1/NOV/NTN1/BGN/MMP7/VASN/WNT5B/HSD17B12/CCDC80/WNT5A/RTN4RL2/FBN1/LRIG1/MMP12/COL8A1/THSD4/NPNT/COL3A1/TNXB/SPARC/WISP1/COL1A1/WISP2/ACHE/WNT11/COL8A2/ACAN/RELN/-/COL11A2	35	12	ENSBTAG00000038600/ENSBTAG00000005250/ENSBTAG00000046339/ENSBTAG00000000087/ENSBTAG00000012621/ENSBTAG00000010360/ENSBTAG00000001444/ENSBTAG00000000707/ENSBTAG00000001139/ENSBTAG00000010820/ENSBTAG00000016158/ENSBTAG00000000601	23	ENSBTAG00000002006/ENSBTAG00000020676/ENSBTAG00000006367/ENSBTAG00000015059/ENSBTAG00000008300/ENSBTAG00000002080/ENSBTAG00000012137/ENSBTAG00000004594/ENSBTAG00000054367/ENSBTAG00000010793/ENSBTAG00000020221/ENSBTAG00000002278/ENSBTAG00000053542/ENSBTAG00000013662/ENSBTAG00000011644/ENSBTAG00000006686/ENSBTAG00000021466/ENSBTAG00000014835/ENSBTAG00000013103/ENSBTAG00000006037/ENSBTAG00000010175/…
CC	GO:0031527	filopodium membrane	6/1213	11/12516	0.000246282786181489	0.0321348006846829	ENSBTAG00000025450/ENSBTAG00000019929/ENSBTAG00000019771/ENSBTAG00000009665/ENSBTAG00000051341/ENSBTAG00000003470	SYNE2/ITGAV/PALM/UTRN/FZD9/TTYH1	6	1	ENSBTAG00000051341	5	ENSBTAG00000025450/ENSBTAG00000019929/ENSBTAG00000019771/ENSBTAG00000009665/ENSBTAG00000003470
CC	GO:0005657	replication fork	16/1213	63/12516	0.000248145179032301	0.0321348006846829	ENSBTAG00000002224/ENSBTAG00000018589/ENSBTAG00000011083/ENSBTAG00000002736/ENSBTAG00000007137/ENSBTAG00000026842/ENSBTAG00000019120/ENSBTAG00000044006/ENSBTAG00000020301/ENSBTAG00000008170/ENSBTAG00000017582/ENSBTAG00000021592/ENSBTAG00000044000/ENSBTAG00000008406/ENSBTAG00000000629/ENSBTAG00000018971	UHRF1/RFC2/POLD1/DNMT1/RFC5/ZRANB3/WDHD1/GINS2/BLM/POLA1/CHEK1/WRN/PRIM1/TREX1/MMS22L/RAD51B	16	1	ENSBTAG00000008406	15	ENSBTAG00000002224/ENSBTAG00000018589/ENSBTAG00000011083/ENSBTAG00000002736/ENSBTAG00000007137/ENSBTAG00000026842/ENSBTAG00000019120/ENSBTAG00000044006/ENSBTAG00000020301/ENSBTAG00000008170/ENSBTAG00000017582/ENSBTAG00000021592/ENSBTAG00000044000/ENSBTAG00000000629/ENSBTAG00000018971
CC	GO:0009986	cell surface	59/1213	394/12516	0.000459408233408662	0.0388769609321714	ENSBTAG00000002006/ENSBTAG00000015133/ENSBTAG00000020261/ENSBTAG00000048916/ENSBTAG00000012314/ENSBTAG00000019929/ENSBTAG00000013462/ENSBTAG00000016525/ENSBTAG00000013065/ENSBTAG00000033669/ENSBTAG00000002977/ENSBTAG00000005250/ENSBTAG00000005280/ENSBTAG00000013125/ENSBTAG00000000815/ENSBTAG00000020661/ENSBTAG00000046677/ENSBTAG00000016246/ENSBTAG00000046339/ENSBTAG00000000088/ENSBTAG00000008429/…	THBS1/CCR7/CDH26/LIPG/LDLR/ITGAV/L1CAM/ITGA1/HFE/IL17RC/ECE1/BGN/ADA/PLAUR/EPHA2/ABCA1/RTN4R/DUOX1/VASN/ALCAM/LRP4/CD99L2/RTN4RL1/WNT5B/WNT3A/WNT5A/RTN4RL2/ADGRA3/DUOX2/MSLN/TFPI/PLXNB3/MOG/F2R/CA4/ENPP3/VTCN1/FZD9/IL11RA/TGFBR3/-/CXCR5/CDH17/CAPN5/ITGB8/NLGN1/SPARC/ACKR4/VAMP5/SLC7A11/HBEGF/SDC3/ACHE/ABCG1/FZD5/NOTCH4/TNF/BMP2/ISLR2	59	22	ENSBTAG00000015133/ENSBTAG00000048916/ENSBTAG00000012314/ENSBTAG00000013462/ENSBTAG00000033669/ENSBTAG00000005250/ENSBTAG00000013125/ENSBTAG00000000815/ENSBTAG00000046677/ENSBTAG00000016246/ENSBTAG00000046339/ENSBTAG00000012302/ENSBTAG00000012621/ENSBTAG00000016234/ENSBTAG00000051341/ENSBTAG00000024269/ENSBTAG00000032902/ENSBTAG00000034075/ENSBTAG00000021766/ENSBTAG00000026676/ENSBTAG00000001139/…	37	ENSBTAG00000002006/ENSBTAG00000020261/ENSBTAG00000019929/ENSBTAG00000016525/ENSBTAG00000013065/ENSBTAG00000002977/ENSBTAG00000005280/ENSBTAG00000020661/ENSBTAG00000000088/ENSBTAG00000008429/ENSBTAG00000052670/ENSBTAG00000054367/ENSBTAG00000039397/ENSBTAG00000020221/ENSBTAG00000004653/ENSBTAG00000000177/ENSBTAG00000049919/ENSBTAG00000010146/ENSBTAG00000017818/ENSBTAG00000020199/ENSBTAG00000017969/…
CC	GO:0030990	intraciliary transport particle	9/1213	26/12516	0.000497692458677704	0.0388769609321714	ENSBTAG00000016512/ENSBTAG00000008110/ENSBTAG00000051164/ENSBTAG00000020584/ENSBTAG00000014343/ENSBTAG00000013676/ENSBTAG00000016373/ENSBTAG00000019568/ENSBTAG00000012005	TTC21B/IFT20/WDR35/IFT81/IFT22/DYNC2LI1/TTC26/IFT74/IFT43	9	1	ENSBTAG00000008110	8	ENSBTAG00000016512/ENSBTAG00000051164/ENSBTAG00000020584/ENSBTAG00000014343/ENSBTAG00000013676/ENSBTAG00000016373/ENSBTAG00000019568/ENSBTAG00000012005
CC	GO:0031674	I band	16/1213	67/12516	0.000525364336921235	0.0388769609321714	ENSBTAG00000025450/ENSBTAG00000000434/ENSBTAG00000013641/ENSBTAG00000014059/ENSBTAG00000011734/ENSBTAG00000016768/ENSBTAG00000019525/ENSBTAG00000002194/ENSBTAG00000025853/ENSBTAG00000019554/ENSBTAG00000013197/ENSBTAG00000019585/ENSBTAG00000033190/ENSBTAG00000021707/ENSBTAG00000040338/ENSBTAG00000002574	SYNE2/CRYAB/BAG3/ATP2B4/ANKRD1/SCN3B/PPP3CB/MYZAP/HOMER1/FBP2/PSEN2/MYOM1/PGM5/MYBPC3/OBSL1/MYOZ2	16	9	ENSBTAG00000000434/ENSBTAG00000013641/ENSBTAG00000014059/ENSBTAG00000016768/ENSBTAG00000025853/ENSBTAG00000013197/ENSBTAG00000019585/ENSBTAG00000021707/ENSBTAG00000040338	7	ENSBTAG00000025450/ENSBTAG00000011734/ENSBTAG00000019525/ENSBTAG00000002194/ENSBTAG00000019554/ENSBTAG00000033190/ENSBTAG00000002574
MF	GO:0016705	oxidoreductase activity, acting on paired donors, with incorporation or reduction of molecular oxygen	28/1204	109/12229	1.48813850693077e-06	0.00119051080554462	ENSBTAG00000010531/ENSBTAG00000001992/ENSBTAG00000003068/ENSBTAG00000005498/novel.819/ENSBTAG00000019246/ENSBTAG00000032996/ENSBTAG00000018937/ENSBTAG00000055207/ENSBTAG00000001116/ENSBTAG00000019153/ENSBTAG00000016906/ENSBTAG00000006934/ENSBTAG00000001021/ENSBTAG00000007331/ENSBTAG00000014855/ENSBTAG00000008172/ENSBTAG00000051542/ENSBTAG00000005272/ENSBTAG00000015582/ENSBTAG00000012387/ENSBTAG00…	CYP1B1/CYP51A1/MSMO1/SQLE/-/SC5D/P4HA1/HMOX2/SCD/P4HA2/JMJD6/CYP27B1/CYP11A1/CYP1A1/PLOD2/MICAL2/EGLN3/-/DOHH/HMOX1/PAM/ASPHD2/CYP2U1/AGMO/-/PTGS1/TET1/CYP24A1	28	16	ENSBTAG00000001992/ENSBTAG00000003068/ENSBTAG00000005498/ENSBTAG00000019246/ENSBTAG00000032996/ENSBTAG00000018937/ENSBTAG00000055207/ENSBTAG00000001116/ENSBTAG00000019153/ENSBTAG00000016906/ENSBTAG00000014855/ENSBTAG00000008172/ENSBTAG00000051542/ENSBTAG00000005272/ENSBTAG00000015582/ENSBTAG00000037832	12	ENSBTAG00000010531/novel.819/ENSBTAG00000006934/ENSBTAG00000001021/ENSBTAG00000007331/ENSBTAG00000012387/ENSBTAG00000012972/ENSBTAG00000034154/ENSBTAG00000039319/ENSBTAG00000006716/ENSBTAG00000037756/ENSBTAG00000002765
MF	GO:0005178	integrin binding	21/1204	79/12229	1.69469736872589e-05	0.00677878947490357	ENSBTAG00000002006/ENSBTAG00000006367/ENSBTAG00000020261/ENSBTAG00000019929/ENSBTAG00000004221/ENSBTAG00000008300/ENSBTAG00000002080/ENSBTAG00000000604/ENSBTAG00000002278/ENSBTAG00000009665/ENSBTAG00000003176/ENSBTAG00000011640/ENSBTAG00000021964/ENSBTAG00000001321/ENSBTAG00000006686/ENSBTAG00000003709/ENSBTAG00000021466/ENSBTAG00000000707/ENSBTAG00000006037/ENSBTAG00000000470/ENSBTAG00000010050	THBS1/CTGF/CDH26/ITGAV/ESM1/FN1/NOV/GPNMB/FBN1/UTRN/JAM3/PLPP3/CDH17/IL1B/NPNT/ITGB8/COL3A1/WISP1/WISP2/IBSP/COL16A1	21	2	ENSBTAG00000000604/ENSBTAG00000000707	19	ENSBTAG00000002006/ENSBTAG00000006367/ENSBTAG00000020261/ENSBTAG00000019929/ENSBTAG00000004221/ENSBTAG00000008300/ENSBTAG00000002080/ENSBTAG00000002278/ENSBTAG00000009665/ENSBTAG00000003176/ENSBTAG00000011640/ENSBTAG00000021964/ENSBTAG00000001321/ENSBTAG00000006686/ENSBTAG00000003709/ENSBTAG00000021466/ENSBTAG00000006037/ENSBTAG00000000470/ENSBTAG00000010050
MF	GO:0016868	intramolecular transferase activity, phosphotransferases	7/1204	13/12229	8.86648951218414e-05	0.0215247561937073	ENSBTAG00000012697/ENSBTAG00000008895/ENSBTAG00000054580/ENSBTAG00000004009/ENSBTAG00000000770/ENSBTAG00000033190/ENSBTAG00000014547	PGAM1/BPGM/-/PMM1/PGM2L1/PGM5/PGAM2	7	3	ENSBTAG00000012697/ENSBTAG00000004009/ENSBTAG00000014547	4	ENSBTAG00000008895/ENSBTAG00000054580/ENSBTAG00000000770/ENSBTAG00000033190
MF	GO:0140097	catalytic activity, acting on DNA	31/1204	156/12229	0.000107623780968537	0.0215247561937073	ENSBTAG00000015172/ENSBTAG00000030965/ENSBTAG00000022058/ENSBTAG00000011083/ENSBTAG00000000590/ENSBTAG00000019984/ENSBTAG00000002736/ENSBTAG00000009396/ENSBTAG00000010426/ENSBTAG00000026842/ENSBTAG00000017021/ENSBTAG00000020831/ENSBTAG00000038434/ENSBTAG00000044006/ENSBTAG00000016869/ENSBTAG00000020301/ENSBTAG00000003425/ENSBTAG00000008170/ENSBTAG00000008633/ENSBTAG00000012068/ENSBTAG00000019479/…	MCM6/MCM7/ACACB/POLD1/POLE/GINS1/DNMT1/EXO1/XRCC5/ZRANB3/MCM4/CHD1L/ATRX/GINS2/POLD3/BLM/MGME1/POLA1/SLX1A/BRIP1/-/DNASE1/POLE2/WRN/EXO5/TREX1/NEIL2/NEIL3/POLM/REV3L/DMC1	31	5	ENSBTAG00000008633/ENSBTAG00000019479/ENSBTAG00000000532/ENSBTAG00000008406/ENSBTAG00000007796	26	ENSBTAG00000015172/ENSBTAG00000030965/ENSBTAG00000022058/ENSBTAG00000011083/ENSBTAG00000000590/ENSBTAG00000019984/ENSBTAG00000002736/ENSBTAG00000009396/ENSBTAG00000010426/ENSBTAG00000026842/ENSBTAG00000017021/ENSBTAG00000020831/ENSBTAG00000038434/ENSBTAG00000044006/ENSBTAG00000016869/ENSBTAG00000020301/ENSBTAG00000003425/ENSBTAG00000008170/ENSBTAG00000012068/ENSBTAG00000020107/ENSBTAG00000004931/…
MF	GO:0004497	monooxygenase activity	15/1204	54/12229	0.000155857775408612	0.0249372440653779	ENSBTAG00000010531/ENSBTAG00000001992/ENSBTAG00000003068/ENSBTAG00000005498/ENSBTAG00000016906/ENSBTAG00000006934/ENSBTAG00000001021/ENSBTAG00000014855/ENSBTAG00000051542/ENSBTAG00000005272/ENSBTAG00000012387/ENSBTAG00000012972/ENSBTAG00000034154/ENSBTAG00000039319/ENSBTAG00000002765	CYP1B1/CYP51A1/MSMO1/SQLE/CYP27B1/CYP11A1/CYP1A1/MICAL2/-/DOHH/PAM/CYP2U1/AGMO/-/CYP24A1	15	7	ENSBTAG00000001992/ENSBTAG00000003068/ENSBTAG00000005498/ENSBTAG00000016906/ENSBTAG00000014855/ENSBTAG00000051542/ENSBTAG00000005272	8	ENSBTAG00000010531/ENSBTAG00000006934/ENSBTAG00000001021/ENSBTAG00000012387/ENSBTAG00000012972/ENSBTAG00000034154/ENSBTAG00000039319/ENSBTAG00000002765
MF	GO:0005506	iron ion binding	25/1204	123/12229	0.000337251942019648	0.0449669256026197	ENSBTAG00000010531/ENSBTAG00000008216/ENSBTAG00000001992/ENSBTAG00000003068/novel.819/ENSBTAG00000019246/ENSBTAG00000032996/ENSBTAG00000055207/ENSBTAG00000001116/ENSBTAG00000019153/ENSBTAG00000016906/ENSBTAG00000006934/ENSBTAG00000001021/ENSBTAG00000007331/ENSBTAG00000038430/ENSBTAG00000008172/ENSBTAG00000051542/ENSBTAG00000012922/ENSBTAG00000005272/ENSBTAG00000032902/ENSBTAG00000012972/ENSBTAG00…	CYP1B1/RRM2/CYP51A1/MSMO1/-/SC5D/P4HA1/SCD/P4HA2/JMJD6/CYP27B1/CYP11A1/CYP1A1/PLOD2/-/EGLN3/-/PHF2/DOHH/-/CYP2U1/AGMO/-/TET1/CYP24A1	25	13	ENSBTAG00000001992/ENSBTAG00000003068/ENSBTAG00000019246/ENSBTAG00000032996/ENSBTAG00000055207/ENSBTAG00000001116/ENSBTAG00000019153/ENSBTAG00000016906/ENSBTAG00000038430/ENSBTAG00000008172/ENSBTAG00000051542/ENSBTAG00000005272/ENSBTAG00000032902	12	ENSBTAG00000010531/ENSBTAG00000008216/novel.819/ENSBTAG00000006934/ENSBTAG00000001021/ENSBTAG00000007331/ENSBTAG00000012922/ENSBTAG00000012972/ENSBTAG00000034154/ENSBTAG00000039319/ENSBTAG00000037756/ENSBTAG00000002765
