# Supplementary material for: Effect of matrine in MAC-T cells and their transcriptome analysis: A basic study
Source: PLoS One. 2023 Jan 27;18(1):e0280905. doi: 10.1371/journal.pone.0280905 (PMC9882957; doi:10.1371/journal.pone.0280905)
Supplement: S3 Table — (XLS) [file pone.0280905.s003.xls]

KEGGID	Description	GeneRatio	BgRatio	pvalue	padj	geneID	geneName	keggID	Count	Up	Up_Gene_names	Down	Down_Gene_names
bta00100	Steroid biosynthesis	12/623	20/6648	2.58E-08	7.97E-06	ENSBTAG00000018936/ENSBTAG00000016465/ENSBTAG00000001992/ENSBTAG00000009231/ENSBTAG00000003068/ENSBTAG00000005498/ENSBTAG00000019246/ENSBTAG00000004688/ENSBTAG00000012432/ENSBTAG00000016906/ENSBTAG00000005976/ENSBTAG00000002765	LSS/DHCR7/CYP51A1/NSDHL/MSMO1/SQLE/SC5D/DHCR24/FDFT1/CYP27B1/HSD17B7/CYP24A1	bta:615906/bta:514745/bta:505060/bta:616694/bta:504481/bta:526535/bta:525154/bta:533726/bta:281767/bta:539630/bta:505212/bta:540080	12	11	ENSBTAG00000018936/ENSBTAG00000016465/ENSBTAG00000001992/ENSBTAG00000009231/ENSBTAG00000003068/ENSBTAG00000005498/ENSBTAG00000019246/ENSBTAG00000004688/ENSBTAG00000012432/ENSBTAG00000016906/ENSBTAG00000005976	1	ENSBTAG00000002765
bta03030	DNA replication	15/623	39/6648	9.48E-07	0.000146462	ENSBTAG00000010721/ENSBTAG00000015172/ENSBTAG00000030965/ENSBTAG00000015595/ENSBTAG00000018589/ENSBTAG00000011083/ENSBTAG00000009661/ENSBTAG00000000590/ENSBTAG00000014380/ENSBTAG00000007137/ENSBTAG00000017021/ENSBTAG00000016869/ENSBTAG00000008170/ENSBTAG00000004931/ENSBTAG00000044000	MCM3/MCM6/MCM7/MCM5/RFC2/POLD1/RNASEH2A/POLE/MCM2/RFC5/MCM4/POLD3/POLA1/POLE2/PRIM1	bta:281302/bta:517812/bta:539924/bta:506970/bta:508652/bta:281990/bta:512830/bta:785457/bta:510120/bta:508389/bta:504367/bta:537616/bta:534848/bta:518653/bta:506240	15	0		15	ENSBTAG00000010721/ENSBTAG00000015172/ENSBTAG00000030965/ENSBTAG00000015595/ENSBTAG00000018589/ENSBTAG00000011083/ENSBTAG00000009661/ENSBTAG00000000590/ENSBTAG00000014380/ENSBTAG00000007137/ENSBTAG00000017021/ENSBTAG00000016869/ENSBTAG00000008170/ENSBTAG00000004931/ENSBTAG00000044000
bta00051	Fructose and mannose metabolism	11/623	35/6648	0.000229621	0.023650995	ENSBTAG00000012927/ENSBTAG00000013099/ENSBTAG00000006752/ENSBTAG00000012380/ENSBTAG00000008401/ENSBTAG00000032026/ENSBTAG00000025496/ENSBTAG00000004009/ENSBTAG00000019554/ENSBTAG00000019782/ENSBTAG00000007000	ALDOA/ALDOC/PFKFB4/HK1/PFKFB3/GMPPB/SORD/PMM1/FBP2/TPI1/ENOSF1	bta:509566/bta:504584/bta:534928/bta:280817/bta:407183/bta:514161/bta:508954/bta:537070/bta:514066/bta:281543/bta:615106	11	8	ENSBTAG00000012927/ENSBTAG00000013099/ENSBTAG00000006752/ENSBTAG00000012380/ENSBTAG00000008401/ENSBTAG00000032026/ENSBTAG00000004009/ENSBTAG00000019782	3	ENSBTAG00000025496/ENSBTAG00000019554/ENSBTAG00000007000
bta04110	Cell cycle	26/623	138/6648	0.00038666	0.029869469	ENSBTAG00000010721/ENSBTAG00000003971/ENSBTAG00000015172/ENSBTAG00000016649/ENSBTAG00000001069/ENSBTAG00000030965/ENSBTAG00000009223/ENSBTAG00000010384/ENSBTAG00000008353/ENSBTAG00000014400/ENSBTAG00000015595/ENSBTAG00000008409/ENSBTAG00000014380/ENSBTAG00000011541/ENSBTAG00000002719/ENSBTAG00000011849/ENSBTAG00000004906/ENSBTAG00000017021/ENSBTAG00000013905/ENSBTAG00000017582/ENSBTAG00000003111/…	MCM3/E2F1/MCM6/CCND2/TP53/MCM7/SFN/CDC6/CDKN1A/E2F2/MCM5/MYC/MCM2/RBL1/ORC1/HDAC2/CCNE2/MCM4/SMC3/CHEK1/ATM/STAG2/TFDP2/BUB1B/TTK/ATR	bta:281302/bta:535369/bta:517812/bta:615414/bta:281542/bta:539924/bta:528453/bta:515301/bta:513497/bta:617024/bta:506970/bta:511077/bta:510120/bta:524870/bta:513523/bta:407223/bta:538436/bta:504367/bta:281729/bta:513678/bta:526824/bta:616487/bta:534579/bta:537027/bta:524925/bta:504869	26	3	ENSBTAG00000016649/ENSBTAG00000009223/ENSBTAG00000008353	23	ENSBTAG00000010721/ENSBTAG00000003971/ENSBTAG00000015172/ENSBTAG00000001069/ENSBTAG00000030965/ENSBTAG00000010384/ENSBTAG00000014400/ENSBTAG00000015595/ENSBTAG00000008409/ENSBTAG00000014380/ENSBTAG00000011541/ENSBTAG00000002719/ENSBTAG00000011849/ENSBTAG00000004906/ENSBTAG00000017021/ENSBTAG00000013905/ENSBTAG00000017582/ENSBTAG00000003111/ENSBTAG00000009121/ENSBTAG00000006222/ENSBTAG00000007237/…
bta00900	Terpenoid backbone biosynthesis	8/623	22/6648	0.000553105	0.034181907	ENSBTAG00000002827/ENSBTAG00000004075/ENSBTAG00000003948/ENSBTAG00000012059/ENSBTAG00000005183/ENSBTAG00000011839/ENSBTAG00000007840/ENSBTAG00000049275	ACAT2/IDI1/FDPS/MVD/MVK/HMGCS1/HMGCR/-	bta:512044/bta:514293/bta:281156/bta:509958/bta:505792/bta:407767/bta:407159/bta:281156	8	7	ENSBTAG00000002827/ENSBTAG00000004075/ENSBTAG00000003948/ENSBTAG00000012059/ENSBTAG00000005183/ENSBTAG00000011839/ENSBTAG00000007840	1	ENSBTAG00000049275
bta04934	Cushing syndrome	25/623	138/6648	0.000908675	0.046796787	ENSBTAG00000003971/ENSBTAG00000012314/ENSBTAG00000008353/ENSBTAG00000014400/ENSBTAG00000018909/ENSBTAG00000048365/ENSBTAG00000004906/ENSBTAG00000006934/ENSBTAG00000004457/ENSBTAG00000054367/ENSBTAG00000039397/ENSBTAG00000006143/ENSBTAG00000020221/ENSBTAG00000002374/ENSBTAG00000013801/ENSBTAG00000002313/ENSBTAG00000007746/ENSBTAG00000021574/ENSBTAG00000051341/ENSBTAG00000009835/ENSBTAG00000026527/…	E2F1/LDLR/CDKN1A/E2F2/CREB5/WNT7B/CCNE2/CYP11A1/ORAI1/WNT5B/WNT3A/CREB3L1/WNT5A/ARMC5/PBX1/ITPR2/AHR/TCF7L2/FZD9/CACNA1G/-/CACNA1F/ADCY9/WNT11/FZD5	bta:535369/bta:281276/bta:513497/bta:617024/bta:534129/bta:100337066/bta:538436/bta:338048/bta:517688/bta:508008/bta:522467/bta:513105/bta:530005/bta:515835/bta:540688/bta:281878/bta:280714/bta:540481/bta:521364/bta:282411/bta:280714/bta:509779/bta:525482/bta:613288/bta:538536	25	11	ENSBTAG00000012314/ENSBTAG00000008353/ENSBTAG00000048365/ENSBTAG00000004457/ENSBTAG00000002374/ENSBTAG00000051341/ENSBTAG00000009835/ENSBTAG00000016097/ENSBTAG00000016629/ENSBTAG00000010820/ENSBTAG00000020957	14	ENSBTAG00000003971/ENSBTAG00000014400/ENSBTAG00000018909/ENSBTAG00000004906/ENSBTAG00000006934/ENSBTAG00000054367/ENSBTAG00000039397/ENSBTAG00000006143/ENSBTAG00000020221/ENSBTAG00000013801/ENSBTAG00000002313/ENSBTAG00000007746/ENSBTAG00000021574/ENSBTAG00000026527
bta03440	Homologous recombination	11/623	44/6648	0.001934743	0.085405097	ENSBTAG00000000988/ENSBTAG00000011083/ENSBTAG00000022520/ENSBTAG00000033690/ENSBTAG00000006405/ENSBTAG00000000526/ENSBTAG00000016869/ENSBTAG00000020301/ENSBTAG00000012068/ENSBTAG00000003111/ENSBTAG00000018971	BRCA2/POLD1/BRCA1/BARD1/PALB2/TOPBP1/POLD3/BLM/BRIP1/ATM/RAD51B	bta:507069/bta:281990/bta:353120/bta:530961/bta:507620/bta:540574/bta:537616/bta:534148/bta:783256/bta:526824/bta:617007	11	0		11	ENSBTAG00000000988/ENSBTAG00000011083/ENSBTAG00000022520/ENSBTAG00000033690/ENSBTAG00000006405/ENSBTAG00000000526/ENSBTAG00000016869/ENSBTAG00000020301/ENSBTAG00000012068/ENSBTAG00000003111/ENSBTAG00000018971
bta03320	PPAR signaling pathway	13/623	59/6648	0.002668974	0.102023653	ENSBTAG00000016819/ENSBTAG00000005718/ENSBTAG00000019708/ENSBTAG00000011839/ENSBTAG00000055207/ENSBTAG00000017542/ENSBTAG00000004178/ENSBTAG00000010579/ENSBTAG00000006707/ENSBTAG00000017866/ENSBTAG00000037526/ENSBTAG00000001333/ENSBTAG00000052243	FABP3/PLIN2/ACSL6/HMGCS1/SCD/PPARD/ACOX2/ACADL/ACSL5/CD36/FABP4/PPARG/-	bta:281758/bta:280981/bta:506059/bta:407767/bta:280924/bta:353106/bta:514969/bta:614508/bta:514159/bta:281052/bta:281759/bta:281993/bta:505968	13	8	ENSBTAG00000016819/ENSBTAG00000005718/ENSBTAG00000019708/ENSBTAG00000011839/ENSBTAG00000055207/ENSBTAG00000017542/ENSBTAG00000017866/ENSBTAG00000037526	5	ENSBTAG00000004178/ENSBTAG00000010579/ENSBTAG00000006707/ENSBTAG00000001333/ENSBTAG00000052243
bta00910	Nitrogen metabolism	5/623	12/6648	0.003219978	0.102023653	ENSBTAG00000013631/ENSBTAG00000020418/ENSBTAG00000017733/ENSBTAG00000017969/ENSBTAG00000019390	GLUL/CA5B/CA2/CA4/CA12	bta:281199/bta:514494/bta:280740/bta:280741/bta:614323	5	2	ENSBTAG00000017733/ENSBTAG00000019390	3	ENSBTAG00000013631/ENSBTAG00000020418/ENSBTAG00000017969
bta00010	Glycolysis / Gluconeogenesis	13/623	61/6648	0.003637795	0.102023653	ENSBTAG00000013303/ENSBTAG00000012927/ENSBTAG00000013099/ENSBTAG00000006396/ENSBTAG00000039161/ENSBTAG00000012697/ENSBTAG00000012380/ENSBTAG00000008895/ENSBTAG00000054580/ENSBTAG00000019554/ENSBTAG00000019782/ENSBTAG00000004330/ENSBTAG00000014547	ACSS2/ALDOA/ALDOC/GPI/ALDH3A2/PGAM1/HK1/BPGM/-/FBP2/TPI1/ENO4/PGAM2	bta:506459/bta:509566/bta:504584/bta:280808/bta:513967/bta:404148/bta:280817/bta:112447087/bta:112447087/bta:514066/bta:281543/bta:767880/bta:515067	13	8	ENSBTAG00000013303/ENSBTAG00000012927/ENSBTAG00000013099/ENSBTAG00000006396/ENSBTAG00000012697/ENSBTAG00000012380/ENSBTAG00000019782/ENSBTAG00000014547	5	ENSBTAG00000039161/ENSBTAG00000008895/ENSBTAG00000054580/ENSBTAG00000019554/ENSBTAG00000004330
bta04061	Viral protein interaction with cytokine and cytokine receptor	13/623	61/6648	0.003637795	0.102023653	ENSBTAG00000021326/ENSBTAG00000015133/ENSBTAG00000014921/ENSBTAG00000001100/ENSBTAG00000051588/ENSBTAG00000053649/ENSBTAG00000037778/ENSBTAG00000033748/ENSBTAG00000046320/ENSBTAG00000019577/ENSBTAG00000015638/ENSBTAG00000025471/ENSBTAG00000018994	CCL20/CCR7/IL6/IL22RA1/-/CCL5/-/IL18RAP/CXCR5/ACKR4/IL20RA/TNF/TNFSF10	bta:281666/bta:510668/bta:280826/bta:508044/bta:784541/bta:327712/bta:613667/bta:493716/bta:497021/bta:281672/bta:509038/bta:280943/bta:507215	13	4	ENSBTAG00000015133/ENSBTAG00000051588/ENSBTAG00000033748/ENSBTAG00000018994	9	ENSBTAG00000021326/ENSBTAG00000014921/ENSBTAG00000001100/ENSBTAG00000053649/ENSBTAG00000037778/ENSBTAG00000046320/ENSBTAG00000019577/ENSBTAG00000015638/ENSBTAG00000025471
bta04060	Cytokine-cytokine receptor interaction	30/623	194/6648	0.003962084	0.102023653	ENSBTAG00000021326/ENSBTAG00000015133/ENSBTAG00000011067/ENSBTAG00000033669/ENSBTAG00000046266/ENSBTAG00000014921/ENSBTAG00000001100/ENSBTAG00000051588/novel.817/ENSBTAG00000053649/ENSBTAG00000037778/ENSBTAG00000033748/ENSBTAG00000048508/ENSBTAG00000010349/ENSBTAG00000011563/ENSBTAG00000007424/ENSBTAG00000014907/ENSBTAG00000046320/ENSBTAG00000002087/ENSBTAG00000001321/ENSBTAG00000019577/ENSBTAG00…	CCL20/CCR7/IL17RA/IL17RC/TNFSF9/IL6/IL22RA1/-/-/CCL5/-/IL18RAP/INHBA/IL1A/TNFSF13B/LIF/IL11RA/CXCR5/IL36A/IL1B/ACKR4/IFNT2/ACVR2B/LTB/IL20RA/CTF1/-/TNF/BMP2/TNFSF10	bta:281666/bta:510668/bta:525040/bta:504855/bta:521748/bta:280826/bta:508044/bta:784541/bta:617112/bta:327712/bta:613667/bta:493716/bta:281867/bta:281250/bta:504507/bta:280840/bta:508932/bta:497021/bta:523429/bta:281251/bta:281672/bta:317698/bta:282131/bta:529757/bta:509038/bta:514803/bta:523244/bta:280943/bta:615037/bta:507215	30	8	ENSBTAG00000015133/ENSBTAG00000011067/ENSBTAG00000033669/ENSBTAG00000046266/ENSBTAG00000051588/ENSBTAG00000033748/ENSBTAG00000002087/ENSBTAG00000018994	22	ENSBTAG00000021326/ENSBTAG00000014921/ENSBTAG00000001100/novel.817/ENSBTAG00000053649/ENSBTAG00000037778/ENSBTAG00000048508/ENSBTAG00000010349/ENSBTAG00000011563/ENSBTAG00000007424/ENSBTAG00000014907/ENSBTAG00000046320/ENSBTAG00000001321/ENSBTAG00000019577/ENSBTAG00000053027/ENSBTAG00000018105/ENSBTAG00000020674/ENSBTAG00000015638/ENSBTAG00000017697/ENSBTAG00000025928/ENSBTAG00000025471/ENSBTAG00…
bta00071	Fatty acid degradation	9/623	36/6648	0.004903512	0.116552704	ENSBTAG00000002827/ENSBTAG00000019708/ENSBTAG00000039161/ENSBTAG00000009965/ENSBTAG00000010579/ENSBTAG00000006707/ENSBTAG00000018041/ENSBTAG00000052243/ENSBTAG00000015178	ACAT2/ACSL6/ALDH3A2/ECI1/ACADL/ACSL5/ACADSB/-/ECI2	bta:512044/bta:506059/bta:513967/bta:535174/bta:614508/bta:514159/bta:504301/bta:505968/bta:505355	9	4	ENSBTAG00000002827/ENSBTAG00000019708/ENSBTAG00000009965/ENSBTAG00000015178	5	ENSBTAG00000039161/ENSBTAG00000010579/ENSBTAG00000006707/ENSBTAG00000018041/ENSBTAG00000052243
bta05165	Human papillomavirus infection	43/623	311/6648	0.005565807	0.122845303	ENSBTAG00000002006/ENSBTAG00000003971/ENSBTAG00000016649/ENSBTAG00000001069/ENSBTAG00000019929/ENSBTAG00000008353/ENSBTAG00000014238/ENSBTAG00000018108/ENSBTAG00000008300/ENSBTAG00000016525/ENSBTAG00000018909/ENSBTAG00000011541/ENSBTAG00000051530/ENSBTAG00000011849/ENSBTAG00000048365/ENSBTAG00000004906/ENSBTAG00000015718/ENSBTAG00000017788/ENSBTAG00000054367/ENSBTAG00000039397/ENSBTAG00000050859/…	THBS1/E2F1/CCND2/TP53/ITGAV/CDKN1A/ATP6V1E1/PXN/FN1/ITGA1/CREB5/RBL1/CRB3/HDAC2/WNT7B/CCNE2/CASP8/AKT3/WNT5B/WNT3A/-/CREB3L1/WNT5A/ATM/EIF2AK2/TCF7L2/ATR/FZD9/PPP2R2C/NOTCH3/COL6A5/ITGB8/TNXB/LFNG/COL1A1/WNT11/FZD5/NOTCH4/-/HES4/TNF/RELN/IBSP	bta:281530/bta:535369/bta:615414/bta:281542/bta:281875/bta:513497/bta:287017/bta:517456/bta:280794/bta:535951/bta:534129/bta:524870/bta:787466/bta:407223/bta:100337066/bta:538436/bta:507481/bta:100137872/bta:508008/bta:522467/bta:550622/bta:513105/bta:530005/bta:526824/bta:347700/bta:540481/bta:504869/bta:521364/bta:782110/bta:789485/bta:785805/bta:536286/bta:282654/bta:516209/bta:282187/bta:6132…	43	14	ENSBTAG00000016649/ENSBTAG00000008353/ENSBTAG00000014238/ENSBTAG00000018108/ENSBTAG00000051530/ENSBTAG00000048365/ENSBTAG00000015718/ENSBTAG00000050859/ENSBTAG00000051341/ENSBTAG00000020598/ENSBTAG00000049122/ENSBTAG00000001444/ENSBTAG00000010820/ENSBTAG00000020957	29	ENSBTAG00000002006/ENSBTAG00000003971/ENSBTAG00000001069/ENSBTAG00000019929/ENSBTAG00000008300/ENSBTAG00000016525/ENSBTAG00000018909/ENSBTAG00000011541/ENSBTAG00000011849/ENSBTAG00000004906/ENSBTAG00000017788/ENSBTAG00000054367/ENSBTAG00000039397/ENSBTAG00000006143/ENSBTAG00000020221/ENSBTAG00000003111/ENSBTAG00000008703/ENSBTAG00000021574/ENSBTAG00000011529/ENSBTAG00000043971/ENSBTAG00000003709/…
bta04115	p53 signaling pathway	16/623	87/6648	0.006261835	0.128993794	ENSBTAG00000002006/ENSBTAG00000003994/ENSBTAG00000008216/ENSBTAG00000016649/ENSBTAG00000001069/ENSBTAG00000009223/ENSBTAG00000008353/novel.916/ENSBTAG00000004906/ENSBTAG00000051588/ENSBTAG00000015718/ENSBTAG00000017582/ENSBTAG00000003111/ENSBTAG00000019634/ENSBTAG00000011529/ENSBTAG00000054600	THBS1/IGFBP3/RRM2/CCND2/TP53/SFN/CDKN1A/-/CCNE2/-/CASP8/CHEK1/ATM/PIDD1/ATR/-	bta:281530/bta:282261/bta:508167/bta:615414/bta:281542/bta:528453/bta:513497/bta:532527/bta:538436/bta:784541/bta:507481/bta:513678/bta:526824/bta:100137737/bta:504869/bta:282152	16	7	ENSBTAG00000003994/ENSBTAG00000016649/ENSBTAG00000009223/ENSBTAG00000008353/novel.916/ENSBTAG00000051588/ENSBTAG00000015718	9	ENSBTAG00000002006/ENSBTAG00000008216/ENSBTAG00000001069/ENSBTAG00000004906/ENSBTAG00000017582/ENSBTAG00000003111/ENSBTAG00000019634/ENSBTAG00000011529/ENSBTAG00000054600
bta03460	Fanconi anemia pathway	11/623	53/6648	0.008869577	0.163735127	ENSBTAG00000000988/ENSBTAG00000022520/ENSBTAG00000026375/ENSBTAG00000009097/ENSBTAG00000006405/ENSBTAG00000020301/ENSBTAG00000008633/ENSBTAG00000012068/ENSBTAG00000011529/ENSBTAG00000019086/ENSBTAG00000010760	BRCA2/BRCA1/RMI2/FANCI/PALB2/BLM/SLX1A/BRIP1/ATR/TELO2/REV3L	bta:507069/bta:353120/bta:615553/bta:522442/bta:507620/bta:534148/bta:510858/bta:783256/bta:504869/bta:526097/bta:517422	11	1	ENSBTAG00000008633	10	ENSBTAG00000000988/ENSBTAG00000022520/ENSBTAG00000026375/ENSBTAG00000009097/ENSBTAG00000006405/ENSBTAG00000020301/ENSBTAG00000012068/ENSBTAG00000011529/ENSBTAG00000019086/ENSBTAG00000010760
bta05206	MicroRNAs in cancer	26/623	172/6648	0.009446008	0.163735127	ENSBTAG00000002006/ENSBTAG00000020676/ENSBTAG00000010531/ENSBTAG00000003971/ENSBTAG00000016649/ENSBTAG00000001069/ENSBTAG00000012180/ENSBTAG00000008353/ENSBTAG00000014400/ENSBTAG00000022520/ENSBTAG00000008409/ENSBTAG00000000163/ENSBTAG00000002736/ENSBTAG00000011849/ENSBTAG00000004906/ENSBTAG00000009983/ENSBTAG00000039397/ENSBTAG00000003111/ENSBTAG00000004386/ENSBTAG00000015582/ENSBTAG00000017764/…	THBS1/MMP9/CYP1B1/E2F1/CCND2/TP53/BMF/CDKN1A/E2F2/BRCA1/MYC/DDIT4/DNMT1/HDAC2/CCNE2/KIF23/WNT3A/ATM/SOCS1/HMOX1/HDAC4/TP63/NOTCH3/TNXB/NOTCH4/CYP24A1	bta:281530/bta:282871/bta:511470/bta:535369/bta:615414/bta:281542/bta:541141/bta:513497/bta:617024/bta:353120/bta:511077/bta:529235/bta:281119/bta:407223/bta:538436/bta:515748/bta:522467/bta:526824/bta:518795/bta:513221/bta:517559/bta:615335/bta:789485/bta:282654/bta:536128/bta:540080	26	6	ENSBTAG00000016649/ENSBTAG00000008353/ENSBTAG00000000163/ENSBTAG00000004386/ENSBTAG00000015582/ENSBTAG00000001444	20	ENSBTAG00000002006/ENSBTAG00000020676/ENSBTAG00000010531/ENSBTAG00000003971/ENSBTAG00000001069/ENSBTAG00000012180/ENSBTAG00000014400/ENSBTAG00000022520/ENSBTAG00000008409/ENSBTAG00000002736/ENSBTAG00000011849/ENSBTAG00000004906/ENSBTAG00000009983/ENSBTAG00000039397/ENSBTAG00000003111/ENSBTAG00000017764/ENSBTAG00000015460/ENSBTAG00000043971/ENSBTAG00000025424/ENSBTAG00000002765
bta00140	Steroid hormone biosynthesis	8/623	33/6648	0.009537969	0.163735127	ENSBTAG00000010531/novel.819/ENSBTAG00000015086/ENSBTAG00000006934/ENSBTAG00000001021/ENSBTAG00000000087/ENSBTAG00000005976/ENSBTAG00000045498	CYP1B1/-/HSD11B1/CYP11A1/CYP1A1/HSD17B12/HSD17B7/SULT2B1	bta:511470/bta:282870/bta:282589/bta:338048/bta:282870/bta:789567/bta:505212/bta:531192	8	3	ENSBTAG00000000087/ENSBTAG00000005976/ENSBTAG00000045498	5	ENSBTAG00000010531/novel.819/ENSBTAG00000015086/ENSBTAG00000006934/ENSBTAG00000001021
bta04964	Proximal tubule bicarbonate reclamation	6/623	21/6648	0.010529156	0.165266431	ENSBTAG00000055145/ENSBTAG00000009828/ENSBTAG00000000745/ENSBTAG00000017733/ENSBTAG00000017969/ENSBTAG00000008509	-/FXYD2/AQP1/CA2/CA4/SLC38A3	bta:100848134/bta:281773/bta:282653/bta:280740/bta:280741/bta:326576	6	3	ENSBTAG00000009828/ENSBTAG00000017733/ENSBTAG00000008509	3	ENSBTAG00000055145/ENSBTAG00000000745/ENSBTAG00000017969
bta04512	ECM-receptor interaction	13/623	69/6648	0.010696856	0.165266431	ENSBTAG00000002006/ENSBTAG00000019929/ENSBTAG00000008300/ENSBTAG00000016525/ENSBTAG00000017122/ENSBTAG00000017866/ENSBTAG00000049122/ENSBTAG00000006686/ENSBTAG00000003709/ENSBTAG00000001444/ENSBTAG00000013103/ENSBTAG00000003658/ENSBTAG00000000470	THBS1/ITGAV/FN1/ITGA1/HSPG2/CD36/COL6A5/NPNT/ITGB8/TNXB/COL1A1/RELN/IBSP	bta:281530/bta:281875/bta:280794/bta:535951/bta:444872/bta:281052/bta:785805/bta:513362/bta:536286/bta:282654/bta:282187/bta:281450/bta:281233	13	3	ENSBTAG00000017866/ENSBTAG00000049122/ENSBTAG00000001444	10	ENSBTAG00000002006/ENSBTAG00000019929/ENSBTAG00000008300/ENSBTAG00000016525/ENSBTAG00000017122/ENSBTAG00000006686/ENSBTAG00000003709/ENSBTAG00000013103/ENSBTAG00000003658/ENSBTAG00000000470
bta05217	Basal cell carcinoma	11/623	56/6648	0.013408147	0.197291299	ENSBTAG00000001069/ENSBTAG00000008353/ENSBTAG00000048365/ENSBTAG00000054367/ENSBTAG00000039397/ENSBTAG00000020221/ENSBTAG00000021574/ENSBTAG00000051341/ENSBTAG00000010820/ENSBTAG00000020957/ENSBTAG00000005111	TP53/CDKN1A/WNT7B/WNT5B/WNT3A/WNT5A/TCF7L2/FZD9/WNT11/FZD5/BMP2	bta:281542/bta:513497/bta:100337066/bta:508008/bta:522467/bta:530005/bta:540481/bta:521364/bta:613288/bta:538536/bta:615037	11	5	ENSBTAG00000008353/ENSBTAG00000048365/ENSBTAG00000051341/ENSBTAG00000010820/ENSBTAG00000020957	6	ENSBTAG00000001069/ENSBTAG00000054367/ENSBTAG00000039397/ENSBTAG00000020221/ENSBTAG00000021574/ENSBTAG00000005111
bta04927	Cortisol synthesis and secretion	10/623	50/6648	0.015916315	0.223551878	ENSBTAG00000012314/ENSBTAG00000018909/ENSBTAG00000006934/ENSBTAG00000004457/ENSBTAG00000006143/ENSBTAG00000013801/ENSBTAG00000002313/ENSBTAG00000009835/ENSBTAG00000016097/ENSBTAG00000016629	LDLR/CREB5/CYP11A1/ORAI1/CREB3L1/PBX1/ITPR2/CACNA1G/CACNA1F/ADCY9	bta:281276/bta:534129/bta:338048/bta:517688/bta:513105/bta:540688/bta:281878/bta:282411/bta:509779/bta:525482	10	5	ENSBTAG00000012314/ENSBTAG00000004457/ENSBTAG00000009835/ENSBTAG00000016097/ENSBTAG00000016629	5	ENSBTAG00000018909/ENSBTAG00000006934/ENSBTAG00000006143/ENSBTAG00000013801/ENSBTAG00000002313
bta05225	Hepatocellular carcinoma	24/623	163/6648	0.01673943	0.224890603	ENSBTAG00000013912/ENSBTAG00000003971/ENSBTAG00000001069/ENSBTAG00000008353/ENSBTAG00000014400/ENSBTAG00000008409/ENSBTAG00000003548/ENSBTAG00000003989/ENSBTAG00000048365/ENSBTAG00000017788/ENSBTAG00000054367/ENSBTAG00000039397/ENSBTAG00000020221/ENSBTAG00000000783/ENSBTAG00000015582/ENSBTAG00000020632/ENSBTAG00000021574/ENSBTAG00000051341/ENSBTAG00000053662/ENSBTAG00000007216/ENSBTAG00000010820/…	TXNRD1/E2F1/TP53/CDKN1A/E2F2/MYC/GSTP1/-/WNT7B/AKT3/WNT5B/WNT3A/WNT5A/TGFA/HMOX1/NQO1/TCF7L2/FZD9/-/DPF1/WNT11/TXNRD3/FZD5/-	bta:282388/bta:535369/bta:281542/bta:513497/bta:617024/bta:511077/bta:525938/bta:505642/bta:100337066/bta:100137872/bta:508008/bta:522467/bta:530005/bta:540388/bta:513221/bta:519632/bta:540481/bta:521364/bta:506093/bta:515409/bta:613288/bta:319097/bta:538536/bta:282152	24	12	ENSBTAG00000013912/ENSBTAG00000008353/ENSBTAG00000003548/ENSBTAG00000003989/ENSBTAG00000048365/ENSBTAG00000000783/ENSBTAG00000015582/ENSBTAG00000020632/ENSBTAG00000051341/ENSBTAG00000007216/ENSBTAG00000010820/ENSBTAG00000020957	12	ENSBTAG00000003971/ENSBTAG00000001069/ENSBTAG00000014400/ENSBTAG00000008409/ENSBTAG00000017788/ENSBTAG00000054367/ENSBTAG00000039397/ENSBTAG00000020221/ENSBTAG00000021574/ENSBTAG00000053662/ENSBTAG00000011795/ENSBTAG00000054600
bta04623	Cytosolic DNA-sensing pathway	10/623	51/6648	0.018194003	0.234247788	ENSBTAG00000014921/ENSBTAG00000053649/ENSBTAG00000047680/ENSBTAG00000008642/ENSBTAG00000002296/ENSBTAG00000003366/ENSBTAG00000008406/ENSBTAG00000001321/ENSBTAG00000033252/ENSBTAG00000025928	IL6/CCL5/IRF7/POLR1D/TMEM173/DDX58/TREX1/IL1B/-/-	bta:280826/bta:327712/bta:100125591/bta:539061/bta:533661/bta:504760/bta:282099/bta:281251/bta:539061/bta:523244	10	4	ENSBTAG00000047680/ENSBTAG00000008642/ENSBTAG00000008406/ENSBTAG00000033252	6	ENSBTAG00000014921/ENSBTAG00000053649/ENSBTAG00000002296/ENSBTAG00000003366/ENSBTAG00000001321/ENSBTAG00000025928
bta04913	Ovarian steroidogenesis	8/623	37/6648	0.019029642	0.23520637	ENSBTAG00000010531/novel.819/ENSBTAG00000012314/ENSBTAG00000006934/ENSBTAG00000001021/ENSBTAG00000005976/ENSBTAG00000051542/ENSBTAG00000016629	CYP1B1/-/LDLR/CYP11A1/CYP1A1/HSD17B7/-/ADCY9	bta:511470/bta:282870/bta:281276/bta:338048/bta:282870/bta:505212/bta:530929/bta:525482	8	4	ENSBTAG00000012314/ENSBTAG00000005976/ENSBTAG00000051542/ENSBTAG00000016629	4	ENSBTAG00000010531/novel.819/ENSBTAG00000006934/ENSBTAG00000001021
bta04742	Taste transduction	11/623	61/6648	0.024602558	0.28530717	novel.799/novel.130/novel.306/novel.359/novel.383/ENSBTAG00000038180/ENSBTAG00000048844/novel.672/novel.504/novel.587/ENSBTAG00000051410	-/-/-/-/-/SCN2A/-/-/-/-/TAS1R3	bta:664647/bta:664647/bta:664647/bta:664647/bta:664647/bta:539718/bta:664647/bta:664647/bta:664647/bta:664647/bta:101904771	11	6	novel.799/novel.130/novel.306/novel.359/novel.383/ENSBTAG00000051410	5	ENSBTAG00000038180/ENSBTAG00000048844/novel.672/novel.504/novel.587
bta03430	Mismatch repair	6/623	25/6648	0.024929753	0.28530717	ENSBTAG00000002742/ENSBTAG00000018589/ENSBTAG00000011083/ENSBTAG00000009396/ENSBTAG00000007137/ENSBTAG00000016869	MSH2/RFC2/POLD1/EXO1/RFC5/POLD3	bta:533115/bta:508652/bta:281990/bta:506390/bta:508389/bta:537616	6	0		6	ENSBTAG00000002742/ENSBTAG00000018589/ENSBTAG00000011083/ENSBTAG00000009396/ENSBTAG00000007137/ENSBTAG00000016869
bta05410	Hypertrophic cardiomyopathy (HCM)	12/623	70/6648	0.027984786	0.300341919	ENSBTAG00000019929/ENSBTAG00000016525/ENSBTAG00000014921/ENSBTAG00000008096/ENSBTAG00000008248/ENSBTAG00000014601/ENSBTAG00000003709/ENSBTAG00000045789/ENSBTAG00000016097/ENSBTAG00000021707/ENSBTAG00000025471/ENSBTAG00000054931	ITGAV/ITGA1/IL6/EDN1/-/SGCB/ITGB8/TNNT2/CACNA1F/MYBPC3/TNF/CACNG4	bta:281875/bta:535951/bta:280826/bta:281137/bta:537655/bta:535372/bta:536286/bta:286816/bta:509779/bta:767614/bta:280943/bta:519331	12	4	ENSBTAG00000045789/ENSBTAG00000016097/ENSBTAG00000021707/ENSBTAG00000054931	8	ENSBTAG00000019929/ENSBTAG00000016525/ENSBTAG00000014921/ENSBTAG00000008096/ENSBTAG00000008248/ENSBTAG00000014601/ENSBTAG00000003709/ENSBTAG00000025471
bta00280	Valine, leucine and isoleucine degradation	9/623	47/6648	0.028187429	0.300341919	ENSBTAG00000002827/ENSBTAG00000011839/ENSBTAG00000005678/ENSBTAG00000039161/ENSBTAG00000012096/ENSBTAG00000018041/ENSBTAG00000015968/ENSBTAG00000004038/ENSBTAG00000052243	ACAT2/HMGCS1/AACS/ALDH3A2/BCKDHB/ACADSB/ACSF3/ABAT/-	bta:512044/bta:407767/bta:505842/bta:513967/bta:282150/bta:504301/bta:509209/bta:280969/bta:505968	9	5	ENSBTAG00000002827/ENSBTAG00000011839/ENSBTAG00000005678/ENSBTAG00000015968/ENSBTAG00000004038	4	ENSBTAG00000039161/ENSBTAG00000012096/ENSBTAG00000018041/ENSBTAG00000052243
bta05205	Proteoglycans in cancer	26/623	190/6648	0.030741623	0.316638721	ENSBTAG00000002006/ENSBTAG00000020676/ENSBTAG00000001069/ENSBTAG00000019929/ENSBTAG00000008353/ENSBTAG00000018108/ENSBTAG00000008300/ENSBTAG00000008409/ENSBTAG00000013125/ENSBTAG00000008766/ENSBTAG00000048365/ENSBTAG00000017122/ENSBTAG00000017788/ENSBTAG00000054367/ENSBTAG00000039397/ENSBTAG00000020221/ENSBTAG00000019052/ENSBTAG00000002313/ENSBTAG00000048631/ENSBTAG00000033174/ENSBTAG00000051341/…	THBS1/MMP9/TP53/ITGAV/CDKN1A/PXN/FN1/MYC/PLAUR/SLC9A1/WNT7B/HSPG2/AKT3/WNT5B/WNT3A/WNT5A/ANK3/ITPR2/-/TFAP4/FZD9/COL1A1/HBEGF/WNT11/FZD5/TNF	bta:281530/bta:282871/bta:281542/bta:281875/bta:513497/bta:517456/bta:280794/bta:511077/bta:281983/bta:317654/bta:100337066/bta:444872/bta:100137872/bta:508008/bta:522467/bta:530005/bta:511203/bta:281878/bta:536517/bta:540757/bta:521364/bta:282187/bta:522921/bta:613288/bta:538536/bta:280943	26	9	ENSBTAG00000008353/ENSBTAG00000018108/ENSBTAG00000013125/ENSBTAG00000008766/ENSBTAG00000048365/ENSBTAG00000051341/ENSBTAG00000021766/ENSBTAG00000010820/ENSBTAG00000020957	17	ENSBTAG00000002006/ENSBTAG00000020676/ENSBTAG00000001069/ENSBTAG00000019929/ENSBTAG00000008300/ENSBTAG00000008409/ENSBTAG00000017122/ENSBTAG00000017788/ENSBTAG00000054367/ENSBTAG00000039397/ENSBTAG00000020221/ENSBTAG00000019052/ENSBTAG00000002313/ENSBTAG00000048631/ENSBTAG00000033174/ENSBTAG00000013103/ENSBTAG00000025471
bta00260	Glycine, serine and threonine metabolism	8/623	41/6648	0.033865931	0.327017898	ENSBTAG00000012697/ENSBTAG00000019299/ENSBTAG00000013081/ENSBTAG00000008895/ENSBTAG00000018831/ENSBTAG00000054580/ENSBTAG00000013960/ENSBTAG00000014547	PGAM1/GRHPR/PSPH/BPGM/DAO/-/PSAT1/PGAM2	bta:404148/bta:504764/bta:533630/bta:112447087/bta:615334/bta:112447087/bta:533044/bta:515067	8	5	ENSBTAG00000012697/ENSBTAG00000013081/ENSBTAG00000018831/ENSBTAG00000013960/ENSBTAG00000014547	3	ENSBTAG00000019299/ENSBTAG00000008895/ENSBTAG00000054580
bta05219	Bladder cancer	8/623	41/6648	0.033865931	0.327017898	ENSBTAG00000002006/ENSBTAG00000020676/ENSBTAG00000003971/ENSBTAG00000001069/ENSBTAG00000008353/ENSBTAG00000014400/ENSBTAG00000008409/ENSBTAG00000021766	THBS1/MMP9/E2F1/TP53/CDKN1A/E2F2/MYC/HBEGF	bta:281530/bta:282871/bta:535369/bta:281542/bta:513497/bta:617024/bta:511077/bta:522921	8	2	ENSBTAG00000008353/ENSBTAG00000021766	6	ENSBTAG00000002006/ENSBTAG00000020676/ENSBTAG00000003971/ENSBTAG00000001069/ENSBTAG00000014400/ENSBTAG00000008409
bta05164	Influenza A	22/623	158/6648	0.037575687	0.344489533	ENSBTAG00000003948/ENSBTAG00000014921/ENSBTAG00000000563/ENSBTAG00000051588/ENSBTAG00000015718/ENSBTAG00000008142/ENSBTAG00000053649/ENSBTAG00000047680/ENSBTAG00000017788/ENSBTAG00000008441/ENSBTAG00000003366/ENSBTAG00000010349/ENSBTAG00000008703/novel.866/ENSBTAG00000001321/ENSBTAG00000049560/ENSBTAG00000020649/ENSBTAG00000001925/ENSBTAG00000025928/ENSBTAG00000049275/ENSBTAG00000025471/ENSBTAG00…	FDPS/IL6/MYD88/-/CASP8/IFIH1/CCL5/IRF7/AKT3/SOCS3/DDX58/IL1A/EIF2AK2/-/IL1B/-/CIITA/TMPRSS11D/-/-/TNF/TNFSF10	bta:281156/bta:280826/bta:444881/bta:784541/bta:507481/bta:535490/bta:327712/bta:100125591/bta:100137872/bta:282081/bta:504760/bta:281250/bta:347700/bta:615581/bta:281251/bta:281839/bta:508720/bta:521615/bta:523244/bta:281156/bta:280943/bta:507215	22	8	ENSBTAG00000003948/ENSBTAG00000000563/ENSBTAG00000051588/ENSBTAG00000015718/ENSBTAG00000047680/ENSBTAG00000008441/novel.866/ENSBTAG00000018994	14	ENSBTAG00000014921/ENSBTAG00000008142/ENSBTAG00000053649/ENSBTAG00000017788/ENSBTAG00000003366/ENSBTAG00000010349/ENSBTAG00000008703/ENSBTAG00000001321/ENSBTAG00000049560/ENSBTAG00000020649/ENSBTAG00000001925/ENSBTAG00000025928/ENSBTAG00000049275/ENSBTAG00000025471
bta04216	Ferroptosis	9/623	50/6648	0.040392187	0.344489533	ENSBTAG00000001069/ENSBTAG00000019708/ENSBTAG00000038430/ENSBTAG00000015571/ENSBTAG00000015582/ENSBTAG00000006707/ENSBTAG00000034075/ENSBTAG00000023411/ENSBTAG00000004222	TP53/ACSL6/-/GCLC/HMOX1/ACSL5/SLC7A11/-/SAT2	bta:281542/bta:506059/bta:286861/bta:512468/bta:513221/bta:514159/bta:524078/bta:525947/bta:359722	9	5	ENSBTAG00000019708/ENSBTAG00000038430/ENSBTAG00000015571/ENSBTAG00000015582/ENSBTAG00000034075	4	ENSBTAG00000001069/ENSBTAG00000006707/ENSBTAG00000023411/ENSBTAG00000004222
bta00980	Metabolism of xenobiotics by cytochrome P450	7/623	35/6648	0.0406472	0.344489533	ENSBTAG00000010531/novel.819/ENSBTAG00000015086/ENSBTAG00000003548/ENSBTAG00000003989/ENSBTAG00000001021/ENSBTAG00000053662	CYP1B1/-/HSD11B1/GSTP1/-/CYP1A1/-	bta:511470/bta:282870/bta:282589/bta:525938/bta:505642/bta:282870/bta:506093	7	2	ENSBTAG00000003548/ENSBTAG00000003989	5	ENSBTAG00000010531/novel.819/ENSBTAG00000015086/ENSBTAG00000001021/ENSBTAG00000053662
bta05144	Malaria	7/623	35/6648	0.0406472	0.344489533	ENSBTAG00000002006/ENSBTAG00000014921/ENSBTAG00000000563/ENSBTAG00000017866/ENSBTAG00000001321/ENSBTAG00000049560/ENSBTAG00000025471	THBS1/IL6/MYD88/CD36/IL1B/-/TNF	bta:281530/bta:280826/bta:444881/bta:281052/bta:281251/bta:281839/bta:280943	7	2	ENSBTAG00000000563/ENSBTAG00000017866	5	ENSBTAG00000002006/ENSBTAG00000014921/ENSBTAG00000001321/ENSBTAG00000049560/ENSBTAG00000025471
bta01212	Fatty acid metabolism	10/623	58/6648	0.041249556	0.344489533	ENSBTAG00000002827/ENSBTAG00000019708/ENSBTAG00000055207/ENSBTAG00000010564/ENSBTAG00000000087/ENSBTAG00000010579/ENSBTAG00000006707/ENSBTAG00000018041/ENSBTAG00000015968/ENSBTAG00000052243	ACAT2/ACSL6/SCD/ELOVL6/HSD17B12/ACADL/ACSL5/ACADSB/ACSF3/-	bta:512044/bta:506059/bta:280924/bta:533333/bta:789567/bta:614508/bta:514159/bta:504301/bta:509209/bta:505968	10	6	ENSBTAG00000002827/ENSBTAG00000019708/ENSBTAG00000055207/ENSBTAG00000010564/ENSBTAG00000000087/ENSBTAG00000015968	4	ENSBTAG00000010579/ENSBTAG00000006707/ENSBTAG00000018041/ENSBTAG00000052243
bta00061	Fatty acid biosynthesis	4/623	15/6648	0.045190312	0.367468591	ENSBTAG00000022058/ENSBTAG00000019708/ENSBTAG00000006707/ENSBTAG00000015968	ACACB/ACSL6/ACSL5/ACSF3	bta:515338/bta:506059/bta:514159/bta:509209	4	2	ENSBTAG00000019708/ENSBTAG00000015968	2	ENSBTAG00000022058/ENSBTAG00000006707
bta05224	Breast cancer	18/623	127/6648	0.048582345	0.384921656	ENSBTAG00000003971/ENSBTAG00000001069/ENSBTAG00000000988/ENSBTAG00000008353/ENSBTAG00000014400/ENSBTAG00000022520/ENSBTAG00000008409/ENSBTAG00000048365/ENSBTAG00000017788/ENSBTAG00000054367/ENSBTAG00000039397/ENSBTAG00000020221/ENSBTAG00000021574/ENSBTAG00000051341/ENSBTAG00000043971/ENSBTAG00000010820/ENSBTAG00000020957/ENSBTAG00000025424	E2F1/TP53/BRCA2/CDKN1A/E2F2/BRCA1/MYC/WNT7B/AKT3/WNT5B/WNT3A/WNT5A/TCF7L2/FZD9/NOTCH3/WNT11/FZD5/NOTCH4	bta:535369/bta:281542/bta:507069/bta:513497/bta:617024/bta:353120/bta:511077/bta:100337066/bta:100137872/bta:508008/bta:522467/bta:530005/bta:540481/bta:521364/bta:789485/bta:613288/bta:538536/bta:536128	18	5	ENSBTAG00000008353/ENSBTAG00000048365/ENSBTAG00000051341/ENSBTAG00000010820/ENSBTAG00000020957	13	ENSBTAG00000003971/ENSBTAG00000001069/ENSBTAG00000000988/ENSBTAG00000014400/ENSBTAG00000022520/ENSBTAG00000008409/ENSBTAG00000017788/ENSBTAG00000054367/ENSBTAG00000039397/ENSBTAG00000020221/ENSBTAG00000021574/ENSBTAG00000043971/ENSBTAG00000025424
bta04668	TNF signaling pathway	16/623	111/6648	0.053302758	0.411763808	ENSBTAG00000020676/ENSBTAG00000021326/ENSBTAG00000018909/ENSBTAG00000014921/ENSBTAG00000015718/ENSBTAG00000053649/ENSBTAG00000008096/ENSBTAG00000017788/ENSBTAG00000008441/ENSBTAG00000010998/ENSBTAG00000006143/ENSBTAG00000037778/ENSBTAG00000007424/ENSBTAG00000001321/ENSBTAG00000049560/ENSBTAG00000025471	MMP9/CCL20/CREB5/IL6/CASP8/CCL5/EDN1/AKT3/SOCS3/CFLAR/CREB3L1/-/LIF/IL1B/-/TNF	bta:282871/bta:281666/bta:534129/bta:280826/bta:507481/bta:327712/bta:281137/bta:100137872/bta:282081/bta:497199/bta:513105/bta:613667/bta:280840/bta:281251/bta:281839/bta:280943	16	3	ENSBTAG00000015718/ENSBTAG00000008441/ENSBTAG00000010998	13	ENSBTAG00000020676/ENSBTAG00000021326/ENSBTAG00000018909/ENSBTAG00000014921/ENSBTAG00000053649/ENSBTAG00000008096/ENSBTAG00000017788/ENSBTAG00000006143/ENSBTAG00000037778/ENSBTAG00000007424/ENSBTAG00000001321/ENSBTAG00000049560/ENSBTAG00000025471
bta01524	Platinum drug resistance	12/623	78/6648	0.057921321	0.42613543	ENSBTAG00000001069/ENSBTAG00000002742/ENSBTAG00000008353/ENSBTAG00000022520/ENSBTAG00000003548/ENSBTAG00000003989/ENSBTAG00000015718/ENSBTAG00000017788/ENSBTAG00000003111/ENSBTAG00000053662/ENSBTAG00000010760/ENSBTAG00000054600	TP53/MSH2/CDKN1A/BRCA1/GSTP1/-/CASP8/AKT3/ATM/-/REV3L/-	bta:281542/bta:533115/bta:513497/bta:353120/bta:525938/bta:505642/bta:507481/bta:100137872/bta:526824/bta:506093/bta:517422/bta:282152	12	4	ENSBTAG00000008353/ENSBTAG00000003548/ENSBTAG00000003989/ENSBTAG00000015718	8	ENSBTAG00000001069/ENSBTAG00000002742/ENSBTAG00000022520/ENSBTAG00000017788/ENSBTAG00000003111/ENSBTAG00000053662/ENSBTAG00000010760/ENSBTAG00000054600
bta05323	Rheumatoid arthritis	12/623	78/6648	0.057921321	0.42613543	ENSBTAG00000021326/ENSBTAG00000014238/ENSBTAG00000014921/ENSBTAG00000053649/ENSBTAG00000050859/ENSBTAG00000037778/ENSBTAG00000010349/ENSBTAG00000011563/ENSBTAG00000001321/ENSBTAG00000049560/ENSBTAG00000020674/ENSBTAG00000025471	CCL20/ATP6V1E1/IL6/CCL5/-/-/IL1A/TNFSF13B/IL1B/-/LTB/TNF	bta:281666/bta:287017/bta:280826/bta:327712/bta:550622/bta:613667/bta:281250/bta:504507/bta:281251/bta:281839/bta:529757/bta:280943	12	2	ENSBTAG00000014238/ENSBTAG00000050859	10	ENSBTAG00000021326/ENSBTAG00000014921/ENSBTAG00000053649/ENSBTAG00000037778/ENSBTAG00000010349/ENSBTAG00000011563/ENSBTAG00000001321/ENSBTAG00000049560/ENSBTAG00000020674/ENSBTAG00000025471
bta05414	Dilated cardiomyopathy (DCM)	11/623	70/6648	0.059586869	0.428194015	ENSBTAG00000019929/ENSBTAG00000016525/ENSBTAG00000008248/ENSBTAG00000014601/ENSBTAG00000003709/ENSBTAG00000045789/ENSBTAG00000016097/ENSBTAG00000016629/ENSBTAG00000021707/ENSBTAG00000025471/ENSBTAG00000054931	ITGAV/ITGA1/-/SGCB/ITGB8/TNNT2/CACNA1F/ADCY9/MYBPC3/TNF/CACNG4	bta:281875/bta:535951/bta:537655/bta:535372/bta:536286/bta:286816/bta:509779/bta:525482/bta:767614/bta:280943/bta:519331	11	5	ENSBTAG00000045789/ENSBTAG00000016097/ENSBTAG00000016629/ENSBTAG00000021707/ENSBTAG00000054931	6	ENSBTAG00000019929/ENSBTAG00000016525/ENSBTAG00000008248/ENSBTAG00000014601/ENSBTAG00000003709/ENSBTAG00000025471
bta00330	Arginine and proline metabolism	8/623	46/6648	0.061448772	0.431537965	ENSBTAG00000032996/ENSBTAG00000039161/ENSBTAG00000001945/ENSBTAG00000001116/ENSBTAG00000018831/ENSBTAG00000047676/ENSBTAG00000013921/ENSBTAG00000004222	P4HA1/ALDH3A2/ARG2/P4HA2/DAO/PRODH/CKM/SAT2	bta:518288/bta:513967/bta:518752/bta:507327/bta:615334/bta:505094/bta:286822/bta:359722	8	6	ENSBTAG00000032996/ENSBTAG00000001945/ENSBTAG00000001116/ENSBTAG00000018831/ENSBTAG00000047676/ENSBTAG00000013921	2	ENSBTAG00000039161/ENSBTAG00000004222
bta04514	Cell adhesion molecules (CAMs)	15/623	105/6648	0.063974773	0.43929344	ENSBTAG00000051298/ENSBTAG00000019929/ENSBTAG00000013462/ENSBTAG00000013148/ENSBTAG00000026326/ENSBTAG00000000088/ENSBTAG00000052670/ENSBTAG00000003176/ENSBTAG00000039820/ENSBTAG00000014466/ENSBTAG00000003709/ENSBTAG00000031891/ENSBTAG00000049560/ENSBTAG00000019097/ENSBTAG00000026676	PVR/ITGAV/L1CAM/CLDN1/SPN/ALCAM/CD99L2/JAM3/CLDN8/VTCN1/ITGB8/NLGN1/-/CNTNAP1/SDC3	bta:526865/bta:281875/bta:516017/bta:414922/bta:614645/bta:281614/bta:613644/bta:513412/bta:538761/bta:539919/bta:536286/bta:530042/bta:281839/bta:540997/bta:618198	15	4	ENSBTAG00000051298/ENSBTAG00000013462/ENSBTAG00000026326/ENSBTAG00000026676	11	ENSBTAG00000019929/ENSBTAG00000013148/ENSBTAG00000000088/ENSBTAG00000052670/ENSBTAG00000003176/ENSBTAG00000039820/ENSBTAG00000014466/ENSBTAG00000003709/ENSBTAG00000031891/ENSBTAG00000049560/ENSBTAG00000019097
bta05143	African trypanosomiasis	5/623	24/6648	0.067751046	0.455110289	ENSBTAG00000014921/ENSBTAG00000000563/ENSBTAG00000001321/ENSBTAG00000049560/ENSBTAG00000025471	IL6/MYD88/IL1B/-/TNF	bta:280826/bta:444881/bta:281251/bta:281839/bta:280943	5	1	ENSBTAG00000000563	4	ENSBTAG00000014921/ENSBTAG00000001321/ENSBTAG00000049560/ENSBTAG00000025471
bta04978	Mineral absorption	8/623	48/6648	0.075541537	0.476788849	ENSBTAG00000023659/ENSBTAG00000018937/ENSBTAG00000038706/ENSBTAG00000009828/ENSBTAG00000014059/ENSBTAG00000038430/ENSBTAG00000015582/ENSBTAG00000023411	MT2A/HMOX2/MT1E/FXYD2/ATP2B4/-/HMOX1/-	bta:404070/bta:510243/bta:768319/bta:281773/bta:282146/bta:286861/bta:513221/bta:525947	8	7	ENSBTAG00000023659/ENSBTAG00000018937/ENSBTAG00000038706/ENSBTAG00000009828/ENSBTAG00000014059/ENSBTAG00000038430/ENSBTAG00000015582	1	ENSBTAG00000023411
bta05161	Hepatitis B	21/623	162/6648	0.077795273	0.476788849	ENSBTAG00000020676/ENSBTAG00000003971/ENSBTAG00000001069/ENSBTAG00000008353/ENSBTAG00000014400/ENSBTAG00000008409/ENSBTAG00000018909/ENSBTAG00000014921/ENSBTAG00000000563/ENSBTAG00000005958/ENSBTAG00000017122/ENSBTAG00000004906/ENSBTAG00000015718/ENSBTAG00000008142/ENSBTAG00000047680/ENSBTAG00000017788/ENSBTAG00000006143/ENSBTAG00000003366/ENSBTAG00000025928/ENSBTAG00000019293/ENSBTAG00000025471	MMP9/E2F1/TP53/CDKN1A/E2F2/MYC/CREB5/IL6/MYD88/PTK2B/HSPG2/CCNE2/CASP8/IFIH1/IRF7/AKT3/CREB3L1/DDX58/-/EGR3/TNF	bta:282871/bta:535369/bta:281542/bta:513497/bta:617024/bta:511077/bta:534129/bta:280826/bta:444881/bta:541008/bta:444872/bta:538436/bta:507481/bta:535490/bta:100125591/bta:100137872/bta:513105/bta:504760/bta:523244/bta:526233/bta:280943	21	5	ENSBTAG00000008353/ENSBTAG00000000563/ENSBTAG00000005958/ENSBTAG00000015718/ENSBTAG00000047680	16	ENSBTAG00000020676/ENSBTAG00000003971/ENSBTAG00000001069/ENSBTAG00000014400/ENSBTAG00000008409/ENSBTAG00000018909/ENSBTAG00000014921/ENSBTAG00000017122/ENSBTAG00000004906/ENSBTAG00000008142/ENSBTAG00000017788/ENSBTAG00000006143/ENSBTAG00000003366/ENSBTAG00000025928/ENSBTAG00000019293/ENSBTAG00000025471
bta00500	Starch and sucrose metabolism	5/623	25/6648	0.07845637	0.476788849	ENSBTAG00000036262/ENSBTAG00000006396/ENSBTAG00000012380/ENSBTAG00000020196/ENSBTAG00000000770	GBE1/GPI/HK1/ENPP3/PGM2L1	bta:615745/bta:280808/bta:280817/bta:529405/bta:515366	5	3	ENSBTAG00000036262/ENSBTAG00000006396/ENSBTAG00000012380	2	ENSBTAG00000020196/ENSBTAG00000000770
bta01230	Biosynthesis of amino acids	11/623	74/6648	0.082370113	0.476788849	ENSBTAG00000012927/ENSBTAG00000013099/ENSBTAG00000013631/ENSBTAG00000001945/ENSBTAG00000012697/ENSBTAG00000013081/ENSBTAG00000012251/ENSBTAG00000019782/ENSBTAG00000013960/ENSBTAG00000004330/ENSBTAG00000014547	ALDOA/ALDOC/GLUL/ARG2/PGAM1/PSPH/MTR/TPI1/PSAT1/ENO4/PGAM2	bta:509566/bta:504584/bta:281199/bta:518752/bta:404148/bta:533630/bta:280869/bta:281543/bta:533044/bta:767880/bta:515067	11	8	ENSBTAG00000012927/ENSBTAG00000013099/ENSBTAG00000001945/ENSBTAG00000012697/ENSBTAG00000013081/ENSBTAG00000019782/ENSBTAG00000013960/ENSBTAG00000014547	3	ENSBTAG00000013631/ENSBTAG00000012251/ENSBTAG00000004330
bta00760	Nicotinate and nicotinamide metabolism	6/623	33/6648	0.082848313	0.476788849	ENSBTAG00000012317/ENSBTAG00000011885/ENSBTAG00000027728/ENSBTAG00000011334/ENSBTAG00000020196/ENSBTAG00000037452	PNP/NNT/NUDT12/NADK2/ENPP3/-	bta:493724/bta:280878/bta:617720/bta:506968/bta:529405/bta:790312	6	2	ENSBTAG00000012317/ENSBTAG00000037452	4	ENSBTAG00000011885/ENSBTAG00000027728/ENSBTAG00000011334/ENSBTAG00000020196
bta03410	Base excision repair	6/623	33/6648	0.082848313	0.476788849	ENSBTAG00000011083/ENSBTAG00000000590/ENSBTAG00000016869/ENSBTAG00000004931/ENSBTAG00000004769/ENSBTAG00000005825	POLD1/POLE/POLD3/POLE2/NEIL2/NEIL3	bta:281990/bta:785457/bta:537616/bta:518653/bta:444987/bta:515343	6	0		6	ENSBTAG00000011083/ENSBTAG00000000590/ENSBTAG00000016869/ENSBTAG00000004931/ENSBTAG00000004769/ENSBTAG00000005825
bta05160	Hepatitis C	19/623	145/6648	0.082989618	0.476788849	ENSBTAG00000003971/ENSBTAG00000001069/ENSBTAG00000012314/ENSBTAG00000008353/ENSBTAG00000014400/ENSBTAG00000008409/ENSBTAG00000013148/ENSBTAG00000015718/ENSBTAG00000047680/ENSBTAG00000017788/ENSBTAG00000008441/ENSBTAG00000010998/ENSBTAG00000003366/ENSBTAG00000008703/ENSBTAG00000039820/ENSBTAG00000020598/novel.538/ENSBTAG00000025928/ENSBTAG00000025471	E2F1/TP53/LDLR/CDKN1A/E2F2/MYC/CLDN1/CASP8/IRF7/AKT3/SOCS3/CFLAR/DDX58/EIF2AK2/CLDN8/PPP2R2C/-/-/TNF	bta:535369/bta:281542/bta:281276/bta:513497/bta:617024/bta:511077/bta:414922/bta:507481/bta:100125591/bta:100137872/bta:282081/bta:497199/bta:504760/bta:347700/bta:538761/bta:782110/bta:507689/bta:523244/bta:280943	19	7	ENSBTAG00000012314/ENSBTAG00000008353/ENSBTAG00000015718/ENSBTAG00000047680/ENSBTAG00000008441/ENSBTAG00000010998/ENSBTAG00000020598	12	ENSBTAG00000003971/ENSBTAG00000001069/ENSBTAG00000014400/ENSBTAG00000008409/ENSBTAG00000013148/ENSBTAG00000017788/ENSBTAG00000003366/ENSBTAG00000008703/ENSBTAG00000039820/novel.538/ENSBTAG00000025928/ENSBTAG00000025471
bta05418	Fluid shear stress and atherosclerosis	18/623	136/6648	0.083322323	0.476788849	ENSBTAG00000020676/ENSBTAG00000001069/ENSBTAG00000019929/ENSBTAG00000015591/ENSBTAG00000003548/ENSBTAG00000003989/ENSBTAG00000008096/ENSBTAG00000017788/ENSBTAG00000015582/ENSBTAG00000010349/ENSBTAG00000020632/ENSBTAG00000052504/ENSBTAG00000053662/ENSBTAG00000001321/ENSBTAG00000049560/ENSBTAG00000048514/ENSBTAG00000018105/ENSBTAG00000025471	MMP9/TP53/ITGAV/SQSTM1/GSTP1/-/EDN1/AKT3/HMOX1/IL1A/NQO1/KLF2/-/IL1B/-/-/ACVR2B/TNF	bta:282871/bta:281542/bta:281875/bta:338045/bta:525938/bta:505642/bta:281137/bta:100137872/bta:513221/bta:281250/bta:519632/bta:520939/bta:506093/bta:281251/bta:281839/bta:338045/bta:282131/bta:280943	18	7	ENSBTAG00000015591/ENSBTAG00000003548/ENSBTAG00000003989/ENSBTAG00000015582/ENSBTAG00000020632/ENSBTAG00000052504/ENSBTAG00000048514	11	ENSBTAG00000020676/ENSBTAG00000001069/ENSBTAG00000019929/ENSBTAG00000008096/ENSBTAG00000017788/ENSBTAG00000010349/ENSBTAG00000053662/ENSBTAG00000001321/ENSBTAG00000049560/ENSBTAG00000018105/ENSBTAG00000025471
bta04918	Thyroid hormone synthesis	9/623	58/6648	0.088849219	0.499171065	ENSBTAG00000054195/ENSBTAG00000018909/ENSBTAG00000016246/ENSBTAG00000009828/ENSBTAG00000006143/ENSBTAG00000002313/ENSBTAG00000016234/ENSBTAG00000025101/ENSBTAG00000016629	GPX1/CREB5/DUOX1/FXYD2/CREB3L1/ITPR2/DUOX2/ASGR2/ADCY9	bta:281209/bta:534129/bta:510409/bta:281773/bta:513105/bta:281878/bta:785698/bta:531519/bta:525482	9	4	ENSBTAG00000016246/ENSBTAG00000009828/ENSBTAG00000016234/ENSBTAG00000016629	5	ENSBTAG00000054195/ENSBTAG00000018909/ENSBTAG00000006143/ENSBTAG00000002313/ENSBTAG00000025101
bta04610	Complement and coagulation cascades	8/623	50/6648	0.091424807	0.504469022	ENSBTAG00000013125/ENSBTAG00000008612/ENSBTAG00000049919/ENSBTAG00000020199/ENSBTAG00000021717/ENSBTAG00000013973/ENSBTAG00000004840/ENSBTAG00000012808	PLAUR/C1R/TFPI/F2R/BDKRB2/SERPIND1/C1S/MASP2	bta:281983/bta:511581/bta:508763/bta:526585/bta:532119/bta:100125764/bta:767827/bta:505819	8	2	ENSBTAG00000013125/ENSBTAG00000021717	6	ENSBTAG00000008612/ENSBTAG00000049919/ENSBTAG00000020199/ENSBTAG00000013973/ENSBTAG00000004840/ENSBTAG00000012808
bta05204	Chemical carcinogenesis	7/623	42/6648	0.093064601	0.504508101	ENSBTAG00000010531/novel.819/ENSBTAG00000015086/ENSBTAG00000003548/ENSBTAG00000003989/ENSBTAG00000001021/ENSBTAG00000053662	CYP1B1/-/HSD11B1/GSTP1/-/CYP1A1/-	bta:511470/bta:282870/bta:282589/bta:525938/bta:505642/bta:282870/bta:506093	7	2	ENSBTAG00000003548/ENSBTAG00000003989	5	ENSBTAG00000010531/novel.819/ENSBTAG00000015086/ENSBTAG00000001021/ENSBTAG00000053662
bta04925	Aldosterone synthesis and secretion	11/623	76/6648	0.095544581	0.509021992	ENSBTAG00000012314/ENSBTAG00000018909/ENSBTAG00000001114/ENSBTAG00000006934/ENSBTAG00000014059/ENSBTAG00000004457/ENSBTAG00000006143/ENSBTAG00000002313/ENSBTAG00000009835/ENSBTAG00000016097/ENSBTAG00000016629	LDLR/CREB5/PRKD3/CYP11A1/ATP2B4/ORAI1/CREB3L1/ITPR2/CACNA1G/CACNA1F/ADCY9	bta:281276/bta:534129/bta:538447/bta:338048/bta:282146/bta:517688/bta:513105/bta:281878/bta:282411/bta:509779/bta:525482	11	6	ENSBTAG00000012314/ENSBTAG00000014059/ENSBTAG00000004457/ENSBTAG00000009835/ENSBTAG00000016097/ENSBTAG00000016629	5	ENSBTAG00000018909/ENSBTAG00000001114/ENSBTAG00000006934/ENSBTAG00000006143/ENSBTAG00000002313
bta05134	Legionellosis	10/623	68/6648	0.10019436	0.524746732	ENSBTAG00000017804/ENSBTAG00000014921/ENSBTAG00000000563/ENSBTAG00000015718/ENSBTAG00000037778/ENSBTAG00000003326/ENSBTAG00000001321/ENSBTAG00000051768/ENSBTAG00000025441/ENSBTAG00000025471	BNIP3/IL6/MYD88/CASP8/-/NAIP/IL1B/-/HSPA1A/TNF	bta:615342/bta:280826/bta:444881/bta:507481/bta:613667/bta:539780/bta:281251/bta:539780/bta:282254/bta:280943	10	6	ENSBTAG00000017804/ENSBTAG00000000563/ENSBTAG00000015718/ENSBTAG00000003326/ENSBTAG00000051768/ENSBTAG00000025441	4	ENSBTAG00000014921/ENSBTAG00000037778/ENSBTAG00000001321/ENSBTAG00000025471
bta04924	Renin secretion	7/623	43/6648	0.102678339	0.526251875	ENSBTAG00000012442/ENSBTAG00000004457/ENSBTAG00000008096/ENSBTAG00000002313/ENSBTAG00000000745/ENSBTAG00000019525/ENSBTAG00000016097	CTSB/ORAI1/EDN1/ITPR2/AQP1/PPP3CB/CACNA1F	bta:281105/bta:517688/bta:281137/bta:281878/bta:282653/bta:790867/bta:509779	7	3	ENSBTAG00000012442/ENSBTAG00000004457/ENSBTAG00000016097	4	ENSBTAG00000008096/ENSBTAG00000002313/ENSBTAG00000000745/ENSBTAG00000019525
bta00380	Tryptophan metabolism	6/623	35/6648	0.103887911	0.526251875	ENSBTAG00000002827/ENSBTAG00000010531/novel.819/ENSBTAG00000039161/ENSBTAG00000001021/ENSBTAG00000050967	ACAT2/CYP1B1/-/ALDH3A2/CYP1A1/-	bta:512044/bta:511470/bta:282870/bta:513967/bta:282870/bta:508929	6	1	ENSBTAG00000002827	5	ENSBTAG00000010531/novel.819/ENSBTAG00000039161/ENSBTAG00000001021/ENSBTAG00000050967
bta05162	Measles	17/623	132/6648	0.109442759	0.536276931	ENSBTAG00000016649/ENSBTAG00000001069/ENSBTAG00000014921/ENSBTAG00000000563/ENSBTAG00000004906/ENSBTAG00000015718/ENSBTAG00000008142/ENSBTAG00000047680/ENSBTAG00000017788/ENSBTAG00000003366/ENSBTAG00000010349/ENSBTAG00000008703/ENSBTAG00000001321/novel.538/ENSBTAG00000025441/ENSBTAG00000025928/ENSBTAG00000054600	CCND2/TP53/IL6/MYD88/CCNE2/CASP8/IFIH1/IRF7/AKT3/DDX58/IL1A/EIF2AK2/IL1B/-/HSPA1A/-/-	bta:615414/bta:281542/bta:280826/bta:444881/bta:538436/bta:507481/bta:535490/bta:100125591/bta:100137872/bta:504760/bta:281250/bta:347700/bta:281251/bta:507689/bta:282254/bta:523244/bta:282152	17	5	ENSBTAG00000016649/ENSBTAG00000000563/ENSBTAG00000015718/ENSBTAG00000047680/ENSBTAG00000025441	12	ENSBTAG00000001069/ENSBTAG00000014921/ENSBTAG00000004906/ENSBTAG00000008142/ENSBTAG00000017788/ENSBTAG00000003366/ENSBTAG00000010349/ENSBTAG00000008703/ENSBTAG00000001321/novel.538/ENSBTAG00000025928/ENSBTAG00000054600
bta00650	Butanoate metabolism	4/623	20/6648	0.110961882	0.536276931	ENSBTAG00000002827/ENSBTAG00000011839/ENSBTAG00000005678/ENSBTAG00000004038	ACAT2/HMGCS1/AACS/ABAT	bta:512044/bta:407767/bta:505842/bta:280969	4	4	ENSBTAG00000002827/ENSBTAG00000011839/ENSBTAG00000005678/ENSBTAG00000004038	0
bta04064	NF-kappa B signaling pathway	13/623	96/6648	0.111524403	0.536276931	ENSBTAG00000000563/ENSBTAG00000010998/ENSBTAG00000037778/ENSBTAG00000003111/ENSBTAG00000003366/ENSBTAG00000019634/ENSBTAG00000011563/ENSBTAG00000001321/ENSBTAG00000049560/ENSBTAG00000020674/ENSBTAG00000025471/ENSBTAG00000054600/ENSBTAG00000014698	MYD88/CFLAR/-/ATM/DDX58/PIDD1/TNFSF13B/IL1B/-/LTB/TNF/-/CARD11	bta:444881/bta:497199/bta:613667/bta:526824/bta:504760/bta:100137737/bta:504507/bta:281251/bta:281839/bta:529757/bta:280943/bta:282152/bta:515377	13	3	ENSBTAG00000000563/ENSBTAG00000010998/ENSBTAG00000014698	10	ENSBTAG00000037778/ENSBTAG00000003111/ENSBTAG00000003366/ENSBTAG00000019634/ENSBTAG00000011563/ENSBTAG00000001321/ENSBTAG00000049560/ENSBTAG00000020674/ENSBTAG00000025471/ENSBTAG00000054600
bta04962	Vasopressin-regulated water reabsorption	7/623	44/6648	0.112809063	0.536276931	ENSBTAG00000018909/ENSBTAG00000006143/ENSBTAG00000013676/ENSBTAG00000047461/ENSBTAG00000019309/ENSBTAG00000016629/novel.206	CREB5/CREB3L1/DYNC2LI1/-/-/ADCY9/-	bta:534129/bta:513105/bta:507311/bta:512287/bta:512287/bta:525482/bta:512287	7	1	ENSBTAG00000016629	6	ENSBTAG00000018909/ENSBTAG00000006143/ENSBTAG00000013676/ENSBTAG00000047461/ENSBTAG00000019309/novel.206
bta05150	Staphylococcus aureus infection	7/623	45/6648	0.123445209	0.572933613	ENSBTAG00000004903/ENSBTAG00000027051/ENSBTAG00000006806/ENSBTAG00000008612/ENSBTAG00000049560/ENSBTAG00000004840/ENSBTAG00000012808	KRT15/PTAFR/KRT17/C1R/-/C1S/MASP2	bta:507464/bta:518283/bta:281889/bta:511581/bta:281839/bta:767827/bta:505819	7	2	ENSBTAG00000027051/ENSBTAG00000006806	5	ENSBTAG00000004903/ENSBTAG00000008612/ENSBTAG00000049560/ENSBTAG00000004840/ENSBTAG00000012808
bta04218	Cellular senescence	21/623	172/6648	0.12451171	0.572933613	ENSBTAG00000003994/ENSBTAG00000003971/ENSBTAG00000016649/ENSBTAG00000001069/ENSBTAG00000008353/ENSBTAG00000014400/ENSBTAG00000008409/ENSBTAG00000015591/ENSBTAG00000011541/ENSBTAG00000014921/ENSBTAG00000004906/ENSBTAG00000017788/ENSBTAG00000017582/ENSBTAG00000003111/ENSBTAG00000002313/ENSBTAG00000010349/ENSBTAG00000019525/ENSBTAG00000040067/ENSBTAG00000011529/ENSBTAG00000048514/ENSBTAG00000018330	IGFBP3/E2F1/CCND2/TP53/CDKN1A/E2F2/MYC/SQSTM1/RBL1/IL6/CCNE2/AKT3/CHEK1/ATM/ITPR2/IL1A/PPP3CB/HIPK4/ATR/-/RAD9B	bta:282261/bta:535369/bta:615414/bta:281542/bta:513497/bta:617024/bta:511077/bta:338045/bta:524870/bta:280826/bta:538436/bta:100137872/bta:513678/bta:526824/bta:281878/bta:281250/bta:790867/bta:520157/bta:504869/bta:338045/bta:616597	21	6	ENSBTAG00000003994/ENSBTAG00000016649/ENSBTAG00000008353/ENSBTAG00000015591/ENSBTAG00000040067/ENSBTAG00000048514	15	ENSBTAG00000003971/ENSBTAG00000001069/ENSBTAG00000014400/ENSBTAG00000008409/ENSBTAG00000011541/ENSBTAG00000014921/ENSBTAG00000004906/ENSBTAG00000017788/ENSBTAG00000017582/ENSBTAG00000003111/ENSBTAG00000002313/ENSBTAG00000010349/ENSBTAG00000019525/ENSBTAG00000011529/ENSBTAG00000018330
bta00830	Retinol metabolism	5/623	29/6648	0.129511165	0.572933613	ENSBTAG00000004557/novel.819/ENSBTAG00000008103/ENSBTAG00000001021/ENSBTAG00000001950	DHRS9/-/ALDH1A1/CYP1A1/RDH11	bta:282851/bta:282870/bta:281615/bta:282870/bta:505995	5	2	ENSBTAG00000004557/ENSBTAG00000001950	3	novel.819/ENSBTAG00000008103/ENSBTAG00000001021
bta01200	Carbon metabolism	15/623	117/6648	0.130497495	0.572933613	ENSBTAG00000013303/ENSBTAG00000002827/ENSBTAG00000012927/ENSBTAG00000013099/ENSBTAG00000006396/ENSBTAG00000009951/ENSBTAG00000012697/ENSBTAG00000012380/ENSBTAG00000013081/ENSBTAG00000020698/ENSBTAG00000019554/ENSBTAG00000019782/ENSBTAG00000013960/ENSBTAG00000004330/ENSBTAG00000014547	ACSS2/ACAT2/ALDOA/ALDOC/GPI/PGP/PGAM1/HK1/PSPH/MTHFR/FBP2/TPI1/PSAT1/ENO4/PGAM2	bta:506459/bta:512044/bta:509566/bta:504584/bta:280808/bta:538173/bta:404148/bta:280817/bta:533630/bta:497032/bta:514066/bta:281543/bta:533044/bta:767880/bta:515067	15	13	ENSBTAG00000013303/ENSBTAG00000002827/ENSBTAG00000012927/ENSBTAG00000013099/ENSBTAG00000006396/ENSBTAG00000009951/ENSBTAG00000012697/ENSBTAG00000012380/ENSBTAG00000013081/ENSBTAG00000020698/ENSBTAG00000019782/ENSBTAG00000013960/ENSBTAG00000014547	2	ENSBTAG00000019554/ENSBTAG00000004330
bta04622	RIG-I-like receptor signaling pathway	9/623	63/6648	0.131465104	0.572933613	ENSBTAG00000015718/novel.817/ENSBTAG00000008142/ENSBTAG00000047680/ENSBTAG00000002296/ENSBTAG00000003366/ENSBTAG00000053027/ENSBTAG00000025928/ENSBTAG00000025471	CASP8/-/IFIH1/IRF7/TMEM173/DDX58/IFNT2/-/TNF	bta:507481/bta:617112/bta:535490/bta:100125591/bta:533661/bta:504760/bta:317698/bta:523244/bta:280943	9	2	ENSBTAG00000015718/ENSBTAG00000047680	7	novel.817/ENSBTAG00000008142/ENSBTAG00000002296/ENSBTAG00000003366/ENSBTAG00000053027/ENSBTAG00000025928/ENSBTAG00000025471
bta05166	Human T-cell leukemia virus 1 infection	26/623	221/6648	0.13164494	0.572933613	ENSBTAG00000003971/ENSBTAG00000016649/ENSBTAG00000003948/ENSBTAG00000001069/ENSBTAG00000008353/ENSBTAG00000014400/ENSBTAG00000008409/ENSBTAG00000018909/ENSBTAG00000014921/ENSBTAG00000004906/ENSBTAG00000004594/ENSBTAG00000012777/ENSBTAG00000017788/ENSBTAG00000006143/ENSBTAG00000017582/ENSBTAG00000003111/ENSBTAG00000007237/ENSBTAG00000019525/ENSBTAG00000011529/ENSBTAG00000019866/ENSBTAG00000003667/…	E2F1/CCND2/FDPS/TP53/CDKN1A/E2F2/MYC/CREB5/IL6/CCNE2/MMP7/SRF/AKT3/CREB3L1/CHEK1/ATM/BUB1B/PPP3CB/ATR/NRP1/TLN2/-/ADCY9/-/TNF/-	bta:535369/bta:615414/bta:281156/bta:281542/bta:513497/bta:617024/bta:511077/bta:534129/bta:280826/bta:538436/bta:286794/bta:533039/bta:100137872/bta:513105/bta:513678/bta:526824/bta:537027/bta:790867/bta:504869/bta:539369/bta:528252/bta:281839/bta:525482/bta:281156/bta:280943/bta:282152	26	5	ENSBTAG00000016649/ENSBTAG00000003948/ENSBTAG00000008353/ENSBTAG00000012777/ENSBTAG00000016629	21	ENSBTAG00000003971/ENSBTAG00000001069/ENSBTAG00000014400/ENSBTAG00000008409/ENSBTAG00000018909/ENSBTAG00000014921/ENSBTAG00000004906/ENSBTAG00000004594/ENSBTAG00000017788/ENSBTAG00000006143/ENSBTAG00000017582/ENSBTAG00000003111/ENSBTAG00000007237/ENSBTAG00000019525/ENSBTAG00000011529/ENSBTAG00000019866/ENSBTAG00000003667/ENSBTAG00000049560/ENSBTAG00000049275/ENSBTAG00000025471/ENSBTAG00000054600
bta00480	Glutathione metabolism	8/623	55/6648	0.138789729	0.577965065	ENSBTAG00000054195/ENSBTAG00000008216/ENSBTAG00000003548/ENSBTAG00000003989/ENSBTAG00000010371/ENSBTAG00000013111/ENSBTAG00000015571/ENSBTAG00000053662	GPX1/RRM2/GSTP1/-/CHAC1/RRM1/GCLC/-	bta:281209/bta:508167/bta:525938/bta:505642/bta:505991/bta:505537/bta:512468/bta:506093	8	3	ENSBTAG00000003548/ENSBTAG00000003989/ENSBTAG00000015571	5	ENSBTAG00000054195/ENSBTAG00000008216/ENSBTAG00000010371/ENSBTAG00000013111/ENSBTAG00000053662
bta04976	Bile secretion	8/623	55/6648	0.138789729	0.577965065	ENSBTAG00000012314/ENSBTAG00000008766/ENSBTAG00000009828/ENSBTAG00000007840/ENSBTAG00000000745/ENSBTAG00000017733/ENSBTAG00000025760/ENSBTAG00000016629	LDLR/SLC9A1/FXYD2/HMGCR/AQP1/CA2/-/ADCY9	bta:281276/bta:317654/bta:281773/bta:407159/bta:282653/bta:280740/bta:530653/bta:525482	8	6	ENSBTAG00000012314/ENSBTAG00000008766/ENSBTAG00000009828/ENSBTAG00000007840/ENSBTAG00000017733/ENSBTAG00000016629	2	ENSBTAG00000000745/ENSBTAG00000025760
bta04650	Natural killer cell mediated cytotoxicity	13/623	100/6648	0.140490996	0.577965065	ENSBTAG00000005958/ENSBTAG00000051588/ENSBTAG00000010166/ENSBTAG00000038112/ENSBTAG00000053433/ENSBTAG00000047902/ENSBTAG00000019525/ENSBTAG00000049560/ENSBTAG00000025928/ENSBTAG00000025471/ENSBTAG00000048950/ENSBTAG00000024490/ENSBTAG00000018994	PTK2B/-/MIC2/-/-/ULBP21/PPP3CB/-/-/TNF/ULBP13/-/TNFSF10	bta:541008/bta:784541/bta:112443864/bta:100850276/bta:112443864/bta:513308/bta:790867/bta:281839/bta:523244/bta:280943/bta:534680/bta:785947/bta:507215	13	9	ENSBTAG00000005958/ENSBTAG00000051588/ENSBTAG00000010166/ENSBTAG00000038112/ENSBTAG00000053433/ENSBTAG00000047902/ENSBTAG00000048950/ENSBTAG00000024490/ENSBTAG00000018994	4	ENSBTAG00000019525/ENSBTAG00000049560/ENSBTAG00000025928/ENSBTAG00000025471
bta04146	Peroxisome	11/623	82/6648	0.14215322	0.577965065	ENSBTAG00000019708/ENSBTAG00000005183/ENSBTAG00000004178/ENSBTAG00000006707/ENSBTAG00000018831/ENSBTAG00000027728/ENSBTAG00000025760/ENSBTAG00000015241/ENSBTAG00000038738/novel.485/ENSBTAG00000015178	ACSL6/MVK/ACOX2/ACSL5/DAO/NUDT12/-/EPHX2/PXMP4/-/ECI2	bta:506059/bta:505792/bta:514969/bta:514159/bta:615334/bta:617720/bta:530653/bta:511716/bta:617160/bta:534944/bta:505355	11	6	ENSBTAG00000019708/ENSBTAG00000005183/ENSBTAG00000018831/ENSBTAG00000038738/novel.485/ENSBTAG00000015178	5	ENSBTAG00000004178/ENSBTAG00000006707/ENSBTAG00000027728/ENSBTAG00000025760/ENSBTAG00000015241
bta04725	Cholinergic synapse	11/623	82/6648	0.14215322	0.577965065	ENSBTAG00000018909/ENSBTAG00000017788/ENSBTAG00000006143/ENSBTAG00000002767/ENSBTAG00000003762/ENSBTAG00000002313/ENSBTAG00000000082/ENSBTAG00000014056/ENSBTAG00000016097/ENSBTAG00000016629/ENSBTAG00000001139	CREB5/AKT3/CREB3L1/GNB4/GNB5/ITPR2/KCNJ14/CHRNA6/CACNA1F/ADCY9/ACHE	bta:534129/bta:100137872/bta:513105/bta:525962/bta:535365/bta:281878/bta:540740/bta:539113/bta:509779/bta:525482/bta:540446	11	6	ENSBTAG00000003762/ENSBTAG00000000082/ENSBTAG00000014056/ENSBTAG00000016097/ENSBTAG00000016629/ENSBTAG00000001139	5	ENSBTAG00000018909/ENSBTAG00000017788/ENSBTAG00000006143/ENSBTAG00000002767/ENSBTAG00000002313
bta04630	JAK-STAT signaling pathway	17/623	138/6648	0.146495796	0.587885725	ENSBTAG00000016649/ENSBTAG00000008353/ENSBTAG00000008409/ENSBTAG00000014921/ENSBTAG00000001100/novel.817/ENSBTAG00000017788/ENSBTAG00000008441/ENSBTAG00000002658/ENSBTAG00000004386/ENSBTAG00000007424/ENSBTAG00000014907/ENSBTAG00000053027/ENSBTAG00000015638/ENSBTAG00000017697/ENSBTAG00000025928/ENSBTAG00000054600	CCND2/CDKN1A/MYC/IL6/IL22RA1/-/AKT3/SOCS3/STAM/SOCS1/LIF/IL11RA/IFNT2/IL20RA/CTF1/-/-	bta:615414/bta:513497/bta:511077/bta:280826/bta:508044/bta:617112/bta:100137872/bta:282081/bta:512734/bta:518795/bta:280840/bta:508932/bta:317698/bta:509038/bta:514803/bta:523244/bta:282152	17	5	ENSBTAG00000016649/ENSBTAG00000008353/ENSBTAG00000008441/ENSBTAG00000002658/ENSBTAG00000004386	12	ENSBTAG00000008409/ENSBTAG00000014921/ENSBTAG00000001100/novel.817/ENSBTAG00000017788/ENSBTAG00000007424/ENSBTAG00000014907/ENSBTAG00000053027/ENSBTAG00000015638/ENSBTAG00000017697/ENSBTAG00000025928/ENSBTAG00000054600
bta04928	Parathyroid hormone synthesis, secretion and action	11/623	83/6648	0.15092102	0.597879426	ENSBTAG00000015059/ENSBTAG00000008353/ENSBTAG00000018909/ENSBTAG00000016906/ENSBTAG00000006143/ENSBTAG00000002313/ENSBTAG00000020485/ENSBTAG00000016629/ENSBTAG00000021766/ENSBTAG00000000494/ENSBTAG00000002765	MMP13/CDKN1A/CREB5/CYP27B1/CREB3L1/ITPR2/ARRB1/ADCY9/HBEGF/PDE4D/CYP24A1	bta:281914/bta:513497/bta:534129/bta:539630/bta:513105/bta:281878/bta:281637/bta:525482/bta:522921/bta:539556/bta:540080	11	4	ENSBTAG00000008353/ENSBTAG00000016906/ENSBTAG00000016629/ENSBTAG00000021766	7	ENSBTAG00000015059/ENSBTAG00000018909/ENSBTAG00000006143/ENSBTAG00000002313/ENSBTAG00000020485/ENSBTAG00000000494/ENSBTAG00000002765
bta04920	Adipocytokine signaling pathway	8/623	57/6648	0.160621023	0.628251851	ENSBTAG00000022058/ENSBTAG00000019708/ENSBTAG00000013705/ENSBTAG00000017788/ENSBTAG00000008441/ENSBTAG00000006707/ENSBTAG00000017866/ENSBTAG00000025471	ACACB/ACSL6/NFKBIE/AKT3/SOCS3/ACSL5/CD36/TNF	bta:515338/bta:506059/bta:506727/bta:100137872/bta:282081/bta:514159/bta:281052/bta:280943	8	4	ENSBTAG00000019708/ENSBTAG00000013705/ENSBTAG00000008441/ENSBTAG00000017866	4	ENSBTAG00000022058/ENSBTAG00000017788/ENSBTAG00000006707/ENSBTAG00000025471
bta05202	Transcriptional misregulation in cancer	20/623	169/6648	0.162983151	0.62952242	ENSBTAG00000020676/ENSBTAG00000003994/ENSBTAG00000016649/ENSBTAG00000001069/ENSBTAG00000008353/ENSBTAG00000044192/ENSBTAG00000008409/ENSBTAG00000014921/ENSBTAG00000011849/ENSBTAG00000003111/ENSBTAG00000013801/ENSBTAG00000014158/ENSBTAG00000010987/ENSBTAG00000040082/ENSBTAG00000031767/ENSBTAG00000023372/ENSBTAG00000012351/ENSBTAG00000017016/ENSBTAG00000001333/ENSBTAG00000054600	MMP9/IGFBP3/CCND2/TP53/CDKN1A/MAF/MYC/IL6/HDAC2/ATM/PBX1/CCNT2/NFKBIZ/HOXA10/-/MYCN/ARNT2/H3F3C/PPARG/-	bta:282871/bta:282261/bta:615414/bta:281542/bta:513497/bta:782481/bta:511077/bta:280826/bta:407223/bta:526824/bta:540688/bta:521089/bta:282713/bta:784386/bta:616800/bta:616888/bta:533445/bta:512741/bta:281993/bta:282152	20	5	ENSBTAG00000003994/ENSBTAG00000016649/ENSBTAG00000008353/ENSBTAG00000044192/ENSBTAG00000012351	15	ENSBTAG00000020676/ENSBTAG00000001069/ENSBTAG00000008409/ENSBTAG00000014921/ENSBTAG00000011849/ENSBTAG00000003111/ENSBTAG00000013801/ENSBTAG00000014158/ENSBTAG00000010987/ENSBTAG00000040082/ENSBTAG00000031767/ENSBTAG00000023372/ENSBTAG00000017016/ENSBTAG00000001333/ENSBTAG00000054600
bta05215	Prostate cancer	12/623	94/6648	0.167115588	0.633098741	ENSBTAG00000020676/ENSBTAG00000003971/ENSBTAG00000001069/ENSBTAG00000008353/ENSBTAG00000014400/ENSBTAG00000003548/ENSBTAG00000018909/ENSBTAG00000004906/ENSBTAG00000017788/ENSBTAG00000006143/ENSBTAG00000000783/ENSBTAG00000021574	MMP9/E2F1/TP53/CDKN1A/E2F2/GSTP1/CREB5/CCNE2/AKT3/CREB3L1/TGFA/TCF7L2	bta:282871/bta:535369/bta:281542/bta:513497/bta:617024/bta:525938/bta:534129/bta:538436/bta:100137872/bta:513105/bta:540388/bta:540481	12	3	ENSBTAG00000008353/ENSBTAG00000003548/ENSBTAG00000000783	9	ENSBTAG00000020676/ENSBTAG00000003971/ENSBTAG00000001069/ENSBTAG00000014400/ENSBTAG00000018909/ENSBTAG00000004906/ENSBTAG00000017788/ENSBTAG00000006143/ENSBTAG00000021574
bta04350	TGF-beta signaling pathway	11/623	85/6648	0.169264987	0.633098741	ENSBTAG00000002006/ENSBTAG00000003329/ENSBTAG00000008409/ENSBTAG00000011541/ENSBTAG00000002278/ENSBTAG00000048508/ENSBTAG00000005140/ENSBTAG00000006222/ENSBTAG00000018105/ENSBTAG00000025471/ENSBTAG00000005111	THBS1/FST/MYC/RBL1/FBN1/INHBA/-/TFDP2/ACVR2B/TNF/BMP2	bta:281530/bta:327681/bta:511077/bta:524870/bta:281154/bta:281867/bta:535280/bta:534579/bta:282131/bta:280943/bta:615037	11	1	ENSBTAG00000005140	10	ENSBTAG00000002006/ENSBTAG00000003329/ENSBTAG00000008409/ENSBTAG00000011541/ENSBTAG00000002278/ENSBTAG00000048508/ENSBTAG00000006222/ENSBTAG00000018105/ENSBTAG00000025471/ENSBTAG00000005111
bta00590	Arachidonic acid metabolism	7/623	49/6648	0.170730823	0.633098741	ENSBTAG00000054195/ENSBTAG00000051542/ENSBTAG00000012972/ENSBTAG00000019453/ENSBTAG00000039319/ENSBTAG00000015241/ENSBTAG00000006716	GPX1/-/CYP2U1/PTGES/-/EPHX2/PTGS1	bta:281209/bta:530929/bta:535227/bta:282019/bta:507615/bta:511716/bta:282022	7	2	ENSBTAG00000051542/ENSBTAG00000019453	5	ENSBTAG00000054195/ENSBTAG00000012972/ENSBTAG00000039319/ENSBTAG00000015241/ENSBTAG00000006716
bta05412	Arrhythmogenic right ventricular cardiomyopathy (ARVC)	8/623	58/6648	0.172104512	0.633098741	ENSBTAG00000019929/ENSBTAG00000016525/ENSBTAG00000008248/ENSBTAG00000014601/ENSBTAG00000021574/ENSBTAG00000003709/ENSBTAG00000016097/ENSBTAG00000054931	ITGAV/ITGA1/-/SGCB/TCF7L2/ITGB8/CACNA1F/CACNG4	bta:281875/bta:535951/bta:537655/bta:535372/bta:540481/bta:536286/bta:509779/bta:519331	8	2	ENSBTAG00000016097/ENSBTAG00000054931	6	ENSBTAG00000019929/ENSBTAG00000016525/ENSBTAG00000008248/ENSBTAG00000014601/ENSBTAG00000021574/ENSBTAG00000003709
bta00630	Glyoxylate and dicarboxylate metabolism	5/623	32/6648	0.175470416	0.633999923	ENSBTAG00000013303/ENSBTAG00000002827/ENSBTAG00000013631/ENSBTAG00000009951/ENSBTAG00000019299	ACSS2/ACAT2/GLUL/PGP/GRHPR	bta:506459/bta:512044/bta:281199/bta:538173/bta:504764	5	3	ENSBTAG00000013303/ENSBTAG00000002827/ENSBTAG00000009951	2	ENSBTAG00000013631/ENSBTAG00000019299
bta05226	Gastric cancer	16/623	133/6648	0.178632356	0.633999923	ENSBTAG00000003971/ENSBTAG00000001069/ENSBTAG00000008353/ENSBTAG00000014400/ENSBTAG00000008409/ENSBTAG00000048365/ENSBTAG00000004906/ENSBTAG00000017788/ENSBTAG00000054367/ENSBTAG00000039397/ENSBTAG00000020221/ENSBTAG00000021574/ENSBTAG00000051341/ENSBTAG00000021964/ENSBTAG00000010820/ENSBTAG00000020957	E2F1/TP53/CDKN1A/E2F2/MYC/WNT7B/CCNE2/AKT3/WNT5B/WNT3A/WNT5A/TCF7L2/FZD9/CDH17/WNT11/FZD5	bta:535369/bta:281542/bta:513497/bta:617024/bta:511077/bta:100337066/bta:538436/bta:100137872/bta:508008/bta:522467/bta:530005/bta:540481/bta:521364/bta:507526/bta:613288/bta:538536	16	5	ENSBTAG00000008353/ENSBTAG00000048365/ENSBTAG00000051341/ENSBTAG00000010820/ENSBTAG00000020957	11	ENSBTAG00000003971/ENSBTAG00000001069/ENSBTAG00000014400/ENSBTAG00000008409/ENSBTAG00000004906/ENSBTAG00000017788/ENSBTAG00000054367/ENSBTAG00000039397/ENSBTAG00000020221/ENSBTAG00000021574/ENSBTAG00000021964
bta04916	Melanogenesis	11/623	86/6648	0.178826665	0.633999923	ENSBTAG00000048365/ENSBTAG00000008096/ENSBTAG00000054367/ENSBTAG00000039397/ENSBTAG00000006143/ENSBTAG00000020221/ENSBTAG00000021574/ENSBTAG00000051341/ENSBTAG00000016629/ENSBTAG00000010820/ENSBTAG00000020957	WNT7B/EDN1/WNT5B/WNT3A/CREB3L1/WNT5A/TCF7L2/FZD9/ADCY9/WNT11/FZD5	bta:100337066/bta:281137/bta:508008/bta:522467/bta:513105/bta:530005/bta:540481/bta:521364/bta:525482/bta:613288/bta:538536	11	5	ENSBTAG00000048365/ENSBTAG00000051341/ENSBTAG00000016629/ENSBTAG00000010820/ENSBTAG00000020957	6	ENSBTAG00000008096/ENSBTAG00000054367/ENSBTAG00000039397/ENSBTAG00000006143/ENSBTAG00000020221/ENSBTAG00000021574
bta04360	Axon guidance	19/623	162/6648	0.180556612	0.633999923	ENSBTAG00000001173/ENSBTAG00000013462/ENSBTAG00000019076/ENSBTAG00000012137/ENSBTAG00000000815/ENSBTAG00000009159/ENSBTAG00000016836/ENSBTAG00000018307/ENSBTAG00000054367/ENSBTAG00000020221/ENSBTAG00000005108/ENSBTAG00000010138/ENSBTAG00000010146/ENSBTAG00000014920/ENSBTAG00000019525/ENSBTAG00000019866/ENSBTAG00000004499/ENSBTAG00000045902/ENSBTAG00000016800	PLXNA2/L1CAM/PAK6/NTN1/EPHA2/PLXNA1/PDK1/SEMA3F/WNT5B/WNT5A/SLIT2/SEMA3B/PLXNB3/SEMA3E/PPP3CB/NRP1/RGS3/EPHB2/SEMA6D	bta:407770/bta:516017/bta:539224/bta:522767/bta:512798/bta:531240/bta:528655/bta:531141/bta:508008/bta:530005/bta:534164/bta:539996/bta:504294/bta:535644/bta:790867/bta:539369/bta:527349/bta:535137/bta:518458	19	5	ENSBTAG00000013462/ENSBTAG00000019076/ENSBTAG00000000815/ENSBTAG00000016836/ENSBTAG00000018307	14	ENSBTAG00000001173/ENSBTAG00000012137/ENSBTAG00000009159/ENSBTAG00000054367/ENSBTAG00000020221/ENSBTAG00000005108/ENSBTAG00000010138/ENSBTAG00000010146/ENSBTAG00000014920/ENSBTAG00000019525/ENSBTAG00000019866/ENSBTAG00000004499/ENSBTAG00000045902/ENSBTAG00000016800
bta04640	Hematopoietic cell lineage	9/623	68/6648	0.182972983	0.635265751	ENSBTAG00000052465/ENSBTAG00000016525/ENSBTAG00000014921/ENSBTAG00000011421/ENSBTAG00000010349/ENSBTAG00000014907/ENSBTAG00000017866/ENSBTAG00000001321/ENSBTAG00000025471	-/ITGA1/IL6/CD37/IL1A/IL11RA/CD36/IL1B/TNF	bta:767920/bta:535951/bta:280826/bta:508751/bta:281250/bta:508932/bta:281052/bta:281251/bta:280943	9	2	ENSBTAG00000052465/ENSBTAG00000017866	7	ENSBTAG00000016525/ENSBTAG00000014921/ENSBTAG00000011421/ENSBTAG00000010349/ENSBTAG00000014907/ENSBTAG00000001321/ENSBTAG00000025471
bta00640	Propanoate metabolism	5/623	33/6648	0.192010077	0.658315594	ENSBTAG00000013303/ENSBTAG00000002827/ENSBTAG00000022058/ENSBTAG00000012096/ENSBTAG00000004038	ACSS2/ACAT2/ACACB/BCKDHB/ABAT	bta:506459/bta:512044/bta:515338/bta:282150/bta:280969	5	3	ENSBTAG00000013303/ENSBTAG00000002827/ENSBTAG00000004038	2	ENSBTAG00000022058/ENSBTAG00000012096
bta04724	Glutamatergic synapse	11/623	88/6648	0.198688196	0.658315594	ENSBTAG00000013631/ENSBTAG00000002767/ENSBTAG00000003762/ENSBTAG00000002313/ENSBTAG00000019525/ENSBTAG00000025853/ENSBTAG00000005372/ENSBTAG00000023369/ENSBTAG00000002564/ENSBTAG00000008509/ENSBTAG00000016629	GLUL/GNB4/GNB5/ITPR2/PPP3CB/HOMER1/DLGAP1/GRIN2D/DLG4/SLC38A3/ADCY9	bta:281199/bta:525962/bta:535365/bta:281878/bta:790867/bta:535311/bta:526435/bta:618181/bta:100137840/bta:326576/bta:525482	11	7	ENSBTAG00000003762/ENSBTAG00000025853/ENSBTAG00000005372/ENSBTAG00000023369/ENSBTAG00000002564/ENSBTAG00000008509/ENSBTAG00000016629	4	ENSBTAG00000013631/ENSBTAG00000002767/ENSBTAG00000002313/ENSBTAG00000019525
bta04066	HIF-1 signaling pathway	13/623	107/6648	0.199903705	0.658315594	ENSBTAG00000012927/ENSBTAG00000008353/ENSBTAG00000013099/ENSBTAG00000014921/ENSBTAG00000016836/ENSBTAG00000012380/ENSBTAG00000008401/ENSBTAG00000008096/ENSBTAG00000017788/ENSBTAG00000008172/ENSBTAG00000015582/ENSBTAG00000023411/ENSBTAG00000004330	ALDOA/CDKN1A/ALDOC/IL6/PDK1/HK1/PFKFB3/EDN1/AKT3/EGLN3/HMOX1/-/ENO4	bta:509566/bta:513497/bta:504584/bta:280826/bta:528655/bta:280817/bta:407183/bta:281137/bta:100137872/bta:535578/bta:513221/bta:525947/bta:767880	13	8	ENSBTAG00000012927/ENSBTAG00000008353/ENSBTAG00000013099/ENSBTAG00000016836/ENSBTAG00000012380/ENSBTAG00000008401/ENSBTAG00000008172/ENSBTAG00000015582	5	ENSBTAG00000014921/ENSBTAG00000008096/ENSBTAG00000017788/ENSBTAG00000023411/ENSBTAG00000004330
bta04152	AMPK signaling pathway	13/623	107/6648	0.199903705	0.658315594	ENSBTAG00000022058/ENSBTAG00000055207/ENSBTAG00000018909/ENSBTAG00000006752/ENSBTAG00000007840/ENSBTAG00000008401/ENSBTAG00000017788/ENSBTAG00000006143/ENSBTAG00000000056/ENSBTAG00000020598/ENSBTAG00000017866/ENSBTAG00000019554/ENSBTAG00000001333	ACACB/SCD/CREB5/PFKFB4/HMGCR/PFKFB3/AKT3/CREB3L1/STRADA/PPP2R2C/CD36/FBP2/PPARG	bta:515338/bta:280924/bta:534129/bta:534928/bta:407159/bta:407183/bta:100137872/bta:513105/bta:515024/bta:782110/bta:281052/bta:514066/bta:281993	13	6	ENSBTAG00000055207/ENSBTAG00000006752/ENSBTAG00000007840/ENSBTAG00000008401/ENSBTAG00000020598/ENSBTAG00000017866	7	ENSBTAG00000022058/ENSBTAG00000018909/ENSBTAG00000017788/ENSBTAG00000006143/ENSBTAG00000000056/ENSBTAG00000019554/ENSBTAG00000001333
bta00030	Pentose phosphate pathway	4/623	25/6648	0.202091778	0.658315594	ENSBTAG00000012927/ENSBTAG00000013099/ENSBTAG00000006396/ENSBTAG00000019554	ALDOA/ALDOC/GPI/FBP2	bta:509566/bta:504584/bta:280808/bta:514066	4	3	ENSBTAG00000012927/ENSBTAG00000013099/ENSBTAG00000006396	1	ENSBTAG00000019554
bta04657	IL-17 signaling pathway	10/623	79/6648	0.202394762	0.658315594	ENSBTAG00000020676/ENSBTAG00000021326/ENSBTAG00000015059/ENSBTAG00000011067/ENSBTAG00000033669/ENSBTAG00000014921/ENSBTAG00000015718/ENSBTAG00000037778/ENSBTAG00000001321/ENSBTAG00000025471	MMP9/CCL20/MMP13/IL17RA/IL17RC/IL6/CASP8/-/IL1B/TNF	bta:282871/bta:281666/bta:281914/bta:525040/bta:504855/bta:280826/bta:507481/bta:613667/bta:281251/bta:280943	10	3	ENSBTAG00000011067/ENSBTAG00000033669/ENSBTAG00000015718	7	ENSBTAG00000020676/ENSBTAG00000021326/ENSBTAG00000015059/ENSBTAG00000014921/ENSBTAG00000037778/ENSBTAG00000001321/ENSBTAG00000025471
bta00562	Inositol phosphate metabolism	9/623	70/6648	0.205777263	0.659422882	ENSBTAG00000007954/ENSBTAG00000008307/ENSBTAG00000002464/ENSBTAG00000014111/ENSBTAG00000017482/ENSBTAG00000019782/ENSBTAG00000020715/ENSBTAG00000001675/ENSBTAG00000010372	CDIPT/PLCH1/PLCH2/INPP4B/ISYNA1/TPI1/PIK3C2G/ITPKA/MTMR7	bta:515135/bta:513565/bta:514590/bta:534793/bta:509394/bta:281543/bta:513301/bta:615813/bta:513986	9	6	ENSBTAG00000007954/ENSBTAG00000014111/ENSBTAG00000017482/ENSBTAG00000019782/ENSBTAG00000020715/ENSBTAG00000001675	3	ENSBTAG00000008307/ENSBTAG00000002464/ENSBTAG00000010372
bta04940	Type I diabetes mellitus	5/623	34/6648	0.209072738	0.659422882	ENSBTAG00000010349/ENSBTAG00000000799/ENSBTAG00000001321/ENSBTAG00000025471/ENSBTAG00000016514	IL1A/ICA1/IL1B/TNF/CPE	bta:281250/bta:535346/bta:281251/bta:280943/bta:280753	5	0		5	ENSBTAG00000010349/ENSBTAG00000000799/ENSBTAG00000001321/ENSBTAG00000025471/ENSBTAG00000016514
bta00450	Selenocompound metabolism	3/623	17/6648	0.209137354	0.659422882	ENSBTAG00000013912/ENSBTAG00000012251/ENSBTAG00000011795	TXNRD1/MTR/TXNRD3	bta:282388/bta:280869/bta:319097	3	1	ENSBTAG00000013912	2	ENSBTAG00000012251/ENSBTAG00000011795
bta04550	Signaling pathways regulating pluripotency of stem cells	14/623	118/6648	0.213177494	0.665372178	ENSBTAG00000008409/ENSBTAG00000021020/ENSBTAG00000048365/ENSBTAG00000017788/ENSBTAG00000054367/ENSBTAG00000039397/ENSBTAG00000020221/ENSBTAG00000048508/ENSBTAG00000051341/ENSBTAG00000007424/ENSBTAG00000001439/ENSBTAG00000018105/ENSBTAG00000010820/ENSBTAG00000020957	MYC/RIF1/WNT7B/AKT3/WNT5B/WNT3A/WNT5A/INHBA/FZD9/LIF/HESX1/ACVR2B/WNT11/FZD5	bta:511077/bta:541247/bta:100337066/bta:100137872/bta:508008/bta:522467/bta:530005/bta:281867/bta:521364/bta:280840/bta:781811/bta:282131/bta:613288/bta:538536	14	4	ENSBTAG00000048365/ENSBTAG00000051341/ENSBTAG00000010820/ENSBTAG00000020957	10	ENSBTAG00000008409/ENSBTAG00000021020/ENSBTAG00000017788/ENSBTAG00000054367/ENSBTAG00000039397/ENSBTAG00000020221/ENSBTAG00000048508/ENSBTAG00000007424/ENSBTAG00000001439/ENSBTAG00000018105
bta04151	PI3K-Akt signaling pathway	32/623	297/6648	0.224121208	0.687191324	ENSBTAG00000002006/ENSBTAG00000016649/ENSBTAG00000001069/ENSBTAG00000019929/ENSBTAG00000008353/ENSBTAG00000008300/ENSBTAG00000022520/ENSBTAG00000008409/ENSBTAG00000000163/ENSBTAG00000016525/ENSBTAG00000018909/ENSBTAG00000014921/ENSBTAG00000000815/ENSBTAG00000004541/ENSBTAG00000004906/ENSBTAG00000017788/ENSBTAG00000006143/ENSBTAG00000002767/ENSBTAG00000003762/ENSBTAG00000000783/ENSBTAG00000012074/…	THBS1/CCND2/TP53/ITGAV/CDKN1A/FN1/BRCA1/MYC/DDIT4/ITGA1/CREB5/IL6/EPHA2/LPAR5/CCNE2/AKT3/CREB3L1/GNB4/GNB5/TGFA/MYB/F2R/PKN3/PPP2R2C/COL6A5/ITGB8/TNXB/COL1A1/-/RELN/IBSP/-	bta:281530/bta:615414/bta:281542/bta:281875/bta:513497/bta:280794/bta:353120/bta:511077/bta:529235/bta:535951/bta:534129/bta:280826/bta:512798/bta:507598/bta:538436/bta:100137872/bta:513105/bta:525962/bta:535365/bta:540388/bta:317776/bta:526585/bta:505353/bta:782110/bta:785805/bta:536286/bta:282654/bta:282187/bta:523244/bta:281450/bta:281233/bta:282152	32	10	ENSBTAG00000016649/ENSBTAG00000008353/ENSBTAG00000000163/ENSBTAG00000000815/ENSBTAG00000004541/ENSBTAG00000003762/ENSBTAG00000000783/ENSBTAG00000020598/ENSBTAG00000049122/ENSBTAG00000001444	22	ENSBTAG00000002006/ENSBTAG00000001069/ENSBTAG00000019929/ENSBTAG00000008300/ENSBTAG00000022520/ENSBTAG00000008409/ENSBTAG00000016525/ENSBTAG00000018909/ENSBTAG00000014921/ENSBTAG00000004906/ENSBTAG00000017788/ENSBTAG00000006143/ENSBTAG00000002767/ENSBTAG00000012074/ENSBTAG00000020199/ENSBTAG00000010195/ENSBTAG00000003709/ENSBTAG00000013103/ENSBTAG00000025928/ENSBTAG00000003658/ENSBTAG00000000470/…
bta05014	Amyotrophic lateral sclerosis (ALS)	7/623	53/6648	0.224615934	0.687191324	ENSBTAG00000054195/ENSBTAG00000001069/ENSBTAG00000019525/ENSBTAG00000023369/ENSBTAG00000013147/ENSBTAG00000025471/ENSBTAG00000054600	GPX1/TP53/PPP3CB/GRIN2D/NEFH/TNF/-	bta:281209/bta:281542/bta:790867/bta:618181/bta:528842/bta:280943/bta:282152	7	2	ENSBTAG00000023369/ENSBTAG00000013147	5	ENSBTAG00000054195/ENSBTAG00000001069/ENSBTAG00000019525/ENSBTAG00000025471/ENSBTAG00000054600
bta05163	Human cytomegalovirus infection	23/623	208/6648	0.229115283	0.694084534	ENSBTAG00000003971/ENSBTAG00000001069/ENSBTAG00000019929/ENSBTAG00000008353/ENSBTAG00000014400/ENSBTAG00000018108/ENSBTAG00000008409/ENSBTAG00000018909/ENSBTAG00000014921/ENSBTAG00000005958/ENSBTAG00000015718/ENSBTAG00000053649/ENSBTAG00000017788/ENSBTAG00000006143/ENSBTAG00000002296/ENSBTAG00000002767/ENSBTAG00000003762/ENSBTAG00000002313/ENSBTAG00000019525/ENSBTAG00000001321/ENSBTAG00000016629/…	E2F1/TP53/ITGAV/CDKN1A/E2F2/PXN/MYC/CREB5/IL6/PTK2B/CASP8/CCL5/AKT3/CREB3L1/TMEM173/GNB4/GNB5/ITPR2/PPP3CB/IL1B/ADCY9/-/TNF	bta:535369/bta:281542/bta:281875/bta:513497/bta:617024/bta:517456/bta:511077/bta:534129/bta:280826/bta:541008/bta:507481/bta:327712/bta:100137872/bta:513105/bta:533661/bta:525962/bta:535365/bta:281878/bta:790867/bta:281251/bta:525482/bta:523244/bta:280943	23	6	ENSBTAG00000008353/ENSBTAG00000018108/ENSBTAG00000005958/ENSBTAG00000015718/ENSBTAG00000003762/ENSBTAG00000016629	17	ENSBTAG00000003971/ENSBTAG00000001069/ENSBTAG00000019929/ENSBTAG00000014400/ENSBTAG00000008409/ENSBTAG00000018909/ENSBTAG00000014921/ENSBTAG00000053649/ENSBTAG00000017788/ENSBTAG00000006143/ENSBTAG00000002296/ENSBTAG00000002767/ENSBTAG00000002313/ENSBTAG00000019525/ENSBTAG00000001321/ENSBTAG00000025928/ENSBTAG00000025471
bta00534	Glycosaminoglycan biosynthesis - heparan sulfate / heparin	3/623	18/6648	0.234738278	0.698454333	ENSBTAG00000001405/ENSBTAG00000031107/ENSBTAG00000005523	GLCE/HS3ST3A1/XYLT1	bta:281195/bta:521959/bta:541295	3	1	ENSBTAG00000005523	2	ENSBTAG00000001405/ENSBTAG00000031107
bta04310	Wnt signaling pathway	16/623	140/6648	0.236552742	0.698454333	ENSBTAG00000016649/ENSBTAG00000001069/ENSBTAG00000008409/ENSBTAG00000017542/ENSBTAG00000048365/ENSBTAG00000004594/ENSBTAG00000054367/ENSBTAG00000039397/ENSBTAG00000008596/ENSBTAG00000020221/ENSBTAG00000019525/ENSBTAG00000021574/ENSBTAG00000051341/ENSBTAG00000000707/ENSBTAG00000010820/ENSBTAG00000020957	CCND2/TP53/MYC/PPARD/WNT7B/MMP7/WNT5B/WNT3A/PRICKLE1/WNT5A/PPP3CB/TCF7L2/FZD9/WISP1/WNT11/FZD5	bta:615414/bta:281542/bta:511077/bta:353106/bta:100337066/bta:286794/bta:508008/bta:522467/bta:785152/bta:530005/bta:790867/bta:540481/bta:521364/bta:539163/bta:613288/bta:538536	16	7	ENSBTAG00000016649/ENSBTAG00000017542/ENSBTAG00000048365/ENSBTAG00000051341/ENSBTAG00000000707/ENSBTAG00000010820/ENSBTAG00000020957	9	ENSBTAG00000001069/ENSBTAG00000008409/ENSBTAG00000004594/ENSBTAG00000054367/ENSBTAG00000039397/ENSBTAG00000008596/ENSBTAG00000020221/ENSBTAG00000019525/ENSBTAG00000021574
bta05200	Pathways in cancer	49/623	472/6648	0.239136438	0.698454333	ENSBTAG00000020676/ENSBTAG00000013912/ENSBTAG00000003971/ENSBTAG00000016649/ENSBTAG00000001069/ENSBTAG00000002742/ENSBTAG00000000988/ENSBTAG00000019929/ENSBTAG00000008353/ENSBTAG00000014400/ENSBTAG00000008300/ENSBTAG00000008409/ENSBTAG00000003548/ENSBTAG00000017542/ENSBTAG00000014921/ENSBTAG00000004541/ENSBTAG00000011849/ENSBTAG00000003989/ENSBTAG00000048365/ENSBTAG00000004906/ENSBTAG00000015718/…	MMP9/TXNRD1/E2F1/CCND2/TP53/MSH2/BRCA2/ITGAV/CDKN1A/E2F2/FN1/MYC/GSTP1/PPARD/IL6/LPAR5/HDAC2/-/WNT7B/CCNE2/CASP8/EDN1/AKT3/WNT5B/WNT3A/WNT5A/GNB4/GNB5/TGFA/EGLN3/HMOX1/NQO1/TCF7L2/F2R/EPAS1/FZD9/NOTCH3/-/BDKRB2/ADCY9/ARNT2/WNT11/TXNRD3/PPARG/FZD5/NOTCH4/-/-/BMP2	bta:282871/bta:282388/bta:535369/bta:615414/bta:281542/bta:533115/bta:507069/bta:281875/bta:513497/bta:617024/bta:280794/bta:511077/bta:525938/bta:353106/bta:280826/bta:507598/bta:407223/bta:505642/bta:100337066/bta:538436/bta:507481/bta:281137/bta:100137872/bta:508008/bta:522467/bta:530005/bta:525962/bta:535365/bta:540388/bta:535578/bta:513221/bta:519632/bta:540481/bta:526585/bta:282711/bta:5213…	49	20	ENSBTAG00000013912/ENSBTAG00000016649/ENSBTAG00000008353/ENSBTAG00000003548/ENSBTAG00000017542/ENSBTAG00000004541/ENSBTAG00000003989/ENSBTAG00000048365/ENSBTAG00000015718/ENSBTAG00000003762/ENSBTAG00000000783/ENSBTAG00000008172/ENSBTAG00000015582/ENSBTAG00000020632/ENSBTAG00000051341/ENSBTAG00000021717/ENSBTAG00000016629/ENSBTAG00000012351/ENSBTAG00000010820/ENSBTAG00000020957	29	ENSBTAG00000020676/ENSBTAG00000003971/ENSBTAG00000001069/ENSBTAG00000002742/ENSBTAG00000000988/ENSBTAG00000019929/ENSBTAG00000014400/ENSBTAG00000008300/ENSBTAG00000008409/ENSBTAG00000014921/ENSBTAG00000011849/ENSBTAG00000004906/ENSBTAG00000008096/ENSBTAG00000017788/ENSBTAG00000054367/ENSBTAG00000039397/ENSBTAG00000020221/ENSBTAG00000002767/ENSBTAG00000021574/ENSBTAG00000020199/ENSBTAG00000003711/…
bta00120	Primary bile acid biosynthesis	2/623	10/6648	0.239599221	0.698454333	ENSBTAG00000004178/ENSBTAG00000025760	ACOX2/-	bta:514969/bta:530653	2	0		2	ENSBTAG00000004178/ENSBTAG00000025760
bta05020	Prion diseases	4/623	27/6648	0.24335289	0.702766757	ENSBTAG00000014921/ENSBTAG00000053649/ENSBTAG00000010349/ENSBTAG00000001321	IL6/CCL5/IL1A/IL1B	bta:280826/bta:327712/bta:281250/bta:281251	4	0		4	ENSBTAG00000014921/ENSBTAG00000053649/ENSBTAG00000010349/ENSBTAG00000001321
bta04620	Toll-like receptor signaling pathway	10/623	83/6648	0.247731256	0.70878665	ENSBTAG00000014921/ENSBTAG00000000563/ENSBTAG00000015718/ENSBTAG00000053649/ENSBTAG00000047680/ENSBTAG00000008237/ENSBTAG00000017788/ENSBTAG00000001321/ENSBTAG00000025928/ENSBTAG00000025471	IL6/MYD88/CASP8/CCL5/IRF7/TOLLIP/AKT3/IL1B/-/TNF	bta:280826/bta:444881/bta:507481/bta:327712/bta:100125591/bta:539480/bta:100137872/bta:281251/bta:523244/bta:280943	10	4	ENSBTAG00000000563/ENSBTAG00000015718/ENSBTAG00000047680/ENSBTAG00000008237	6	ENSBTAG00000014921/ENSBTAG00000053649/ENSBTAG00000017788/ENSBTAG00000001321/ENSBTAG00000025928/ENSBTAG00000025471
bta04390	Hippo signaling pathway	16/623	142/6648	0.254398455	0.72118461	ENSBTAG00000006367/ENSBTAG00000016349/ENSBTAG00000016649/ENSBTAG00000008409/ENSBTAG00000048365/ENSBTAG00000054367/ENSBTAG00000039397/ENSBTAG00000020221/ENSBTAG00000011935/ENSBTAG00000021574/ENSBTAG00000051341/ENSBTAG00000020598/ENSBTAG00000002564/ENSBTAG00000010820/ENSBTAG00000020957/ENSBTAG00000005111	CTGF/TEAD2/CCND2/MYC/WNT7B/WNT5B/WNT3A/WNT5A/RASSF6/TCF7L2/FZD9/PPP2R2C/DLG4/WNT11/FZD5/BMP2	bta:281103/bta:100125315/bta:615414/bta:511077/bta:100337066/bta:508008/bta:522467/bta:530005/bta:520101/bta:540481/bta:521364/bta:782110/bta:100137840/bta:613288/bta:538536/bta:615037	16	7	ENSBTAG00000016649/ENSBTAG00000048365/ENSBTAG00000051341/ENSBTAG00000020598/ENSBTAG00000002564/ENSBTAG00000010820/ENSBTAG00000020957	9	ENSBTAG00000006367/ENSBTAG00000016349/ENSBTAG00000008409/ENSBTAG00000054367/ENSBTAG00000039397/ENSBTAG00000020221/ENSBTAG00000011935/ENSBTAG00000021574/ENSBTAG00000005111
bta05321	Inflammatory bowel disease (IBD)	6/623	47/6648	0.27519404	0.738676082	ENSBTAG00000044192/ENSBTAG00000014921/ENSBTAG00000033748/ENSBTAG00000010349/ENSBTAG00000001321/ENSBTAG00000025471	MAF/IL6/IL18RAP/IL1A/IL1B/TNF	bta:782481/bta:280826/bta:493716/bta:281250/bta:281251/bta:280943	6	2	ENSBTAG00000044192/ENSBTAG00000033748	4	ENSBTAG00000014921/ENSBTAG00000010349/ENSBTAG00000001321/ENSBTAG00000025471
bta04926	Relaxin signaling pathway	12/623	105/6648	0.27737063	0.738676082	ENSBTAG00000020676/ENSBTAG00000015059/ENSBTAG00000018909/ENSBTAG00000008096/ENSBTAG00000017788/ENSBTAG00000006143/ENSBTAG00000002767/ENSBTAG00000003762/ENSBTAG00000020485/ENSBTAG00000021466/ENSBTAG00000013103/ENSBTAG00000016629	MMP9/MMP13/CREB5/EDN1/AKT3/CREB3L1/GNB4/GNB5/ARRB1/COL3A1/COL1A1/ADCY9	bta:282871/bta:281914/bta:534129/bta:281137/bta:100137872/bta:513105/bta:525962/bta:535365/bta:281637/bta:510833/bta:282187/bta:525482	12	2	ENSBTAG00000003762/ENSBTAG00000016629	10	ENSBTAG00000020676/ENSBTAG00000015059/ENSBTAG00000018909/ENSBTAG00000008096/ENSBTAG00000017788/ENSBTAG00000006143/ENSBTAG00000002767/ENSBTAG00000020485/ENSBTAG00000021466/ENSBTAG00000013103
bta00230	Purine metabolism	13/623	115/6648	0.279200278	0.738676082	ENSBTAG00000008216/ENSBTAG00000030674/ENSBTAG00000012317/ENSBTAG00000011434/ENSBTAG00000005280/ENSBTAG00000013111/ENSBTAG00000020196/ENSBTAG00000016629/ENSBTAG00000016854/ENSBTAG00000037452/ENSBTAG00000000494/ENSBTAG00000019722/ENSBTAG00000000354	RRM2/AK4/PNP/NPR2/ADA/RRM1/ENPP3/ADCY9/AK7/-/PDE4D/GUCY2C/PDE6G	bta:508167/bta:517063/bta:493724/bta:281357/bta:280712/bta:505537/bta:529405/bta:525482/bta:511269/bta:790312/bta:539556/bta:282244/bta:281977	13	6	ENSBTAG00000030674/ENSBTAG00000012317/ENSBTAG00000011434/ENSBTAG00000016629/ENSBTAG00000037452/ENSBTAG00000000354	7	ENSBTAG00000008216/ENSBTAG00000005280/ENSBTAG00000013111/ENSBTAG00000020196/ENSBTAG00000016854/ENSBTAG00000000494/ENSBTAG00000019722
bta00620	Pyruvate metabolism	5/623	38/6648	0.281445486	0.738676082	ENSBTAG00000013303/ENSBTAG00000002827/ENSBTAG00000022058/ENSBTAG00000039161/ENSBTAG00000019299	ACSS2/ACAT2/ACACB/ALDH3A2/GRHPR	bta:506459/bta:512044/bta:515338/bta:513967/bta:504764	5	2	ENSBTAG00000013303/ENSBTAG00000002827	3	ENSBTAG00000022058/ENSBTAG00000039161/ENSBTAG00000019299
bta04930	Type II diabetes mellitus	5/623	38/6648	0.281445486	0.738676082	ENSBTAG00000012380/ENSBTAG00000008441/ENSBTAG00000004386/ENSBTAG00000009835/ENSBTAG00000025471	HK1/SOCS3/SOCS1/CACNA1G/TNF	bta:280817/bta:282081/bta:518795/bta:282411/bta:280943	5	4	ENSBTAG00000012380/ENSBTAG00000008441/ENSBTAG00000004386/ENSBTAG00000009835	1	ENSBTAG00000025471
bta05216	Thyroid cancer	5/623	38/6648	0.281445486	0.738676082	ENSBTAG00000001069/ENSBTAG00000008353/ENSBTAG00000008409/ENSBTAG00000021574/ENSBTAG00000001333	TP53/CDKN1A/MYC/TCF7L2/PPARG	bta:281542/bta:513497/bta:511077/bta:540481/bta:281993	5	1	ENSBTAG00000008353	4	ENSBTAG00000001069/ENSBTAG00000008409/ENSBTAG00000021574/ENSBTAG00000001333
bta04911	Insulin secretion	7/623	57/6648	0.283490625	0.738676082	ENSBTAG00000018909/ENSBTAG00000009828/ENSBTAG00000006143/ENSBTAG00000006139/ENSBTAG00000010635/ENSBTAG00000016097/ENSBTAG00000016629	CREB5/FXYD2/CREB3L1/TRPM4/RAB3A/CACNA1F/ADCY9	bta:534129/bta:281773/bta:513105/bta:100295930/bta:282029/bta:509779/bta:525482	7	4	ENSBTAG00000009828/ENSBTAG00000010635/ENSBTAG00000016097/ENSBTAG00000016629	3	ENSBTAG00000018909/ENSBTAG00000006143/ENSBTAG00000006139
bta01522	Endocrine resistance	10/623	86/6648	0.283847508	0.738676082	ENSBTAG00000020676/ENSBTAG00000003971/ENSBTAG00000001069/ENSBTAG00000008353/ENSBTAG00000014400/ENSBTAG00000017788/ENSBTAG00000043971/ENSBTAG00000016629/ENSBTAG00000021766/ENSBTAG00000025424	MMP9/E2F1/TP53/CDKN1A/E2F2/AKT3/NOTCH3/ADCY9/HBEGF/NOTCH4	bta:282871/bta:535369/bta:281542/bta:513497/bta:617024/bta:100137872/bta:789485/bta:525482/bta:522921/bta:536128	10	3	ENSBTAG00000008353/ENSBTAG00000016629/ENSBTAG00000021766	7	ENSBTAG00000020676/ENSBTAG00000003971/ENSBTAG00000001069/ENSBTAG00000014400/ENSBTAG00000017788/ENSBTAG00000043971/ENSBTAG00000025424
bta01040	Biosynthesis of unsaturated fatty acids	4/623	29/6648	0.286271931	0.738676082	ENSBTAG00000055207/ENSBTAG00000010564/ENSBTAG00000000087/ENSBTAG00000025760	SCD/ELOVL6/HSD17B12/-	bta:280924/bta:533333/bta:789567/bta:530653	4	3	ENSBTAG00000055207/ENSBTAG00000010564/ENSBTAG00000000087	1	ENSBTAG00000025760
bta05332	Graft-versus-host disease	4/623	29/6648	0.286271931	0.738676082	ENSBTAG00000014921/ENSBTAG00000010349/ENSBTAG00000001321/ENSBTAG00000025471	IL6/IL1A/IL1B/TNF	bta:280826/bta:281250/bta:281251/bta:280943	4	0		4	ENSBTAG00000014921/ENSBTAG00000010349/ENSBTAG00000001321/ENSBTAG00000025471
bta00601	Glycosphingolipid biosynthesis - lacto and neolacto series	3/623	20/6648	0.287296148	0.738676082	ENSBTAG00000021557/ENSBTAG00000012525/ENSBTAG00000017656	FUT2/ABO/ST3GAL3	bta:281175/bta:515340/bta:444859	3	2	ENSBTAG00000021557/ENSBTAG00000012525	1	ENSBTAG00000017656
bta04972	Pancreatic secretion	8/623	67/6648	0.289255035	0.738676082	ENSBTAG00000009637/ENSBTAG00000008766/ENSBTAG00000009828/ENSBTAG00000014059/ENSBTAG00000002313/ENSBTAG00000017733/ENSBTAG00000002788/ENSBTAG00000016629	SLC12A2/SLC9A1/FXYD2/ATP2B4/ITPR2/CA2/RAB27B/ADCY9	bta:286845/bta:317654/bta:281773/bta:282146/bta:281878/bta:280740/bta:282858/bta:525482	8	6	ENSBTAG00000008766/ENSBTAG00000009828/ENSBTAG00000014059/ENSBTAG00000017733/ENSBTAG00000002788/ENSBTAG00000016629	2	ENSBTAG00000009637/ENSBTAG00000002313
bta03420	Nucleotide excision repair	6/623	48/6648	0.291902484	0.739326783	ENSBTAG00000018589/ENSBTAG00000011083/ENSBTAG00000000590/ENSBTAG00000007137/ENSBTAG00000016869/ENSBTAG00000004931	RFC2/POLD1/POLE/RFC5/POLD3/POLE2	bta:508652/bta:281990/bta:785457/bta:508389/bta:537616/bta:518653	6	0		6	ENSBTAG00000018589/ENSBTAG00000011083/ENSBTAG00000000590/ENSBTAG00000007137/ENSBTAG00000016869/ENSBTAG00000004931
bta01523	Antifolate resistance	4/623	30/6648	0.308133579	0.757861286	ENSBTAG00000014921/ENSBTAG00000020698/ENSBTAG00000001321/ENSBTAG00000025471	IL6/MTHFR/IL1B/TNF	bta:280826/bta:497032/bta:281251/bta:280943	4	1	ENSBTAG00000020698	3	ENSBTAG00000014921/ENSBTAG00000001321/ENSBTAG00000025471
bta04975	Fat digestion and absorption	4/623	30/6648	0.308133579	0.757861286	ENSBTAG00000002827/ENSBTAG00000020661/ENSBTAG00000011640/ENSBTAG00000017866	ACAT2/ABCA1/PLPP3/CD36	bta:512044/bta:535379/bta:617707/bta:281052	4	2	ENSBTAG00000002827/ENSBTAG00000017866	2	ENSBTAG00000020661/ENSBTAG00000011640
bta00533	Glycosaminoglycan biosynthesis - keratan sulfate	2/623	12/6648	0.311990173	0.757861286	ENSBTAG00000017656/ENSBTAG00000011584	ST3GAL3/CHST2	bta:444859/bta:615978	2	1	ENSBTAG00000011584	1	ENSBTAG00000017656
bta00603	Glycosphingolipid biosynthesis - globo and isoglobo series	2/623	12/6648	0.311990173	0.757861286	ENSBTAG00000030319/ENSBTAG00000021557	GBGT1/FUT2	bta:618517/bta:281175	2	2	ENSBTAG00000030319/ENSBTAG00000021557	0
bta03450	Non-homologous end-joining	2/623	12/6648	0.311990173	0.757861286	ENSBTAG00000010426/ENSBTAG00000007796	XRCC5/POLM	bta:531945/bta:513780	2	1	ENSBTAG00000007796	1	ENSBTAG00000010426
bta05340	Primary immunodeficiency	3/623	21/6648	0.313936067	0.757861286	ENSBTAG00000005280/ENSBTAG00000004457/ENSBTAG00000020649	ADA/ORAI1/CIITA	bta:280712/bta:517688/bta:508720	3	1	ENSBTAG00000004457	2	ENSBTAG00000005280/ENSBTAG00000020649
bta05230	Central carbon metabolism in cancer	8/623	69/6648	0.317746611	0.761113976	ENSBTAG00000001069/ENSBTAG00000008409/ENSBTAG00000012697/ENSBTAG00000016836/ENSBTAG00000012380/ENSBTAG00000017788/ENSBTAG00000017461/ENSBTAG00000014547	TP53/MYC/PGAM1/PDK1/HK1/AKT3/SLC16A3/PGAM2	bta:281542/bta:511077/bta:404148/bta:528655/bta:280817/bta:100137872/bta:510085/bta:515067	8	5	ENSBTAG00000012697/ENSBTAG00000016836/ENSBTAG00000012380/ENSBTAG00000017461/ENSBTAG00000014547	3	ENSBTAG00000001069/ENSBTAG00000008409/ENSBTAG00000017788
bta04621	NOD-like receptor signaling pathway	16/623	150/6648	0.330235453	0.783980604	ENSBTAG00000012442/ENSBTAG00000014921/ENSBTAG00000000563/ENSBTAG00000015718/ENSBTAG00000053649/ENSBTAG00000047680/ENSBTAG00000002296/ENSBTAG00000037778/ENSBTAG00000002313/ENSBTAG00000003326/ENSBTAG00000001321/ENSBTAG00000017670/ENSBTAG00000051768/ENSBTAG00000025928/ENSBTAG00000025471/ENSBTAG00000054600	CTSB/IL6/MYD88/CASP8/CCL5/IRF7/TMEM173/-/ITPR2/NAIP/IL1B/-/-/-/TNF/-	bta:281105/bta:280826/bta:444881/bta:507481/bta:327712/bta:100125591/bta:533661/bta:613667/bta:281878/bta:539780/bta:281251/bta:511531/bta:539780/bta:523244/bta:280943/bta:282152	16	6	ENSBTAG00000012442/ENSBTAG00000000563/ENSBTAG00000015718/ENSBTAG00000047680/ENSBTAG00000003326/ENSBTAG00000051768	10	ENSBTAG00000014921/ENSBTAG00000053649/ENSBTAG00000002296/ENSBTAG00000037778/ENSBTAG00000002313/ENSBTAG00000001321/ENSBTAG00000017670/ENSBTAG00000025928/ENSBTAG00000025471/ENSBTAG00000054600
bta04022	cGMP-PKG signaling pathway	14/623	130/6648	0.332367182	0.783980604	ENSBTAG00000011434/ENSBTAG00000018909/ENSBTAG00000009780/ENSBTAG00000009828/ENSBTAG00000014059/ENSBTAG00000012777/ENSBTAG00000017788/ENSBTAG00000016711/ENSBTAG00000006143/ENSBTAG00000002313/ENSBTAG00000006212/ENSBTAG00000019525/ENSBTAG00000016097/ENSBTAG00000016629	NPR2/CREB5/GTF2I/FXYD2/ATP2B4/SRF/AKT3/PPIF/CREB3L1/ITPR2/GTF2IRD1/PPP3CB/CACNA1F/ADCY9	bta:281357/bta:534129/bta:534669/bta:281773/bta:282146/bta:533039/bta:100137872/bta:414346/bta:513105/bta:281878/bta:507792/bta:790867/bta:509779/bta:525482	14	7	ENSBTAG00000011434/ENSBTAG00000009828/ENSBTAG00000014059/ENSBTAG00000012777/ENSBTAG00000016711/ENSBTAG00000016097/ENSBTAG00000016629	7	ENSBTAG00000018909/ENSBTAG00000009780/ENSBTAG00000017788/ENSBTAG00000006143/ENSBTAG00000002313/ENSBTAG00000006212/ENSBTAG00000019525
bta04330	Notch signaling pathway	6/623	51/6648	0.343070194	0.797541314	ENSBTAG00000004046/ENSBTAG00000011849/ENSBTAG00000043971/ENSBTAG00000013197/ENSBTAG00000040361/ENSBTAG00000025424	DTX4/HDAC2/NOTCH3/PSEN2/LFNG/NOTCH4	bta:528508/bta:407223/bta:789485/bta:282010/bta:516209/bta:536128	6	1	ENSBTAG00000013197	5	ENSBTAG00000004046/ENSBTAG00000011849/ENSBTAG00000043971/ENSBTAG00000040361/ENSBTAG00000025424
bta00250	Alanine, aspartate and glutamate metabolism	4/623	32/6648	0.352249734	0.797541314	ENSBTAG00000003291/ENSBTAG00000006910/ENSBTAG00000013631/ENSBTAG00000004038	RIMKLB/ASRGL1/GLUL/ABAT	bta:538579/bta:767970/bta:281199/bta:280969	4	2	ENSBTAG00000006910/ENSBTAG00000004038	2	ENSBTAG00000003291/ENSBTAG00000013631
bta05167	Kaposi sarcoma-associated herpesvirus infection	19/623	183/6648	0.353396636	0.797541314	ENSBTAG00000003971/ENSBTAG00000001069/ENSBTAG00000008353/ENSBTAG00000014400/ENSBTAG00000008409/ENSBTAG00000014921/ENSBTAG00000015718/ENSBTAG00000010166/ENSBTAG00000047680/ENSBTAG00000017788/ENSBTAG00000037778/ENSBTAG00000002767/ENSBTAG00000003762/ENSBTAG00000002313/ENSBTAG00000053433/ENSBTAG00000008703/ENSBTAG00000019525/ENSBTAG00000049560/ENSBTAG00000025928	E2F1/TP53/CDKN1A/E2F2/MYC/IL6/CASP8/MIC2/IRF7/AKT3/-/GNB4/GNB5/ITPR2/-/EIF2AK2/PPP3CB/-/-	bta:535369/bta:281542/bta:513497/bta:617024/bta:511077/bta:280826/bta:507481/bta:112443864/bta:100125591/bta:100137872/bta:613667/bta:525962/bta:535365/bta:281878/bta:112443864/bta:347700/bta:790867/bta:281839/bta:523244	19	6	ENSBTAG00000008353/ENSBTAG00000015718/ENSBTAG00000010166/ENSBTAG00000047680/ENSBTAG00000003762/ENSBTAG00000053433	13	ENSBTAG00000003971/ENSBTAG00000001069/ENSBTAG00000014400/ENSBTAG00000008409/ENSBTAG00000014921/ENSBTAG00000017788/ENSBTAG00000037778/ENSBTAG00000002767/ENSBTAG00000002313/ENSBTAG00000008703/ENSBTAG00000019525/ENSBTAG00000049560/ENSBTAG00000025928
bta02010	ABC transporters	5/623	42/6648	0.357751718	0.797541314	ENSBTAG00000020661/ENSBTAG00000002747/ENSBTAG00000020766/ENSBTAG00000021272/ENSBTAG00000003531	ABCA1/ABCA5/ABCA7/ABCG1/ABCA13	bta:535379/bta:510497/bta:511762/bta:510745/bta:107131279	5	1	ENSBTAG00000020766	4	ENSBTAG00000020661/ENSBTAG00000002747/ENSBTAG00000021272/ENSBTAG00000003531
bta04070	Phosphatidylinositol signaling system	10/623	92/6648	0.3598045	0.797541314	ENSBTAG00000004018/ENSBTAG00000007954/ENSBTAG00000002748/ENSBTAG00000045787/ENSBTAG00000002313/ENSBTAG00000014111/ENSBTAG00000039968/ENSBTAG00000020715/ENSBTAG00000001675/ENSBTAG00000010372	DGKA/CDIPT/PIP4P1/CDS1/ITPR2/INPP4B/PIP4P2/PIK3C2G/ITPKA/MTMR7	bta:506348/bta:515135/bta:615077/bta:100336936/bta:281878/bta:534793/bta:616641/bta:513301/bta:615813/bta:513986	10	7	ENSBTAG00000007954/ENSBTAG00000002748/ENSBTAG00000045787/ENSBTAG00000014111/ENSBTAG00000039968/ENSBTAG00000020715/ENSBTAG00000001675	3	ENSBTAG00000004018/ENSBTAG00000002313/ENSBTAG00000010372
bta04933	AGE-RAGE signaling pathway in diabetic complications	10/623	92/6648	0.3598045	0.797541314	ENSBTAG00000008300/ENSBTAG00000014921/ENSBTAG00000008096/ENSBTAG00000017788/ENSBTAG00000010349/ENSBTAG00000001321/ENSBTAG00000021466/ENSBTAG00000049560/ENSBTAG00000013103/ENSBTAG00000025471	FN1/IL6/EDN1/AKT3/IL1A/IL1B/COL3A1/-/COL1A1/TNF	bta:280794/bta:280826/bta:281137/bta:100137872/bta:281250/bta:281251/bta:510833/bta:281839/bta:282187/bta:280943	10	0		10	ENSBTAG00000008300/ENSBTAG00000014921/ENSBTAG00000008096/ENSBTAG00000017788/ENSBTAG00000010349/ENSBTAG00000001321/ENSBTAG00000021466/ENSBTAG00000049560/ENSBTAG00000013103/ENSBTAG00000025471
bta05222	Small cell lung cancer	10/623	92/6648	0.3598045	0.797541314	ENSBTAG00000003971/ENSBTAG00000001069/ENSBTAG00000019929/ENSBTAG00000008353/ENSBTAG00000014400/ENSBTAG00000008300/ENSBTAG00000008409/ENSBTAG00000004906/ENSBTAG00000017788/ENSBTAG00000054600	E2F1/TP53/ITGAV/CDKN1A/E2F2/FN1/MYC/CCNE2/AKT3/-	bta:535369/bta:281542/bta:281875/bta:513497/bta:617024/bta:280794/bta:511077/bta:538436/bta:100137872/bta:282152	10	1	ENSBTAG00000008353	9	ENSBTAG00000003971/ENSBTAG00000001069/ENSBTAG00000019929/ENSBTAG00000014400/ENSBTAG00000008300/ENSBTAG00000008409/ENSBTAG00000004906/ENSBTAG00000017788/ENSBTAG00000054600
bta00240	Pyrimidine metabolism	6/623	52/6648	0.360347721	0.797541314	ENSBTAG00000008216/ENSBTAG00000012317/ENSBTAG00000013111/ENSBTAG00000017017/ENSBTAG00000020196/ENSBTAG00000037452	RRM2/PNP/RRM1/CTPS2/ENPP3/-	bta:508167/bta:493724/bta:505537/bta:767849/bta:529405/bta:790312	6	2	ENSBTAG00000012317/ENSBTAG00000037452	4	ENSBTAG00000008216/ENSBTAG00000013111/ENSBTAG00000017017/ENSBTAG00000020196
bta04727	GABAergic synapse	7/623	62/6648	0.361345579	0.797541314	ENSBTAG00000013631/ENSBTAG00000002767/ENSBTAG00000003762/ENSBTAG00000008509/ENSBTAG00000016097/ENSBTAG00000016629/ENSBTAG00000004038	GLUL/GNB4/GNB5/SLC38A3/CACNA1F/ADCY9/ABAT	bta:281199/bta:525962/bta:535365/bta:326576/bta:509779/bta:525482/bta:280969	7	5	ENSBTAG00000003762/ENSBTAG00000008509/ENSBTAG00000016097/ENSBTAG00000016629/ENSBTAG00000004038	2	ENSBTAG00000013631/ENSBTAG00000002767
bta00860	Porphyrin and chlorophyll metabolism	3/623	23/6648	0.367236777	0.799890155	ENSBTAG00000018937/ENSBTAG00000015582/ENSBTAG00000045593	HMOX2/HMOX1/EARS2	bta:510243/bta:513221/bta:100300732	3	2	ENSBTAG00000018937/ENSBTAG00000015582	1	ENSBTAG00000045593
bta04020	Calcium signaling pathway	15/623	144/6648	0.372667354	0.799890155	ENSBTAG00000027051/ENSBTAG00000005958/ENSBTAG00000014059/ENSBTAG00000004457/ENSBTAG00000016711/ENSBTAG00000002344/ENSBTAG00000002313/ENSBTAG00000019525/ENSBTAG00000020199/ENSBTAG00000021717/ENSBTAG00000023369/ENSBTAG00000009835/ENSBTAG00000016097/ENSBTAG00000016629/ENSBTAG00000001675	PTAFR/PTK2B/ATP2B4/ORAI1/PPIF/ORAI3/ITPR2/PPP3CB/F2R/BDKRB2/GRIN2D/CACNA1G/CACNA1F/ADCY9/ITPKA	bta:518283/bta:541008/bta:282146/bta:517688/bta:414346/bta:515971/bta:281878/bta:790867/bta:526585/bta:532119/bta:618181/bta:282411/bta:509779/bta:525482/bta:615813	15	12	ENSBTAG00000027051/ENSBTAG00000005958/ENSBTAG00000014059/ENSBTAG00000004457/ENSBTAG00000016711/ENSBTAG00000002344/ENSBTAG00000021717/ENSBTAG00000023369/ENSBTAG00000009835/ENSBTAG00000016097/ENSBTAG00000016629/ENSBTAG00000001675	3	ENSBTAG00000002313/ENSBTAG00000019525/ENSBTAG00000020199
bta04137	Mitophagy - animal	8/623	73/6648	0.376074719	0.799890155	ENSBTAG00000017804/ENSBTAG00000003971/ENSBTAG00000001069/ENSBTAG00000015591/ENSBTAG00000047035/ENSBTAG00000048514/ENSBTAG00000012132/ENSBTAG00000054600	BNIP3/E2F1/TP53/SQSTM1/TBC1D17/-/-/-	bta:615342/bta:535369/bta:281542/bta:338045/bta:514858/bta:338045/bta:534615/bta:282152	8	5	ENSBTAG00000017804/ENSBTAG00000015591/ENSBTAG00000047035/ENSBTAG00000048514/ENSBTAG00000012132	3	ENSBTAG00000003971/ENSBTAG00000001069/ENSBTAG00000054600
bta00600	Sphingolipid metabolism	5/623	43/6648	0.377044314	0.799890155	ENSBTAG00000005674/ENSBTAG00000016805/ENSBTAG00000011640/ENSBTAG00000003434/ENSBTAG00000006987	NEU1/SGMS2/PLPP3/CERS4/CERS3	bta:505554/bta:520954/bta:617707/bta:505233/bta:614354	5	4	ENSBTAG00000005674/ENSBTAG00000016805/ENSBTAG00000003434/ENSBTAG00000006987	1	ENSBTAG00000011640
bta04970	Salivary secretion	6/623	53/6648	0.377675183	0.799890155	ENSBTAG00000009637/ENSBTAG00000008766/ENSBTAG00000009828/ENSBTAG00000014059/ENSBTAG00000002313/ENSBTAG00000016629	SLC12A2/SLC9A1/FXYD2/ATP2B4/ITPR2/ADCY9	bta:286845/bta:317654/bta:281773/bta:282146/bta:281878/bta:525482	6	4	ENSBTAG00000008766/ENSBTAG00000009828/ENSBTAG00000014059/ENSBTAG00000016629	2	ENSBTAG00000009637/ENSBTAG00000002313
bta04150	mTOR signaling pathway	16/623	155/6648	0.380180255	0.799890155	ENSBTAG00000039784/ENSBTAG00000014238/ENSBTAG00000000163/ENSBTAG00000011970/ENSBTAG00000048365/ENSBTAG00000017788/ENSBTAG00000054367/ENSBTAG00000039397/ENSBTAG00000020221/ENSBTAG00000006697/ENSBTAG00000000056/ENSBTAG00000019086/ENSBTAG00000051341/ENSBTAG00000010820/ENSBTAG00000020957/ENSBTAG00000025471	PRR5/ATP6V1E1/DDIT4/FNIP2/WNT7B/AKT3/WNT5B/WNT3A/WNT5A/RICTOR/STRADA/TELO2/FZD9/WNT11/FZD5/TNF	bta:788925/bta:287017/bta:529235/bta:100138353/bta:100337066/bta:100137872/bta:508008/bta:522467/bta:530005/bta:527459/bta:515024/bta:526097/bta:521364/bta:613288/bta:538536/bta:280943	16	8	ENSBTAG00000039784/ENSBTAG00000014238/ENSBTAG00000000163/ENSBTAG00000011970/ENSBTAG00000048365/ENSBTAG00000051341/ENSBTAG00000010820/ENSBTAG00000020957	8	ENSBTAG00000017788/ENSBTAG00000054367/ENSBTAG00000039397/ENSBTAG00000020221/ENSBTAG00000006697/ENSBTAG00000000056/ENSBTAG00000019086/ENSBTAG00000025471
bta04380	Osteoclast differentiation	12/623	114/6648	0.380530268	0.799890155	ENSBTAG00000015591/ENSBTAG00000017788/ENSBTAG00000008441/ENSBTAG00000004386/ENSBTAG00000023929/ENSBTAG00000010349/ENSBTAG00000054594/ENSBTAG00000019525/ENSBTAG00000001321/ENSBTAG00000048514/ENSBTAG00000001333/ENSBTAG00000025471	SQSTM1/AKT3/SOCS3/SOCS1/FOSL2/IL1A/-/PPP3CB/IL1B/-/PPARG/TNF	bta:338045/bta:100137872/bta:282081/bta:518795/bta:509889/bta:281250/bta:536097/bta:790867/bta:281251/bta:338045/bta:281993/bta:280943	12	6	ENSBTAG00000015591/ENSBTAG00000008441/ENSBTAG00000004386/ENSBTAG00000023929/ENSBTAG00000054594/ENSBTAG00000048514	6	ENSBTAG00000017788/ENSBTAG00000010349/ENSBTAG00000019525/ENSBTAG00000001321/ENSBTAG00000001333/ENSBTAG00000025471
bta04210	Apoptosis	15/623	145/6648	0.383119608	0.799891614	ENSBTAG00000001069/ENSBTAG00000012442/ENSBTAG00000002882/ENSBTAG00000051588/ENSBTAG00000015718/ENSBTAG00000017788/ENSBTAG00000010998/ENSBTAG00000003111/ENSBTAG00000002313/ENSBTAG00000019634/ENSBTAG00000015368/ENSBTAG00000030973/ENSBTAG00000025471/ENSBTAG00000054600/ENSBTAG00000018994	TP53/CTSB/LMNB1/-/CASP8/AKT3/CFLAR/ATM/ITPR2/PIDD1/SEPT4/TUBA1D/TNF/-/TNFSF10	bta:281542/bta:281105/bta:540643/bta:784541/bta:507481/bta:100137872/bta:497199/bta:526824/bta:281878/bta:100137737/bta:538801/bta:535605/bta:280943/bta:282152/bta:507215	15	5	ENSBTAG00000012442/ENSBTAG00000051588/ENSBTAG00000015718/ENSBTAG00000010998/ENSBTAG00000018994	10	ENSBTAG00000001069/ENSBTAG00000002882/ENSBTAG00000017788/ENSBTAG00000003111/ENSBTAG00000002313/ENSBTAG00000019634/ENSBTAG00000015368/ENSBTAG00000030973/ENSBTAG00000025471/ENSBTAG00000054600
bta04915	Estrogen signaling pathway	11/623	105/6648	0.395546068	0.811153564	ENSBTAG00000020676/ENSBTAG00000004903/ENSBTAG00000018909/ENSBTAG00000017788/ENSBTAG00000006806/ENSBTAG00000006143/ENSBTAG00000000783/ENSBTAG00000002313/ENSBTAG00000016629/ENSBTAG00000021766/ENSBTAG00000025441	MMP9/KRT15/CREB5/AKT3/KRT17/CREB3L1/TGFA/ITPR2/ADCY9/HBEGF/HSPA1A	bta:282871/bta:507464/bta:534129/bta:100137872/bta:281889/bta:513105/bta:540388/bta:281878/bta:525482/bta:522921/bta:282254	11	5	ENSBTAG00000006806/ENSBTAG00000000783/ENSBTAG00000016629/ENSBTAG00000021766/ENSBTAG00000025441	6	ENSBTAG00000020676/ENSBTAG00000004903/ENSBTAG00000018909/ENSBTAG00000017788/ENSBTAG00000006143/ENSBTAG00000002313
bta04979	Cholesterol metabolism	5/623	44/6648	0.396325377	0.811153564	ENSBTAG00000015195/ENSBTAG00000048916/ENSBTAG00000012314/ENSBTAG00000020661/ENSBTAG00000017866	NPC1/LIPG/LDLR/ABCA1/CD36	bta:286772/bta:509808/bta:281276/bta:535379/bta:281052	5	4	ENSBTAG00000015195/ENSBTAG00000048916/ENSBTAG00000012314/ENSBTAG00000017866	1	ENSBTAG00000020661
bta04923	Regulation of lipolysis in adipocytes	4/623	34/6648	0.396388959	0.811153564	ENSBTAG00000017788/ENSBTAG00000037526/ENSBTAG00000016629/ENSBTAG00000006716	AKT3/FABP4/ADCY9/PTGS1	bta:100137872/bta:281759/bta:525482/bta:282022	4	2	ENSBTAG00000037526/ENSBTAG00000016629	2	ENSBTAG00000017788/ENSBTAG00000006716
bta04215	Apoptosis - multiple species	4/623	35/6648	0.418296754	0.844795406	ENSBTAG00000015718/ENSBTAG00000027932/ENSBTAG00000015368/ENSBTAG00000054600	CASP8/BIRC6/SEPT4/-	bta:507481/bta:534211/bta:538801/bta:282152	4	1	ENSBTAG00000015718	3	ENSBTAG00000027932/ENSBTAG00000015368/ENSBTAG00000054600
bta04973	Carbohydrate digestion and absorption	4/623	35/6648	0.418296754	0.844795406	ENSBTAG00000009828/ENSBTAG00000012380/ENSBTAG00000017788/ENSBTAG00000051410	FXYD2/HK1/AKT3/TAS1R3	bta:281773/bta:280817/bta:100137872/bta:101904771	4	3	ENSBTAG00000009828/ENSBTAG00000012380/ENSBTAG00000051410	1	ENSBTAG00000017788
bta05133	Pertussis	7/623	66/6648	0.424832121	0.852422892	ENSBTAG00000014921/ENSBTAG00000000563/ENSBTAG00000008612/ENSBTAG00000010349/ENSBTAG00000001321/ENSBTAG00000004840/ENSBTAG00000025471	IL6/MYD88/C1R/IL1A/IL1B/C1S/TNF	bta:280826/bta:444881/bta:511581/bta:281250/bta:281251/bta:767827/bta:280943	7	1	ENSBTAG00000000563	6	ENSBTAG00000014921/ENSBTAG00000008612/ENSBTAG00000010349/ENSBTAG00000001321/ENSBTAG00000004840/ENSBTAG00000025471
bta04062	Chemokine signaling pathway	14/623	139/6648	0.429785591	0.856193616	ENSBTAG00000021326/ENSBTAG00000015133/ENSBTAG00000018108/ENSBTAG00000005958/ENSBTAG00000053649/ENSBTAG00000017788/ENSBTAG00000037778/ENSBTAG00000002767/ENSBTAG00000003762/ENSBTAG00000048631/ENSBTAG00000020485/ENSBTAG00000046320/ENSBTAG00000016629/ENSBTAG00000014612	CCL20/CCR7/PXN/PTK2B/CCL5/AKT3/-/GNB4/GNB5/-/ARRB1/CXCR5/ADCY9/DOCK2	bta:281666/bta:510668/bta:517456/bta:541008/bta:327712/bta:100137872/bta:613667/bta:525962/bta:535365/bta:536517/bta:281637/bta:497021/bta:525482/bta:510083	14	5	ENSBTAG00000015133/ENSBTAG00000018108/ENSBTAG00000005958/ENSBTAG00000003762/ENSBTAG00000016629	9	ENSBTAG00000021326/ENSBTAG00000053649/ENSBTAG00000017788/ENSBTAG00000037778/ENSBTAG00000002767/ENSBTAG00000048631/ENSBTAG00000020485/ENSBTAG00000046320/ENSBTAG00000014612
bta04340	Hedgehog signaling pathway	5/623	46/6648	0.434674946	0.856193616	ENSBTAG00000016649/ENSBTAG00000016797/ENSBTAG00000031001/ENSBTAG00000020485/ENSBTAG00000046803	CCND2/CSNK1G2/MEGF8/ARRB1/GAS1	bta:615414/bta:506060/bta:615688/bta:281637/bta:540336	5	2	ENSBTAG00000016649/ENSBTAG00000016797	3	ENSBTAG00000031001/ENSBTAG00000020485/ENSBTAG00000046803
bta05212	Pancreatic cancer	8/623	77/6648	0.435023941	0.856193616	ENSBTAG00000003971/ENSBTAG00000001069/ENSBTAG00000000988/ENSBTAG00000008353/ENSBTAG00000014400/ENSBTAG00000017788/ENSBTAG00000000783/ENSBTAG00000054600	E2F1/TP53/BRCA2/CDKN1A/E2F2/AKT3/TGFA/-	bta:535369/bta:281542/bta:507069/bta:513497/bta:617024/bta:100137872/bta:540388/bta:282152	8	2	ENSBTAG00000008353/ENSBTAG00000000783	6	ENSBTAG00000003971/ENSBTAG00000001069/ENSBTAG00000000988/ENSBTAG00000014400/ENSBTAG00000017788/ENSBTAG00000054600
bta04931	Insulin resistance	10/623	98/6648	0.43800106	0.856597009	ENSBTAG00000022058/ENSBTAG00000018909/ENSBTAG00000014921/ENSBTAG00000003264/ENSBTAG00000017788/ENSBTAG00000008441/ENSBTAG00000006143/ENSBTAG00000014831/ENSBTAG00000017866/ENSBTAG00000025471	ACACB/CREB5/IL6/NR1H2/AKT3/SOCS3/CREB3L1/PPP1R3C/CD36/TNF	bta:515338/bta:534129/bta:280826/bta:509622/bta:100137872/bta:282081/bta:513105/bta:539466/bta:281052/bta:280943	10	4	ENSBTAG00000003264/ENSBTAG00000008441/ENSBTAG00000014831/ENSBTAG00000017866	6	ENSBTAG00000022058/ENSBTAG00000018909/ENSBTAG00000014921/ENSBTAG00000017788/ENSBTAG00000006143/ENSBTAG00000025471
bta00511	Other glycan degradation	2/623	16/6648	0.450341856	0.871047839	ENSBTAG00000005674/ENSBTAG00000017085	NEU1/AGA	bta:505554/bta:511345	2	1	ENSBTAG00000005674	1	ENSBTAG00000017085
bta05145	Toxoplasmosis	10/623	99/6648	0.451028007	0.871047839	ENSBTAG00000012314/ENSBTAG00000000563/ENSBTAG00000015718/ENSBTAG00000017788/ENSBTAG00000016711/ENSBTAG00000004386/ENSBTAG00000020649/ENSBTAG00000025441/ENSBTAG00000025471/ENSBTAG00000054600	LDLR/MYD88/CASP8/AKT3/PPIF/SOCS1/CIITA/HSPA1A/TNF/-	bta:281276/bta:444881/bta:507481/bta:100137872/bta:414346/bta:518795/bta:508720/bta:282254/bta:280943/bta:282152	10	6	ENSBTAG00000012314/ENSBTAG00000000563/ENSBTAG00000015718/ENSBTAG00000016711/ENSBTAG00000004386/ENSBTAG00000025441	4	ENSBTAG00000017788/ENSBTAG00000020649/ENSBTAG00000025471/ENSBTAG00000054600
bta04510	Focal adhesion	17/623	173/6648	0.456226502	0.875614838	ENSBTAG00000002006/ENSBTAG00000016649/ENSBTAG00000019929/ENSBTAG00000018108/ENSBTAG00000008300/ENSBTAG00000019076/ENSBTAG00000016525/ENSBTAG00000017788/ENSBTAG00000031890/ENSBTAG00000019940/ENSBTAG00000003667/ENSBTAG00000049122/ENSBTAG00000003709/ENSBTAG00000001444/ENSBTAG00000013103/ENSBTAG00000003658/ENSBTAG00000000470	THBS1/CCND2/ITGAV/PXN/FN1/PAK6/ITGA1/AKT3/DOCK1/RASGRF1/TLN2/COL6A5/ITGB8/TNXB/COL1A1/RELN/IBSP	bta:281530/bta:615414/bta:281875/bta:517456/bta:280794/bta:539224/bta:535951/bta:100137872/bta:537203/bta:520039/bta:528252/bta:785805/bta:536286/bta:282654/bta:282187/bta:281450/bta:281233	17	6	ENSBTAG00000016649/ENSBTAG00000018108/ENSBTAG00000019076/ENSBTAG00000019940/ENSBTAG00000049122/ENSBTAG00000001444	11	ENSBTAG00000002006/ENSBTAG00000019929/ENSBTAG00000008300/ENSBTAG00000016525/ENSBTAG00000017788/ENSBTAG00000031890/ENSBTAG00000003667/ENSBTAG00000003709/ENSBTAG00000013103/ENSBTAG00000003658/ENSBTAG00000000470
bta04217	Necroptosis	16/623	163/6648	0.461644452	0.880544047	ENSBTAG00000013631/ENSBTAG00000015591/ENSBTAG00000016105/ENSBTAG00000033334/ENSBTAG00000051588/ENSBTAG00000015718/ENSBTAG00000010998/ENSBTAG00000038430/ENSBTAG00000010349/ENSBTAG00000008703/ENSBTAG00000001163/ENSBTAG00000001321/ENSBTAG00000048514/ENSBTAG00000025928/ENSBTAG00000025471/ENSBTAG00000018994	GLUL/SQSTM1/H2AFY/SPATA2L/-/CASP8/CFLAR/-/IL1A/EIF2AK2/H2AFY2/IL1B/-/-/TNF/TNFSF10	bta:281199/bta:338045/bta:532990/bta:618368/bta:784541/bta:507481/bta:497199/bta:286861/bta:281250/bta:347700/bta:537167/bta:281251/bta:338045/bta:523244/bta:280943/bta:507215	16	8	ENSBTAG00000015591/ENSBTAG00000033334/ENSBTAG00000051588/ENSBTAG00000015718/ENSBTAG00000010998/ENSBTAG00000038430/ENSBTAG00000048514/ENSBTAG00000018994	8	ENSBTAG00000013631/ENSBTAG00000016105/ENSBTAG00000010349/ENSBTAG00000008703/ENSBTAG00000001163/ENSBTAG00000001321/ENSBTAG00000025928/ENSBTAG00000025471
bta05220	Chronic myeloid leukemia	8/623	80/6648	0.4788537	0.89640198	ENSBTAG00000003971/ENSBTAG00000001069/ENSBTAG00000008353/ENSBTAG00000014400/ENSBTAG00000008409/ENSBTAG00000011849/ENSBTAG00000017788/ENSBTAG00000054600	E2F1/TP53/CDKN1A/E2F2/MYC/HDAC2/AKT3/-	bta:535369/bta:281542/bta:513497/bta:617024/bta:511077/bta:407223/bta:100137872/bta:282152	8	1	ENSBTAG00000008353	7	ENSBTAG00000003971/ENSBTAG00000001069/ENSBTAG00000014400/ENSBTAG00000008409/ENSBTAG00000011849/ENSBTAG00000017788/ENSBTAG00000054600
bta00040	Pentose and glucuronate interconversions	2/623	17/6648	0.482502457	0.89640198	ENSBTAG00000025496/ENSBTAG00000011278	SORD/XYLB	bta:508954/bta:515146	2	0		2	ENSBTAG00000025496/ENSBTAG00000011278
bta00220	Arginine biosynthesis	2/623	17/6648	0.482502457	0.89640198	ENSBTAG00000013631/ENSBTAG00000001945	GLUL/ARG2	bta:281199/bta:518752	2	1	ENSBTAG00000001945	1	ENSBTAG00000013631
bta05030	Cocaine addiction	4/623	38/6648	0.482672378	0.89640198	ENSBTAG00000018909/ENSBTAG00000006143/ENSBTAG00000023369/ENSBTAG00000002564	CREB5/CREB3L1/GRIN2D/DLG4	bta:534129/bta:513105/bta:618181/bta:100137840	4	2	ENSBTAG00000023369/ENSBTAG00000002564	2	ENSBTAG00000018909/ENSBTAG00000006143
bta04922	Glucagon signaling pathway	9/623	91/6648	0.484695607	0.89640198	ENSBTAG00000022058/ENSBTAG00000018909/ENSBTAG00000012697/ENSBTAG00000017788/ENSBTAG00000006143/ENSBTAG00000002313/ENSBTAG00000019525/ENSBTAG00000019554/ENSBTAG00000014547	ACACB/CREB5/PGAM1/AKT3/CREB3L1/ITPR2/PPP3CB/FBP2/PGAM2	bta:515338/bta:534129/bta:404148/bta:100137872/bta:513105/bta:281878/bta:790867/bta:514066/bta:515067	9	2	ENSBTAG00000012697/ENSBTAG00000014547	7	ENSBTAG00000022058/ENSBTAG00000018909/ENSBTAG00000017788/ENSBTAG00000006143/ENSBTAG00000002313/ENSBTAG00000019525/ENSBTAG00000019554
bta00520	Amino sugar and nucleotide sugar metabolism	5/623	49/6648	0.491067566	0.89640198	ENSBTAG00000006396/ENSBTAG00000012380/ENSBTAG00000032026/ENSBTAG00000004009/ENSBTAG00000020037	GPI/HK1/GMPPB/PMM1/CYB5RL	bta:280808/bta:280817/bta:514161/bta:537070/bta:526748	5	4	ENSBTAG00000006396/ENSBTAG00000012380/ENSBTAG00000032026/ENSBTAG00000004009	1	ENSBTAG00000020037
bta04929	GnRH secretion	5/623	49/6648	0.491067566	0.89640198	ENSBTAG00000017788/ENSBTAG00000002313/ENSBTAG00000020485/ENSBTAG00000009835/ENSBTAG00000016097	AKT3/ITPR2/ARRB1/CACNA1G/CACNA1F	bta:100137872/bta:281878/bta:281637/bta:282411/bta:509779	5	2	ENSBTAG00000009835/ENSBTAG00000016097	3	ENSBTAG00000017788/ENSBTAG00000002313/ENSBTAG00000020485
bta04966	Collecting duct acid secretion	3/623	28/6648	0.495518782	0.89640198	ENSBTAG00000014238/ENSBTAG00000050859/ENSBTAG00000017733	ATP6V1E1/-/CA2	bta:287017/bta:550622/bta:280740	3	3	ENSBTAG00000014238/ENSBTAG00000050859/ENSBTAG00000017733	0
bta05169	Epstein-Barr virus infection	19/623	199/6648	0.502019546	0.89640198	ENSBTAG00000003971/ENSBTAG00000016649/ENSBTAG00000001069/ENSBTAG00000008353/ENSBTAG00000014400/ENSBTAG00000013705/ENSBTAG00000008409/ENSBTAG00000014921/ENSBTAG00000000563/ENSBTAG00000011849/ENSBTAG00000004906/ENSBTAG00000015718/ENSBTAG00000047680/ENSBTAG00000017788/ENSBTAG00000003366/ENSBTAG00000008703/ENSBTAG00000049560/ENSBTAG00000025928/ENSBTAG00000025471	E2F1/CCND2/TP53/CDKN1A/E2F2/NFKBIE/MYC/IL6/MYD88/HDAC2/CCNE2/CASP8/IRF7/AKT3/DDX58/EIF2AK2/-/-/TNF	bta:535369/bta:615414/bta:281542/bta:513497/bta:617024/bta:506727/bta:511077/bta:280826/bta:444881/bta:407223/bta:538436/bta:507481/bta:100125591/bta:100137872/bta:504760/bta:347700/bta:281839/bta:523244/bta:280943	19	6	ENSBTAG00000016649/ENSBTAG00000008353/ENSBTAG00000013705/ENSBTAG00000000563/ENSBTAG00000015718/ENSBTAG00000047680	13	ENSBTAG00000003971/ENSBTAG00000001069/ENSBTAG00000014400/ENSBTAG00000008409/ENSBTAG00000014921/ENSBTAG00000011849/ENSBTAG00000004906/ENSBTAG00000017788/ENSBTAG00000003366/ENSBTAG00000008703/ENSBTAG00000049560/ENSBTAG00000025928/ENSBTAG00000025471
bta04961	Endocrine and other factor-regulated calcium reabsorption	4/623	39/6648	0.503516126	0.89640198	ENSBTAG00000010740/ENSBTAG00000009828/ENSBTAG00000014059/ENSBTAG00000016629	CLTB/FXYD2/ATP2B4/ADCY9	bta:281698/bta:281773/bta:282146/bta:525482	4	4	ENSBTAG00000010740/ENSBTAG00000009828/ENSBTAG00000014059/ENSBTAG00000016629	0
bta05146	Amoebiasis	8/623	82/6648	0.507615049	0.89640198	ENSBTAG00000008300/ENSBTAG00000001945/ENSBTAG00000014921/ENSBTAG00000037778/ENSBTAG00000001321/ENSBTAG00000021466/ENSBTAG00000013103/ENSBTAG00000025471	FN1/ARG2/IL6/-/IL1B/COL3A1/COL1A1/TNF	bta:280794/bta:518752/bta:280826/bta:613667/bta:281251/bta:510833/bta:282187/bta:280943	8	1	ENSBTAG00000001945	7	ENSBTAG00000008300/ENSBTAG00000014921/ENSBTAG00000037778/ENSBTAG00000001321/ENSBTAG00000021466/ENSBTAG00000013103/ENSBTAG00000025471
bta04024	cAMP signaling pathway	15/623	157/6648	0.509143609	0.89640198	ENSBTAG00000018909/ENSBTAG00000008766/ENSBTAG00000009828/ENSBTAG00000014059/ENSBTAG00000004457/ENSBTAG00000008096/ENSBTAG00000017788/ENSBTAG00000006143/ENSBTAG00000048631/ENSBTAG00000020199/ENSBTAG00000023369/ENSBTAG00000016097/ENSBTAG00000016629/ENSBTAG00000000494/ENSBTAG00000047904	CREB5/SLC9A1/FXYD2/ATP2B4/ORAI1/EDN1/AKT3/CREB3L1/-/F2R/GRIN2D/CACNA1F/ADCY9/PDE4D/-	bta:534129/bta:317654/bta:281773/bta:282146/bta:517688/bta:281137/bta:100137872/bta:513105/bta:536517/bta:526585/bta:618181/bta:509779/bta:525482/bta:539556/bta:527744	15	8	ENSBTAG00000008766/ENSBTAG00000009828/ENSBTAG00000014059/ENSBTAG00000004457/ENSBTAG00000023369/ENSBTAG00000016097/ENSBTAG00000016629/ENSBTAG00000047904	7	ENSBTAG00000018909/ENSBTAG00000008096/ENSBTAG00000017788/ENSBTAG00000006143/ENSBTAG00000048631/ENSBTAG00000020199/ENSBTAG00000000494
bta05142	Chagas disease (American trypanosomiasis)	9/623	93/6648	0.511681077	0.89640198	ENSBTAG00000014921/ENSBTAG00000000563/ENSBTAG00000015718/ENSBTAG00000053649/ENSBTAG00000017788/ENSBTAG00000010998/ENSBTAG00000020598/ENSBTAG00000001321/ENSBTAG00000025471	IL6/MYD88/CASP8/CCL5/AKT3/CFLAR/PPP2R2C/IL1B/TNF	bta:280826/bta:444881/bta:507481/bta:327712/bta:100137872/bta:497199/bta:782110/bta:281251/bta:280943	9	4	ENSBTAG00000000563/ENSBTAG00000015718/ENSBTAG00000010998/ENSBTAG00000020598	5	ENSBTAG00000014921/ENSBTAG00000053649/ENSBTAG00000017788/ENSBTAG00000001321/ENSBTAG00000025471
bta00670	One carbon pool by folate	2/623	18/6648	0.513472979	0.89640198	ENSBTAG00000020698/ENSBTAG00000012251	MTHFR/MTR	bta:497032/bta:280869	2	1	ENSBTAG00000020698	1	ENSBTAG00000012251
bta00730	Thiamine metabolism	2/623	18/6648	0.513472979	0.89640198	ENSBTAG00000030674/ENSBTAG00000016854	AK4/AK7	bta:517063/bta:511269	2	1	ENSBTAG00000030674	1	ENSBTAG00000016854
bta05211	Renal cell carcinoma	7/623	72/6648	0.518245513	0.897071278	ENSBTAG00000008353/ENSBTAG00000019076/ENSBTAG00000017788/ENSBTAG00000000783/ENSBTAG00000008172/ENSBTAG00000003711/ENSBTAG00000012351	CDKN1A/PAK6/AKT3/TGFA/EGLN3/EPAS1/ARNT2	bta:513497/bta:539224/bta:100137872/bta:540388/bta:535578/bta:282711/bta:533445	7	5	ENSBTAG00000008353/ENSBTAG00000019076/ENSBTAG00000000783/ENSBTAG00000008172/ENSBTAG00000012351	2	ENSBTAG00000017788/ENSBTAG00000003711
bta00982	Drug metabolism - cytochrome P450	3/623	29/6648	0.51966265	0.897071278	ENSBTAG00000003548/ENSBTAG00000003989/ENSBTAG00000053662	GSTP1/-/-	bta:525938/bta:505642/bta:506093	3	2	ENSBTAG00000003548/ENSBTAG00000003989	1	ENSBTAG00000053662
bta04935	Growth hormone synthesis, secretion and action	9/623	94/6648	0.525011658	0.901270012	ENSBTAG00000003994/ENSBTAG00000018909/ENSBTAG00000017788/ENSBTAG00000008441/ENSBTAG00000006143/ENSBTAG00000004386/ENSBTAG00000002313/ENSBTAG00000016097/ENSBTAG00000016629	IGFBP3/CREB5/AKT3/SOCS3/CREB3L1/SOCS1/ITPR2/CACNA1F/ADCY9	bta:282261/bta:534129/bta:100137872/bta:282081/bta:513105/bta:518795/bta:281878/bta:509779/bta:525482	9	5	ENSBTAG00000003994/ENSBTAG00000008441/ENSBTAG00000004386/ENSBTAG00000016097/ENSBTAG00000016629	4	ENSBTAG00000018909/ENSBTAG00000017788/ENSBTAG00000006143/ENSBTAG00000002313
bta04261	Adrenergic signaling in cardiomyocytes	11/623	116/6648	0.530646791	0.90591082	ENSBTAG00000018909/ENSBTAG00000008766/ENSBTAG00000009828/ENSBTAG00000014059/ENSBTAG00000017788/ENSBTAG00000006143/ENSBTAG00000020598/ENSBTAG00000045789/ENSBTAG00000016097/ENSBTAG00000016629/ENSBTAG00000054931	CREB5/SLC9A1/FXYD2/ATP2B4/AKT3/CREB3L1/PPP2R2C/TNNT2/CACNA1F/ADCY9/CACNG4	bta:534129/bta:317654/bta:281773/bta:282146/bta:100137872/bta:513105/bta:782110/bta:286816/bta:509779/bta:525482/bta:519331	11	8	ENSBTAG00000008766/ENSBTAG00000009828/ENSBTAG00000014059/ENSBTAG00000020598/ENSBTAG00000045789/ENSBTAG00000016097/ENSBTAG00000016629/ENSBTAG00000054931	3	ENSBTAG00000018909/ENSBTAG00000017788/ENSBTAG00000006143
bta04213	Longevity regulating pathway - multiple species	5/623	52/6648	0.545286135	0.925787998	ENSBTAG00000000434/ENSBTAG00000011849/ENSBTAG00000017788/ENSBTAG00000016629/ENSBTAG00000025441	CRYAB/HDAC2/AKT3/ADCY9/HSPA1A	bta:281719/bta:407223/bta:100137872/bta:525482/bta:282254	5	3	ENSBTAG00000000434/ENSBTAG00000016629/ENSBTAG00000025441	2	ENSBTAG00000011849/ENSBTAG00000017788
bta00983	Drug metabolism - other enzymes	5/623	53/6648	0.562745609	0.950209798	ENSBTAG00000008216/ENSBTAG00000003548/ENSBTAG00000003989/ENSBTAG00000013111/ENSBTAG00000053662	RRM2/GSTP1/-/RRM1/-	bta:508167/bta:525938/bta:505642/bta:505537/bta:506093	5	2	ENSBTAG00000003548/ENSBTAG00000003989	3	ENSBTAG00000008216/ENSBTAG00000013111/ENSBTAG00000053662
bta00310	Lysine degradation	6/623	65/6648	0.578227795	0.97104559	ENSBTAG00000002827/ENSBTAG00000039161/ENSBTAG00000007331/ENSBTAG00000050967/ENSBTAG00000013628/ENSBTAG00000053442	ACAT2/ALDH3A2/PLOD2/-/PHYKPL/-	bta:512044/bta:513967/bta:533642/bta:508929/bta:537241/bta:534913	6	2	ENSBTAG00000002827/ENSBTAG00000053442	4	ENSBTAG00000039161/ENSBTAG00000007331/ENSBTAG00000050967/ENSBTAG00000013628
bta04145	Phagosome	13/623	143/6648	0.589175378	0.984082118	ENSBTAG00000002006/ENSBTAG00000019929/ENSBTAG00000014238/ENSBTAG00000004937/ENSBTAG00000015739/ENSBTAG00000050859/ENSBTAG00000008612/ENSBTAG00000047461/ENSBTAG00000021013/ENSBTAG00000017866/ENSBTAG00000019309/ENSBTAG00000030973/novel.206	THBS1/ITGAV/ATP6V1E1/SEC61A1/MRC2/-/C1R/-/TUBB4A/CD36/-/TUBA1D/-	bta:281530/bta:281875/bta:287017/bta:505064/bta:529049/bta:550622/bta:511581/bta:512287/bta:540236/bta:281052/bta:512287/bta:535605/bta:512287	13	5	ENSBTAG00000014238/ENSBTAG00000004937/ENSBTAG00000050859/ENSBTAG00000021013/ENSBTAG00000017866	8	ENSBTAG00000002006/ENSBTAG00000019929/ENSBTAG00000015739/ENSBTAG00000008612/ENSBTAG00000047461/ENSBTAG00000019309/ENSBTAG00000030973/novel.206
bta04721	Synaptic vesicle cycle	6/623	66/6648	0.593567362	0.986087714	ENSBTAG00000003525/ENSBTAG00000014238/ENSBTAG00000010740/ENSBTAG00000008690/ENSBTAG00000050859/ENSBTAG00000010635	STXBP1/ATP6V1E1/CLTB/SLC6A9/-/RAB3A	bta:282378/bta:287017/bta:281698/bta:282368/bta:550622/bta:282029	6	6	ENSBTAG00000003525/ENSBTAG00000014238/ENSBTAG00000010740/ENSBTAG00000008690/ENSBTAG00000050859/ENSBTAG00000010635	0
bta05031	Amphetamine addiction	5/623	56/6648	0.612985028	0.999999991	ENSBTAG00000018909/ENSBTAG00000011849/ENSBTAG00000006143/ENSBTAG00000019525/ENSBTAG00000023369	CREB5/HDAC2/CREB3L1/PPP3CB/GRIN2D	bta:534129/bta:407223/bta:513105/bta:790867/bta:618181	5	1	ENSBTAG00000023369	4	ENSBTAG00000018909/ENSBTAG00000011849/ENSBTAG00000006143/ENSBTAG00000019525
bta04611	Platelet activation	9/623	101/6648	0.614211092	0.999999991	ENSBTAG00000004457/ENSBTAG00000017788/ENSBTAG00000002313/ENSBTAG00000020199/ENSBTAG00000003667/ENSBTAG00000021466/ENSBTAG00000013103/ENSBTAG00000016629/ENSBTAG00000006716	ORAI1/AKT3/ITPR2/F2R/TLN2/COL3A1/COL1A1/ADCY9/PTGS1	bta:517688/bta:100137872/bta:281878/bta:526585/bta:528252/bta:510833/bta:282187/bta:525482/bta:282022	9	2	ENSBTAG00000004457/ENSBTAG00000016629	7	ENSBTAG00000017788/ENSBTAG00000002313/ENSBTAG00000020199/ENSBTAG00000003667/ENSBTAG00000021466/ENSBTAG00000013103/ENSBTAG00000006716
bta04974	Protein digestion and absorption	6/623	68/6648	0.623338668	0.999999991	ENSBTAG00000009828/ENSBTAG00000049122/ENSBTAG00000021466/ENSBTAG00000013103/ENSBTAG00000033515/ENSBTAG00000000601	FXYD2/COL6A5/COL3A1/COL1A1/-/COL11A2	bta:281773/bta:785805/bta:510833/bta:282187/bta:533456/bta:515435	6	3	ENSBTAG00000009828/ENSBTAG00000049122/ENSBTAG00000000601	3	ENSBTAG00000021466/ENSBTAG00000013103/ENSBTAG00000033515
bta05223	Non-small cell lung cancer	6/623	68/6648	0.623338668	0.999999991	ENSBTAG00000003971/ENSBTAG00000001069/ENSBTAG00000008353/ENSBTAG00000014400/ENSBTAG00000017788/ENSBTAG00000000783	E2F1/TP53/CDKN1A/E2F2/AKT3/TGFA	bta:535369/bta:281542/bta:513497/bta:617024/bta:100137872/bta:540388	6	2	ENSBTAG00000008353/ENSBTAG00000000783	4	ENSBTAG00000003971/ENSBTAG00000001069/ENSBTAG00000014400/ENSBTAG00000017788
bta00920	Sulfur metabolism	1/623	10/6648	0.626443648	0.999999991	ENSBTAG00000006160	SUOX	bta:509837	1	1	ENSBTAG00000006160	0
bta04919	Thyroid hormone signaling pathway	10/623	114/6648	0.635359131	0.999999991	ENSBTAG00000001069/ENSBTAG00000019929/ENSBTAG00000008409/ENSBTAG00000008766/ENSBTAG00000011849/ENSBTAG00000009828/ENSBTAG00000017788/ENSBTAG00000043971/ENSBTAG00000021703/ENSBTAG00000025424	TP53/ITGAV/MYC/SLC9A1/HDAC2/FXYD2/AKT3/NOTCH3/MED12L/NOTCH4	bta:281542/bta:281875/bta:511077/bta:317654/bta:407223/bta:281773/bta:100137872/bta:789485/bta:538979/bta:536128	10	3	ENSBTAG00000008766/ENSBTAG00000009828/ENSBTAG00000021703	7	ENSBTAG00000001069/ENSBTAG00000019929/ENSBTAG00000008409/ENSBTAG00000011849/ENSBTAG00000017788/ENSBTAG00000043971/ENSBTAG00000025424
bta05152	Tuberculosis	13/623	148/6648	0.639977734	0.999999991	ENSBTAG00000014921/ENSBTAG00000000563/ENSBTAG00000015739/ENSBTAG00000016906/ENSBTAG00000015718/ENSBTAG00000017788/ENSBTAG00000050859/ENSBTAG00000010349/ENSBTAG00000019525/ENSBTAG00000001321/ENSBTAG00000020649/ENSBTAG00000025928/ENSBTAG00000025471	IL6/MYD88/MRC2/CYP27B1/CASP8/AKT3/-/IL1A/PPP3CB/IL1B/CIITA/-/TNF	bta:280826/bta:444881/bta:529049/bta:539630/bta:507481/bta:100137872/bta:550622/bta:281250/bta:790867/bta:281251/bta:508720/bta:523244/bta:280943	13	4	ENSBTAG00000000563/ENSBTAG00000016906/ENSBTAG00000015718/ENSBTAG00000050859	9	ENSBTAG00000014921/ENSBTAG00000015739/ENSBTAG00000017788/ENSBTAG00000010349/ENSBTAG00000019525/ENSBTAG00000001321/ENSBTAG00000020649/ENSBTAG00000025928/ENSBTAG00000025471
bta04625	C-type lectin receptor signaling pathway	8/623	92/6648	0.641543235	0.999999991	ENSBTAG00000014921/ENSBTAG00000015718/ENSBTAG00000017788/ENSBTAG00000002313/ENSBTAG00000019525/ENSBTAG00000001321/ENSBTAG00000019293/ENSBTAG00000025471	IL6/CASP8/AKT3/ITPR2/PPP3CB/IL1B/EGR3/TNF	bta:280826/bta:507481/bta:100137872/bta:281878/bta:790867/bta:281251/bta:526233/bta:280943	8	1	ENSBTAG00000015718	7	ENSBTAG00000014921/ENSBTAG00000017788/ENSBTAG00000002313/ENSBTAG00000019525/ENSBTAG00000001321/ENSBTAG00000019293/ENSBTAG00000025471
bta05213	Endometrial cancer	5/623	58/6648	0.644537312	0.999999991	ENSBTAG00000001069/ENSBTAG00000008353/ENSBTAG00000008409/ENSBTAG00000017788/ENSBTAG00000021574	TP53/CDKN1A/MYC/AKT3/TCF7L2	bta:281542/bta:513497/bta:511077/bta:100137872/bta:540481	5	1	ENSBTAG00000008353	4	ENSBTAG00000001069/ENSBTAG00000008409/ENSBTAG00000017788/ENSBTAG00000021574
bta04371	Apelin signaling pathway	10/623	115/6648	0.646473982	0.999999991	ENSBTAG00000006367/ENSBTAG00000008766/ENSBTAG00000017788/ENSBTAG00000002767/ENSBTAG00000003762/ENSBTAG00000002313/ENSBTAG00000017764/ENSBTAG00000052504/ENSBTAG00000043971/ENSBTAG00000016629	CTGF/SLC9A1/AKT3/GNB4/GNB5/ITPR2/HDAC4/KLF2/NOTCH3/ADCY9	bta:281103/bta:317654/bta:100137872/bta:525962/bta:535365/bta:281878/bta:517559/bta:520939/bta:789485/bta:525482	10	4	ENSBTAG00000008766/ENSBTAG00000003762/ENSBTAG00000052504/ENSBTAG00000016629	6	ENSBTAG00000006367/ENSBTAG00000017788/ENSBTAG00000002767/ENSBTAG00000002313/ENSBTAG00000017764/ENSBTAG00000043971
bta00515	Mannose type O-glycan biosynthesis	2/623	23/6648	0.649072331	0.999999991	ENSBTAG00000000459/ENSBTAG00000017656	POMGNT2/ST3GAL3	bta:497030/bta:444859	2	1	ENSBTAG00000000459	1	ENSBTAG00000017656
bta05033	Nicotine addiction	2/623	23/6648	0.649072331	0.999999991	ENSBTAG00000023369/ENSBTAG00000014056	GRIN2D/CHRNA6	bta:618181/bta:539113	2	2	ENSBTAG00000023369/ENSBTAG00000014056	0
bta05170	Human immunodeficiency virus 1 infection	19/623	216/6648	0.650969015	0.999999991	ENSBTAG00000018108/ENSBTAG00000019076/ENSBTAG00000000563/ENSBTAG00000005958/ENSBTAG00000015718/ENSBTAG00000017788/ENSBTAG00000002296/ENSBTAG00000017582/ENSBTAG00000003111/ENSBTAG00000002767/ENSBTAG00000003762/ENSBTAG00000007755/ENSBTAG00000002313/ENSBTAG00000019525/ENSBTAG00000038536/ENSBTAG00000011529/ENSBTAG00000025928/ENSBTAG00000025471/ENSBTAG00000054600	PXN/PAK6/MYD88/PTK2B/CASP8/AKT3/TMEM173/CHEK1/ATM/GNB4/GNB5/APOBEC3H/ITPR2/PPP3CB/-/ATR/-/TNF/-	bta:517456/bta:539224/bta:444881/bta:541008/bta:507481/bta:100137872/bta:533661/bta:513678/bta:526824/bta:525962/bta:535365/bta:504505/bta:281878/bta:790867/bta:616948/bta:504869/bta:523244/bta:280943/bta:282152	19	6	ENSBTAG00000018108/ENSBTAG00000019076/ENSBTAG00000000563/ENSBTAG00000005958/ENSBTAG00000015718/ENSBTAG00000003762	13	ENSBTAG00000017788/ENSBTAG00000002296/ENSBTAG00000017582/ENSBTAG00000003111/ENSBTAG00000002767/ENSBTAG00000007755/ENSBTAG00000002313/ENSBTAG00000019525/ENSBTAG00000038536/ENSBTAG00000011529/ENSBTAG00000025928/ENSBTAG00000025471/ENSBTAG00000054600
bta05034	Alcoholism	14/623	161/6648	0.657327192	0.999999991	ENSBTAG00000031886/ENSBTAG00000015131/ENSBTAG00000018909/ENSBTAG00000011849/ENSBTAG00000016105/ENSBTAG00000006143/ENSBTAG00000002767/ENSBTAG00000054340/ENSBTAG00000003762/ENSBTAG00000017764/ENSBTAG00000001163/ENSBTAG00000023369/ENSBTAG00000031767/ENSBTAG00000017016	HIST1H2BB/SLC29A1/CREB5/HDAC2/H2AFY/CREB3L1/GNB4/-/GNB5/HDAC4/H2AFY2/GRIN2D/-/H3F3C	bta:615043/bta:510932/bta:534129/bta:407223/bta:532990/bta:513105/bta:525962/bta:530773/bta:535365/bta:517559/bta:537167/bta:618181/bta:616800/bta:512741	14	2	ENSBTAG00000003762/ENSBTAG00000023369	12	ENSBTAG00000031886/ENSBTAG00000015131/ENSBTAG00000018909/ENSBTAG00000011849/ENSBTAG00000016105/ENSBTAG00000006143/ENSBTAG00000002767/ENSBTAG00000054340/ENSBTAG00000017764/ENSBTAG00000001163/ENSBTAG00000031767/ENSBTAG00000017016
bta05032	Morphine addiction	5/623	59/6648	0.659695722	0.999999991	ENSBTAG00000002767/ENSBTAG00000003762/ENSBTAG00000020485/ENSBTAG00000016629/ENSBTAG00000000494	GNB4/GNB5/ARRB1/ADCY9/PDE4D	bta:525962/bta:535365/bta:281637/bta:525482/bta:539556	5	2	ENSBTAG00000003762/ENSBTAG00000016629	3	ENSBTAG00000002767/ENSBTAG00000020485/ENSBTAG00000000494
bta05203	Viral carcinogenesis	18/623	206/6648	0.660106954	0.999999991	ENSBTAG00000016649/ENSBTAG00000001069/ENSBTAG00000031886/ENSBTAG00000008353/ENSBTAG00000018108/ENSBTAG00000018909/ENSBTAG00000011541/ENSBTAG00000011849/ENSBTAG00000004906/ENSBTAG00000015718/ENSBTAG00000012777/ENSBTAG00000047680/ENSBTAG00000006143/ENSBTAG00000017582/ENSBTAG00000054340/ENSBTAG00000017764/ENSBTAG00000008703/ENSBTAG00000019293	CCND2/TP53/HIST1H2BB/CDKN1A/PXN/CREB5/RBL1/HDAC2/CCNE2/CASP8/SRF/IRF7/CREB3L1/CHEK1/-/HDAC4/EIF2AK2/EGR3	bta:615414/bta:281542/bta:615043/bta:513497/bta:517456/bta:534129/bta:524870/bta:407223/bta:538436/bta:507481/bta:533039/bta:100125591/bta:513105/bta:513678/bta:530773/bta:517559/bta:347700/bta:526233	18	6	ENSBTAG00000016649/ENSBTAG00000008353/ENSBTAG00000018108/ENSBTAG00000015718/ENSBTAG00000012777/ENSBTAG00000047680	12	ENSBTAG00000001069/ENSBTAG00000031886/ENSBTAG00000018909/ENSBTAG00000011541/ENSBTAG00000011849/ENSBTAG00000004906/ENSBTAG00000006143/ENSBTAG00000017582/ENSBTAG00000054340/ENSBTAG00000017764/ENSBTAG00000008703/ENSBTAG00000019293
bta00130	Ubiquinone and other terpenoid-quinone biosynthesis	1/623	11/6648	0.661503245	0.999999991	ENSBTAG00000020632	NQO1	bta:519632	1	1	ENSBTAG00000020632	0
bta00514	Other types of O-glycan biosynthesis	3/623	36/6648	0.669036937	0.999999991	ENSBTAG00000016845/ENSBTAG00000017656/ENSBTAG00000040361	GALNT7/ST3GAL3/LFNG	bta:524529/bta:444859/bta:516209	3	0		3	ENSBTAG00000016845/ENSBTAG00000017656/ENSBTAG00000040361
bta04392	Hippo signaling pathway - multiple species	2/623	24/6648	0.6722921	0.999999991	ENSBTAG00000016349/ENSBTAG00000011935	TEAD2/RASSF6	bta:100125315/bta:520101	2	0		2	ENSBTAG00000016349/ENSBTAG00000011935
bta05322	Systemic lupus erythematosus	9/623	106/6648	0.672329248	0.999999991	ENSBTAG00000031886/ENSBTAG00000016105/ENSBTAG00000054340/ENSBTAG00000008612/ENSBTAG00000001163/ENSBTAG00000031767/ENSBTAG00000004840/ENSBTAG00000017016/ENSBTAG00000025471	HIST1H2BB/H2AFY/-/C1R/H2AFY2/-/C1S/H3F3C/TNF	bta:615043/bta:532990/bta:530773/bta:511581/bta:537167/bta:616800/bta:767827/bta:512741/bta:280943	9	0		9	ENSBTAG00000031886/ENSBTAG00000016105/ENSBTAG00000054340/ENSBTAG00000008612/ENSBTAG00000001163/ENSBTAG00000031767/ENSBTAG00000004840/ENSBTAG00000017016/ENSBTAG00000025471
bta05218	Melanoma	5/623	60/6648	0.674431415	0.999999991	ENSBTAG00000003971/ENSBTAG00000001069/ENSBTAG00000008353/ENSBTAG00000014400/ENSBTAG00000017788	E2F1/TP53/CDKN1A/E2F2/AKT3	bta:535369/bta:281542/bta:513497/bta:617024/bta:100137872	5	1	ENSBTAG00000008353	4	ENSBTAG00000003971/ENSBTAG00000001069/ENSBTAG00000014400/ENSBTAG00000017788
bta04068	FoxO signaling pathway	10/623	119/6648	0.689009786	0.999999991	ENSBTAG00000017804/ENSBTAG00000016649/ENSBTAG00000008353/ENSBTAG00000039552/ENSBTAG00000014921/ENSBTAG00000017788/ENSBTAG00000003111/ENSBTAG00000025853/ENSBTAG00000052504/ENSBTAG00000018994	BNIP3/CCND2/CDKN1A/PLK4/IL6/AKT3/ATM/HOMER1/KLF2/TNFSF10	bta:615342/bta:615414/bta:513497/bta:514405/bta:280826/bta:100137872/bta:526824/bta:535311/bta:520939/bta:507215	10	6	ENSBTAG00000017804/ENSBTAG00000016649/ENSBTAG00000008353/ENSBTAG00000025853/ENSBTAG00000052504/ENSBTAG00000018994	4	ENSBTAG00000039552/ENSBTAG00000014921/ENSBTAG00000017788/ENSBTAG00000003111
bta05214	Glioma	6/623	73/6648	0.691996407	0.999999991	ENSBTAG00000003971/ENSBTAG00000001069/ENSBTAG00000008353/ENSBTAG00000014400/ENSBTAG00000017788/ENSBTAG00000000783	E2F1/TP53/CDKN1A/E2F2/AKT3/TGFA	bta:535369/bta:281542/bta:513497/bta:617024/bta:100137872/bta:540388	6	2	ENSBTAG00000008353/ENSBTAG00000000783	4	ENSBTAG00000003971/ENSBTAG00000001069/ENSBTAG00000014400/ENSBTAG00000017788
bta04670	Leukocyte transendothelial migration	8/623	97/6648	0.700152314	0.999999991	ENSBTAG00000020676/ENSBTAG00000018108/ENSBTAG00000013148/ENSBTAG00000005958/ENSBTAG00000052670/ENSBTAG00000003176/ENSBTAG00000039820/ENSBTAG00000049560	MMP9/PXN/CLDN1/PTK2B/CD99L2/JAM3/CLDN8/-	bta:282871/bta:517456/bta:414922/bta:541008/bta:613644/bta:513412/bta:538761/bta:281839	8	2	ENSBTAG00000018108/ENSBTAG00000005958	6	ENSBTAG00000020676/ENSBTAG00000013148/ENSBTAG00000052670/ENSBTAG00000003176/ENSBTAG00000039820/ENSBTAG00000049560
bta05168	Herpes simplex virus 1 infection	41/623	469/6648	0.710216174	0.999999991	ENSBTAG00000001069/ENSBTAG00000008527/ENSBTAG00000014921/ENSBTAG00000000563/novel.398/ENSBTAG00000015718/ENSBTAG00000008142/ENSBTAG00000053649/ENSBTAG00000047680/ENSBTAG00000017788/ENSBTAG00000008441/novel.62/ENSBTAG00000002296/novel.400/ENSBTAG00000003366/ENSBTAG00000011596/novel.56/ENSBTAG00000017836/ENSBTAG00000008703/novel.18/ENSBTAG00000000868/ENSBTAG00000054476/ENSBTAG00000037882/novel.866/…	TP53/SRSF6/IL6/MYD88/-/CASP8/IFIH1/CCL5/IRF7/AKT3/SOCS3/-/TMEM173/-/DDX58/SRSF5/-/ZFP57/EIF2AK2/-/ZFP1/-/ZNF584/-/ZNF311/IL1B/ZFP30/PILRA/-/-/-/-/ZNF713/-/-/-/-/-/TNF/-/-	bta:281542/bta:507828/bta:280826/bta:444881/bta:519309/bta:507481/bta:535490/bta:327712/bta:100125591/bta:100137872/bta:282081/bta:519309/bta:533661/bta:519309/bta:504760/bta:510474/bta:100138479/bta:786262/bta:347700/bta:100138479/bta:513942/bta:519309/bta:531064/bta:615581/bta:507236/bta:281251/bta:100124429/bta:100137734/bta:519309/bta:519309/bta:507689/bta:519309/bta:100126443/bta:519309/bta:…	41	10	ENSBTAG00000000563/novel.398/ENSBTAG00000015718/ENSBTAG00000047680/ENSBTAG00000008441/ENSBTAG00000037882/novel.866/novel.81/ENSBTAG00000050072/novel.237	31	ENSBTAG00000001069/ENSBTAG00000008527/ENSBTAG00000014921/ENSBTAG00000008142/ENSBTAG00000053649/ENSBTAG00000017788/novel.62/ENSBTAG00000002296/novel.400/ENSBTAG00000003366/ENSBTAG00000011596/novel.56/ENSBTAG00000017836/ENSBTAG00000008703/novel.18/ENSBTAG00000000868/ENSBTAG00000054476/ENSBTAG00000008349/ENSBTAG00000001321/ENSBTAG00000051435/ENSBTAG00000001066/novel.325/novel.538/ENSBTAG00000049783/…
bta00270	Cysteine and methionine metabolism	4/623	51/6648	0.717021228	0.999999991	ENSBTAG00000002736/ENSBTAG00000015571/ENSBTAG00000012251/ENSBTAG00000013960	DNMT1/GCLC/MTR/PSAT1	bta:281119/bta:512468/bta:280869/bta:533044	4	2	ENSBTAG00000015571/ENSBTAG00000013960	2	ENSBTAG00000002736/ENSBTAG00000012251
bta04530	Tight junction	12/623	145/6648	0.718064394	0.999999991	ENSBTAG00000040507/ENSBTAG00000017564/ENSBTAG00000013148/ENSBTAG00000051530/ENSBTAG00000003176/ENSBTAG00000048631/ENSBTAG00000039820/ENSBTAG00000020598/ENSBTAG00000003049/ENSBTAG00000030973/ENSBTAG00000047319/ENSBTAG00000043961	-/CGN/CLDN1/CRB3/JAM3/-/CLDN8/PPP2R2C/MICALL2/TUBA1D/-/MPDZ	bta:522521/bta:533725/bta:414922/bta:787466/bta:513412/bta:536517/bta:538761/bta:782110/bta:510644/bta:535605/bta:515181/bta:536863	12	3	ENSBTAG00000040507/ENSBTAG00000051530/ENSBTAG00000020598	9	ENSBTAG00000017564/ENSBTAG00000013148/ENSBTAG00000003176/ENSBTAG00000048631/ENSBTAG00000039820/ENSBTAG00000003049/ENSBTAG00000030973/ENSBTAG00000047319/ENSBTAG00000043961
bta00564	Glycerophospholipid metabolism	7/623	87/6648	0.719069608	0.999999991	ENSBTAG00000004018/ENSBTAG00000007954/ENSBTAG00000007512/ENSBTAG00000001868/ENSBTAG00000045787/ENSBTAG00000011640/ENSBTAG00000001139	DGKA/CDIPT/PLA2G15/PCYT2/CDS1/PLPP3/ACHE	bta:506348/bta:515135/bta:282271/bta:510274/bta:100336936/bta:617707/bta:540446	7	5	ENSBTAG00000007954/ENSBTAG00000007512/ENSBTAG00000001868/ENSBTAG00000045787/ENSBTAG00000001139	2	ENSBTAG00000004018/ENSBTAG00000011640
bta05210	Colorectal cancer	7/623	87/6648	0.719069608	0.999999991	ENSBTAG00000001069/ENSBTAG00000002742/ENSBTAG00000008353/ENSBTAG00000008409/ENSBTAG00000017788/ENSBTAG00000000783/ENSBTAG00000021574	TP53/MSH2/CDKN1A/MYC/AKT3/TGFA/TCF7L2	bta:281542/bta:533115/bta:513497/bta:511077/bta:100137872/bta:540388/bta:540481	7	2	ENSBTAG00000008353/ENSBTAG00000000783	5	ENSBTAG00000001069/ENSBTAG00000002742/ENSBTAG00000008409/ENSBTAG00000017788/ENSBTAG00000021574
bta04614	Renin-angiotensin system	1/623	13/6648	0.722072871	0.999999991	ENSBTAG00000016903	NLN	bta:538650	1	0		1	ENSBTAG00000016903
bta04211	Longevity regulating pathway	6/623	77/6648	0.740591511	0.999999991	ENSBTAG00000001069/ENSBTAG00000018909/ENSBTAG00000017788/ENSBTAG00000006143/ENSBTAG00000016629/ENSBTAG00000001333	TP53/CREB5/AKT3/CREB3L1/ADCY9/PPARG	bta:281542/bta:534129/bta:100137872/bta:513105/bta:525482/bta:281993	6	1	ENSBTAG00000016629	5	ENSBTAG00000001069/ENSBTAG00000018909/ENSBTAG00000017788/ENSBTAG00000006143/ENSBTAG00000001333
bta04971	Gastric acid secretion	4/623	53/6648	0.74509468	0.999999991	ENSBTAG00000008766/ENSBTAG00000002313/ENSBTAG00000017733/ENSBTAG00000016629	SLC9A1/ITPR2/CA2/ADCY9	bta:317654/bta:281878/bta:280740/bta:525482	4	3	ENSBTAG00000008766/ENSBTAG00000017733/ENSBTAG00000016629	1	ENSBTAG00000002313
bta00770	Pantothenate and CoA biosynthesis	1/623	14/6648	0.748169118	0.999999991	ENSBTAG00000020196	ENPP3	bta:529405	1	0		1	ENSBTAG00000020196
bta05310	Asthma	1/623	14/6648	0.748169118	0.999999991	ENSBTAG00000025471	TNF	bta:280943	1	0		1	ENSBTAG00000025471
bta04672	Intestinal immune network for IgA production	2/623	28/6648	0.752897853	0.999999991	ENSBTAG00000014921/ENSBTAG00000011563	IL6/TNFSF13B	bta:280826/bta:504507	2	0		2	ENSBTAG00000014921/ENSBTAG00000011563
bta04728	Dopaminergic synapse	9/623	114/6648	0.75363997	0.999999991	ENSBTAG00000018909/ENSBTAG00000017788/ENSBTAG00000006143/ENSBTAG00000002767/ENSBTAG00000003762/ENSBTAG00000002313/ENSBTAG00000019525/ENSBTAG00000020598/ENSBTAG00000020485	CREB5/AKT3/CREB3L1/GNB4/GNB5/ITPR2/PPP3CB/PPP2R2C/ARRB1	bta:534129/bta:100137872/bta:513105/bta:525962/bta:535365/bta:281878/bta:790867/bta:782110/bta:281637	9	2	ENSBTAG00000003762/ENSBTAG00000020598	7	ENSBTAG00000018909/ENSBTAG00000017788/ENSBTAG00000006143/ENSBTAG00000002767/ENSBTAG00000002313/ENSBTAG00000019525/ENSBTAG00000020485
bta04142	Lysosome	10/623	126/6648	0.755519162	0.999999991	ENSBTAG00000015195/ENSBTAG00000005674/ENSBTAG00000012442/ENSBTAG00000000483/ENSBTAG00000007512/ENSBTAG00000010740/ENSBTAG00000050859/ENSBTAG00000018000/ENSBTAG00000017085/ENSBTAG00000017201	NPC1/NEU1/CTSB/HYAL1/PLA2G15/CLTB/-/-/AGA/AP4S1	bta:286772/bta:505554/bta:281105/bta:515397/bta:282271/bta:281698/bta:550622/bta:504799/bta:511345/bta:618267	10	8	ENSBTAG00000015195/ENSBTAG00000005674/ENSBTAG00000012442/ENSBTAG00000000483/ENSBTAG00000007512/ENSBTAG00000010740/ENSBTAG00000050859/ENSBTAG00000018000	2	ENSBTAG00000017085/ENSBTAG00000017201
bta04012	ErbB signaling pathway	6/623	79/6648	0.762733453	0.999999991	ENSBTAG00000008353/ENSBTAG00000008409/ENSBTAG00000019076/ENSBTAG00000017788/ENSBTAG00000000783/ENSBTAG00000021766	CDKN1A/MYC/PAK6/AKT3/TGFA/HBEGF	bta:513497/bta:511077/bta:539224/bta:100137872/bta:540388/bta:522921	6	4	ENSBTAG00000008353/ENSBTAG00000019076/ENSBTAG00000000783/ENSBTAG00000021766	2	ENSBTAG00000008409/ENSBTAG00000017788
bta00410	beta-Alanine metabolism	2/623	29/6648	0.770174534	0.999999991	ENSBTAG00000039161/ENSBTAG00000004038	ALDH3A2/ABAT	bta:513967/bta:280969	2	1	ENSBTAG00000004038	1	ENSBTAG00000039161
bta00561	Glycerolipid metabolism	4/623	55/6648	0.770995811	0.999999991	ENSBTAG00000004018/ENSBTAG00000048916/ENSBTAG00000039161/ENSBTAG00000011640	DGKA/LIPG/ALDH3A2/PLPP3	bta:506348/bta:509808/bta:513967/bta:617707	4	1	ENSBTAG00000048916	3	ENSBTAG00000004018/ENSBTAG00000039161/ENSBTAG00000011640
bta04370	VEGF signaling pathway	4/623	55/6648	0.770995811	0.999999991	ENSBTAG00000016532/ENSBTAG00000018108/ENSBTAG00000017788/ENSBTAG00000019525	MAPKAPK3/PXN/AKT3/PPP3CB	bta:615215/bta:517456/bta:100137872/bta:790867	4	2	ENSBTAG00000016532/ENSBTAG00000018108	2	ENSBTAG00000017788/ENSBTAG00000019525
bta05416	Viral myocarditis	4/623	56/6648	0.783150486	0.999999991	ENSBTAG00000015718/ENSBTAG00000008248/ENSBTAG00000014601/ENSBTAG00000049560	CASP8/-/SGCB/-	bta:507481/bta:537655/bta:535372/bta:281839	4	1	ENSBTAG00000015718	3	ENSBTAG00000008248/ENSBTAG00000014601/ENSBTAG00000049560
bta00062	Fatty acid elongation	2/623	30/6648	0.786389438	0.999999991	ENSBTAG00000010564/ENSBTAG00000000087	ELOVL6/HSD17B12	bta:533333/bta:789567	2	2	ENSBTAG00000010564/ENSBTAG00000000087	0
bta04140	Autophagy - animal	11/623	142/6648	0.78953521	0.999999991	ENSBTAG00000017804/ENSBTAG00000012442/ENSBTAG00000005504/ENSBTAG00000020760/ENSBTAG00000000163/ENSBTAG00000015591/ENSBTAG00000010727/ENSBTAG00000017788/ENSBTAG00000010998/ENSBTAG00000048514/ENSBTAG00000054600	BNIP3/CTSB/TP53INP2/SNAP29/DDIT4/SQSTM1/ATG4D/AKT3/CFLAR/-/-	bta:615342/bta:281105/bta:511340/bta:532261/bta:529235/bta:338045/bta:615657/bta:100137872/bta:497199/bta:338045/bta:282152	11	9	ENSBTAG00000017804/ENSBTAG00000012442/ENSBTAG00000005504/ENSBTAG00000020760/ENSBTAG00000000163/ENSBTAG00000015591/ENSBTAG00000010727/ENSBTAG00000010998/ENSBTAG00000048514	2	ENSBTAG00000017788/ENSBTAG00000054600
bta00340	Histidine metabolism	1/623	16/6648	0.793250379	0.999999991	ENSBTAG00000039161	ALDH3A2	bta:513967	1	0		1	ENSBTAG00000039161
bta00532	Glycosaminoglycan biosynthesis - chondroitin sulfate / dermatan sulfate	1/623	16/6648	0.793250379	0.999999991	ENSBTAG00000005523	XYLT1	bta:541295	1	1	ENSBTAG00000005523	0
bta04960	Aldosterone-regulated sodium reabsorption	2/623	31/6648	0.801589485	0.999999991	ENSBTAG00000009223/ENSBTAG00000009828	SFN/FXYD2	bta:528453/bta:281773	2	2	ENSBTAG00000009223/ENSBTAG00000009828	0
bta04726	Serotonergic synapse	6/623	83/6648	0.802770929	0.999999991	ENSBTAG00000002767/ENSBTAG00000003762/ENSBTAG00000051542/ENSBTAG00000002313/ENSBTAG00000016097/ENSBTAG00000006716	GNB4/GNB5/-/ITPR2/CACNA1F/PTGS1	bta:525962/bta:535365/bta:530929/bta:281878/bta:509779/bta:282022	6	3	ENSBTAG00000003762/ENSBTAG00000051542/ENSBTAG00000016097	3	ENSBTAG00000002767/ENSBTAG00000002313/ENSBTAG00000006716
bta04750	Inflammatory mediator regulation of TRP channels	6/623	83/6648	0.802770929	0.999999991	ENSBTAG00000051542/ENSBTAG00000002313/ENSBTAG00000000020/ENSBTAG00000001321/ENSBTAG00000021717/ENSBTAG00000016629	-/ITPR2/TRPV3/IL1B/BDKRB2/ADCY9	bta:530929/bta:281878/bta:523538/bta:281251/bta:532119/bta:525482	6	4	ENSBTAG00000051542/ENSBTAG00000000020/ENSBTAG00000021717/ENSBTAG00000016629	2	ENSBTAG00000002313/ENSBTAG00000001321
bta00970	Aminoacyl-tRNA biosynthesis	3/623	45/6648	0.807089644	0.999999991	ENSBTAG00000012962/ENSBTAG00000004358/ENSBTAG00000045593	SARS/DARS2/EARS2	bta:281476/bta:538772/bta:100300732	3	1	ENSBTAG00000012962	2	ENSBTAG00000004358/ENSBTAG00000045593
bta03020	RNA polymerase	2/623	32/6648	0.815822137	0.999999991	ENSBTAG00000008642/ENSBTAG00000033252	POLR1D/-	bta:539061/bta:539061	2	2	ENSBTAG00000008642/ENSBTAG00000033252	0
bta04713	Circadian entrainment	5/623	72/6648	0.817727064	0.999999991	ENSBTAG00000002767/ENSBTAG00000003762/ENSBTAG00000023369/ENSBTAG00000009835/ENSBTAG00000016629	GNB4/GNB5/GRIN2D/CACNA1G/ADCY9	bta:525962/bta:535365/bta:618181/bta:282411/bta:525482	5	4	ENSBTAG00000003762/ENSBTAG00000023369/ENSBTAG00000009835/ENSBTAG00000016629	1	ENSBTAG00000002767
bta05100	Bacterial invasion of epithelial cells	5/623	72/6648	0.817727064	0.999999991	ENSBTAG00000018108/ENSBTAG00000008300/ENSBTAG00000010740/ENSBTAG00000001286/ENSBTAG00000031890	PXN/FN1/CLTB/ELMO3/DOCK1	bta:517456/bta:280794/bta:281698/bta:525427/bta:537203	5	2	ENSBTAG00000018108/ENSBTAG00000010740	3	ENSBTAG00000008300/ENSBTAG00000001286/ENSBTAG00000031890
bta05132	Salmonella infection	18/623	231/6648	0.829284508	0.999999991	ENSBTAG00000020359/ENSBTAG00000008409/ENSBTAG00000014921/ENSBTAG00000000563/ENSBTAG00000051588/ENSBTAG00000015718/ENSBTAG00000011567/ENSBTAG00000017788/ENSBTAG00000013676/ENSBTAG00000047461/ENSBTAG00000021574/ENSBTAG00000003326/ENSBTAG00000001321/ENSBTAG00000019309/ENSBTAG00000051768/novel.206/ENSBTAG00000025471/ENSBTAG00000018994	PLEKHM1/MYC/IL6/MYD88/-/CASP8/VPS18/AKT3/DYNC2LI1/-/TCF7L2/NAIP/IL1B/-/-/-/TNF/TNFSF10	bta:523424/bta:511077/bta:280826/bta:444881/bta:784541/bta:507481/bta:518781/bta:100137872/bta:507311/bta:512287/bta:540481/bta:539780/bta:281251/bta:512287/bta:539780/bta:512287/bta:280943/bta:507215	18	8	ENSBTAG00000020359/ENSBTAG00000000563/ENSBTAG00000051588/ENSBTAG00000015718/ENSBTAG00000011567/ENSBTAG00000003326/ENSBTAG00000051768/ENSBTAG00000018994	10	ENSBTAG00000008409/ENSBTAG00000014921/ENSBTAG00000017788/ENSBTAG00000013676/ENSBTAG00000047461/ENSBTAG00000021574/ENSBTAG00000001321/ENSBTAG00000019309/novel.206/ENSBTAG00000025471
bta01210	2-Oxocarboxylic acid metabolism	1/623	18/6648	0.830272074	0.999999991	ENSBTAG00000050967	-	bta:508929	1	0		1	ENSBTAG00000050967
bta04977	Vitamin digestion and absorption	1/623	18/6648	0.830272074	0.999999991	ENSBTAG00000006832	SLC5A6	bta:516021	1	1	ENSBTAG00000006832	0
bta05135	Yersinia infection	9/623	125/6648	0.840807761	0.999999991	ENSBTAG00000018108/ENSBTAG00000008300/ENSBTAG00000014921/ENSBTAG00000000563/ENSBTAG00000005958/ENSBTAG00000017788/ENSBTAG00000031890/ENSBTAG00000001321/ENSBTAG00000025471	PXN/FN1/IL6/MYD88/PTK2B/AKT3/DOCK1/IL1B/TNF	bta:517456/bta:280794/bta:280826/bta:444881/bta:541008/bta:100137872/bta:537203/bta:281251/bta:280943	9	3	ENSBTAG00000018108/ENSBTAG00000000563/ENSBTAG00000005958	6	ENSBTAG00000008300/ENSBTAG00000014921/ENSBTAG00000017788/ENSBTAG00000031890/ENSBTAG00000001321/ENSBTAG00000025471
bta00531	Glycosaminoglycan degradation	1/623	19/6648	0.846220867	0.999999991	ENSBTAG00000000483	HYAL1	bta:515397	1	1	ENSBTAG00000000483	0
bta00591	Linoleic acid metabolism	1/623	19/6648	0.846220867	0.999999991	ENSBTAG00000051542	-	bta:530929	1	1	ENSBTAG00000051542	0
bta04660	T cell receptor signaling pathway	6/623	89/6648	0.852743277	0.999999991	ENSBTAG00000013705/ENSBTAG00000019076/ENSBTAG00000017788/ENSBTAG00000019525/ENSBTAG00000025471/ENSBTAG00000014698	NFKBIE/PAK6/AKT3/PPP3CB/TNF/CARD11	bta:506727/bta:539224/bta:100137872/bta:790867/bta:280943/bta:515377	6	3	ENSBTAG00000013705/ENSBTAG00000019076/ENSBTAG00000014698	3	ENSBTAG00000017788/ENSBTAG00000019525/ENSBTAG00000025471
bta04917	Prolactin signaling pathway	4/623	63/6648	0.854393258	0.999999991	ENSBTAG00000016649/ENSBTAG00000017788/ENSBTAG00000008441/ENSBTAG00000004386	CCND2/AKT3/SOCS3/SOCS1	bta:615414/bta:100137872/bta:282081/bta:518795	4	3	ENSBTAG00000016649/ENSBTAG00000008441/ENSBTAG00000004386	1	ENSBTAG00000017788
bta01521	EGFR tyrosine kinase inhibitor resistance	5/623	77/6648	0.860210658	0.999999991	ENSBTAG00000014921/ENSBTAG00000017788/ENSBTAG00000000783/ENSBTAG00000019964/ENSBTAG00000054600	IL6/AKT3/TGFA/GAS6/-	bta:280826/bta:100137872/bta:540388/bta:504526/bta:282152	5	1	ENSBTAG00000000783	4	ENSBTAG00000014921/ENSBTAG00000017788/ENSBTAG00000019964/ENSBTAG00000054600
bta04612	Antigen processing and presentation	4/623	64/6648	0.862748986	0.999999991	ENSBTAG00000012442/ENSBTAG00000020649/ENSBTAG00000025441/ENSBTAG00000025471	CTSB/CIITA/HSPA1A/TNF	bta:281105/bta:508720/bta:282254/bta:280943	4	2	ENSBTAG00000012442/ENSBTAG00000025441	2	ENSBTAG00000020649/ENSBTAG00000025471
bta05221	Acute myeloid leukemia	4/623	64/6648	0.862748986	0.999999991	ENSBTAG00000008409/ENSBTAG00000017542/ENSBTAG00000017788/ENSBTAG00000021574	MYC/PPARD/AKT3/TCF7L2	bta:511077/bta:353106/bta:100137872/bta:540481	4	1	ENSBTAG00000017542	3	ENSBTAG00000008409/ENSBTAG00000017788/ENSBTAG00000021574
bta04912	GnRH signaling pathway	5/623	78/6648	0.867633193	0.999999991	ENSBTAG00000005958/ENSBTAG00000002313/ENSBTAG00000016097/ENSBTAG00000016629/ENSBTAG00000021766	PTK2B/ITPR2/CACNA1F/ADCY9/HBEGF	bta:541008/bta:281878/bta:509779/bta:525482/bta:522921	5	4	ENSBTAG00000005958/ENSBTAG00000016097/ENSBTAG00000016629/ENSBTAG00000021766	1	ENSBTAG00000002313
bta00565	Ether lipid metabolism	2/623	37/6648	0.874116276	0.999999991	ENSBTAG00000005105/ENSBTAG00000011640	PAFAH2/PLPP3	bta:282299/bta:617707	2	1	ENSBTAG00000005105	1	ENSBTAG00000011640
bta04114	Oocyte meiosis	8/623	118/6648	0.875128522	0.999999991	ENSBTAG00000004906/ENSBTAG00000013905/ENSBTAG00000019847/ENSBTAG00000002313/ENSBTAG00000019525/ENSBTAG00000021193/novel.767/ENSBTAG00000016629	CCNE2/SMC3/CPEB2/ITPR2/PPP3CB/FBXO5/-/ADCY9	bta:538436/bta:281729/bta:538880/bta:281878/bta:790867/bta:515080/bta:538880/bta:525482	8	3	ENSBTAG00000019847/novel.767/ENSBTAG00000016629	5	ENSBTAG00000004906/ENSBTAG00000013905/ENSBTAG00000002313/ENSBTAG00000019525/ENSBTAG00000021193
bta04921	Oxytocin signaling pathway	8/623	118/6648	0.875128522	0.999999991	ENSBTAG00000008353/ENSBTAG00000011434/ENSBTAG00000002313/ENSBTAG00000019525/ENSBTAG00000000082/ENSBTAG00000016097/ENSBTAG00000016629/ENSBTAG00000054931	CDKN1A/NPR2/ITPR2/PPP3CB/KCNJ14/CACNA1F/ADCY9/CACNG4	bta:513497/bta:281357/bta:281878/bta:790867/bta:540740/bta:509779/bta:525482/bta:519331	8	6	ENSBTAG00000008353/ENSBTAG00000011434/ENSBTAG00000000082/ENSBTAG00000016097/ENSBTAG00000016629/ENSBTAG00000054931	2	ENSBTAG00000002313/ENSBTAG00000019525
bta04659	Th17 cell differentiation	6/623	93/6648	0.879924408	0.999999991	ENSBTAG00000013705/ENSBTAG00000014921/ENSBTAG00000007746/ENSBTAG00000019525/ENSBTAG00000001321/ENSBTAG00000026527	NFKBIE/IL6/AHR/PPP3CB/IL1B/-	bta:506727/bta:280826/bta:280714/bta:790867/bta:281251/bta:280714	6	1	ENSBTAG00000013705	5	ENSBTAG00000014921/ENSBTAG00000007746/ENSBTAG00000019525/ENSBTAG00000001321/ENSBTAG00000026527
bta04260	Cardiac muscle contraction	5/623	80/6648	0.881484478	0.999999991	ENSBTAG00000008766/ENSBTAG00000009828/ENSBTAG00000045789/ENSBTAG00000016097/ENSBTAG00000054931	SLC9A1/FXYD2/TNNT2/CACNA1F/CACNG4	bta:317654/bta:281773/bta:286816/bta:509779/bta:519331	5	5	ENSBTAG00000008766/ENSBTAG00000009828/ENSBTAG00000045789/ENSBTAG00000016097/ENSBTAG00000054931	0
bta00513	Various types of N-glycan biosynthesis	2/623	38/6648	0.883517533	0.999999991	ENSBTAG00000024814/ENSBTAG00000017656	B4GALNT4/ST3GAL3	bta:100137759/bta:444859	2	0		2	ENSBTAG00000024814/ENSBTAG00000017656
bta04130	SNARE interactions in vesicular transport	2/623	38/6648	0.883517533	0.999999991	ENSBTAG00000020760/ENSBTAG00000018285	SNAP29/VAMP5	bta:532261/bta:540406	2	1	ENSBTAG00000020760	1	ENSBTAG00000018285
bta00512	Mucin type O-glycan biosynthesis	1/623	22/6648	0.885636104	0.999999991	ENSBTAG00000016845	GALNT7	bta:524529	1	0		1	ENSBTAG00000016845
bta04744	Phototransduction	1/623	22/6648	0.885636104	0.999999991	ENSBTAG00000000354	PDE6G	bta:281977	1	1	ENSBTAG00000000354	0
bta05140	Leishmaniasis	4/623	68/6648	0.89218546	0.999999991	ENSBTAG00000000563/ENSBTAG00000010349/ENSBTAG00000001321/ENSBTAG00000025471	MYD88/IL1A/IL1B/TNF	bta:444881/bta:281250/bta:281251/bta:280943	4	1	ENSBTAG00000000563	3	ENSBTAG00000010349/ENSBTAG00000001321/ENSBTAG00000025471
bta03060	Protein export	1/623	23/6648	0.896389003	0.999999991	ENSBTAG00000004937	SEC61A1	bta:505064	1	1	ENSBTAG00000004937	0
bta04071	Sphingolipid signaling pathway	7/623	109/6648	0.896436555	0.999999991	ENSBTAG00000001069/ENSBTAG00000017788/ENSBTAG00000016805/ENSBTAG00000003434/ENSBTAG00000020598/ENSBTAG00000006987/ENSBTAG00000025471	TP53/AKT3/SGMS2/CERS4/PPP2R2C/CERS3/TNF	bta:281542/bta:100137872/bta:520954/bta:505233/bta:782110/bta:614354/bta:280943	7	4	ENSBTAG00000016805/ENSBTAG00000003434/ENSBTAG00000020598/ENSBTAG00000006987	3	ENSBTAG00000001069/ENSBTAG00000017788/ENSBTAG00000025471
bta04010	MAPK signaling pathway	19/623	259/6648	0.898708844	0.999999991	ENSBTAG00000001069/ENSBTAG00000016532/ENSBTAG00000008409/ENSBTAG00000000563/ENSBTAG00000000815/ENSBTAG00000012777/ENSBTAG00000017788/ENSBTAG00000000783/ENSBTAG00000010349/ENSBTAG00000019525/ENSBTAG00000019940/ENSBTAG00000020485/ENSBTAG00000001321/ENSBTAG00000017103/ENSBTAG00000009835/ENSBTAG00000016097/ENSBTAG00000025441/ENSBTAG00000025471/ENSBTAG00000054931	TP53/MAPKAPK3/MYC/MYD88/EPHA2/SRF/AKT3/TGFA/IL1A/PPP3CB/RASGRF1/ARRB1/IL1B/MAP3K13/CACNA1G/CACNA1F/HSPA1A/TNF/CACNG4	bta:281542/bta:615215/bta:511077/bta:444881/bta:512798/bta:533039/bta:100137872/bta:540388/bta:281250/bta:790867/bta:520039/bta:281637/bta:281251/bta:505369/bta:282411/bta:509779/bta:282254/bta:280943/bta:519331	19	11	ENSBTAG00000016532/ENSBTAG00000000563/ENSBTAG00000000815/ENSBTAG00000012777/ENSBTAG00000000783/ENSBTAG00000019940/ENSBTAG00000017103/ENSBTAG00000009835/ENSBTAG00000016097/ENSBTAG00000025441/ENSBTAG00000054931	8	ENSBTAG00000001069/ENSBTAG00000008409/ENSBTAG00000017788/ENSBTAG00000010349/ENSBTAG00000019525/ENSBTAG00000020485/ENSBTAG00000001321/ENSBTAG00000025471
bta04810	Regulation of actin cytoskeleton	13/623	186/6648	0.900109836	0.999999991	ENSBTAG00000019929/ENSBTAG00000018108/ENSBTAG00000008300/ENSBTAG00000019076/ENSBTAG00000016525/ENSBTAG00000004541/ENSBTAG00000008766/ENSBTAG00000031890/ENSBTAG00000012443/ENSBTAG00000048631/ENSBTAG00000020199/ENSBTAG00000003709/ENSBTAG00000021717	ITGAV/PXN/FN1/PAK6/ITGA1/LPAR5/SLC9A1/DOCK1/DIAPH3/-/F2R/ITGB8/BDKRB2	bta:281875/bta:517456/bta:280794/bta:539224/bta:535951/bta:507598/bta:317654/bta:537203/bta:525628/bta:536517/bta:526585/bta:536286/bta:532119	13	5	ENSBTAG00000018108/ENSBTAG00000019076/ENSBTAG00000004541/ENSBTAG00000008766/ENSBTAG00000021717	8	ENSBTAG00000019929/ENSBTAG00000008300/ENSBTAG00000016525/ENSBTAG00000031890/ENSBTAG00000012443/ENSBTAG00000048631/ENSBTAG00000020199/ENSBTAG00000003709
bta03022	Basal transcription factors	2/623	40/6648	0.90040059	0.999999991	ENSBTAG00000009780/ENSBTAG00000006212	GTF2I/GTF2IRD1	bta:534669/bta:507792	2	0		2	ENSBTAG00000009780/ENSBTAG00000006212
bta04270	Vascular smooth muscle contraction	6/623	97/6648	0.902760788	0.999999991	ENSBTAG00000011434/ENSBTAG00000013953/ENSBTAG00000008096/ENSBTAG00000002313/ENSBTAG00000016097/ENSBTAG00000016629	NPR2/CALD1/EDN1/ITPR2/CACNA1F/ADCY9	bta:281357/bta:281660/bta:281137/bta:281878/bta:509779/bta:525482	6	3	ENSBTAG00000011434/ENSBTAG00000016097/ENSBTAG00000016629	3	ENSBTAG00000013953/ENSBTAG00000008096/ENSBTAG00000002313
bta04080	Neuroactive ligand-receptor interaction	10/623	149/6648	0.902842422	0.999999991	ENSBTAG00000021958/ENSBTAG00000027051/ENSBTAG00000008096/ENSBTAG00000020199/ENSBTAG00000013008/ENSBTAG00000013898/ENSBTAG00000021717/ENSBTAG00000023369/ENSBTAG00000011992/ENSBTAG00000014056	GZMA/PTAFR/EDN1/F2R/PMCH/NPB/BDKRB2/GRIN2D/PTH2R/CHRNA6	bta:539093/bta:518283/bta:281137/bta:526585/bta:508013/bta:280880/bta:532119/bta:618181/bta:524064/bta:539113	10	5	ENSBTAG00000027051/ENSBTAG00000013898/ENSBTAG00000021717/ENSBTAG00000023369/ENSBTAG00000014056	5	ENSBTAG00000021958/ENSBTAG00000008096/ENSBTAG00000020199/ENSBTAG00000013008/ENSBTAG00000011992
bta04540	Gap junction	4/623	71/6648	0.910484738	0.999999991	ENSBTAG00000002313/ENSBTAG00000021013/ENSBTAG00000030973/ENSBTAG00000016629	ITPR2/TUBB4A/TUBA1D/ADCY9	bta:281878/bta:540236/bta:535605/bta:525482	4	2	ENSBTAG00000021013/ENSBTAG00000016629	2	ENSBTAG00000002313/ENSBTAG00000030973
bta04662	B cell receptor signaling pathway	4/623	72/6648	0.915941072	0.999999991	ENSBTAG00000013705/ENSBTAG00000017788/ENSBTAG00000019525/ENSBTAG00000014698	NFKBIE/AKT3/PPP3CB/CARD11	bta:506727/bta:100137872/bta:790867/bta:515377	4	2	ENSBTAG00000013705/ENSBTAG00000014698	2	ENSBTAG00000017788/ENSBTAG00000019525
bta04720	Long-term potentiation	3/623	58/6648	0.918948758	0.999999991	ENSBTAG00000002313/ENSBTAG00000019525/ENSBTAG00000023369	ITPR2/PPP3CB/GRIN2D	bta:281878/bta:790867/bta:618181	3	1	ENSBTAG00000023369	2	ENSBTAG00000002313/ENSBTAG00000019525
bta00790	Folate biosynthesis	1/623	26/6648	0.922960091	0.999999991	ENSBTAG00000012252	MOCOS	bta:281226	1	0		1	ENSBTAG00000012252
bta04658	Th1 and Th2 cell differentiation	4/623	76/6648	0.934911451	0.999999991	ENSBTAG00000013705/ENSBTAG00000044192/ENSBTAG00000019525/ENSBTAG00000043971	NFKBIE/MAF/PPP3CB/NOTCH3	bta:506727/bta:782481/bta:790867/bta:789485	4	2	ENSBTAG00000013705/ENSBTAG00000044192	2	ENSBTAG00000019525/ENSBTAG00000043971
bta04072	Phospholipase D signaling pathway	7/623	118/6648	0.93500704	0.999999991	ENSBTAG00000004018/ENSBTAG00000005958/ENSBTAG00000004541/ENSBTAG00000017788/ENSBTAG00000011640/ENSBTAG00000020199/ENSBTAG00000016629	DGKA/PTK2B/LPAR5/AKT3/PLPP3/F2R/ADCY9	bta:506348/bta:541008/bta:507598/bta:100137872/bta:617707/bta:526585/bta:525482	7	3	ENSBTAG00000005958/ENSBTAG00000004541/ENSBTAG00000016629	4	ENSBTAG00000004018/ENSBTAG00000017788/ENSBTAG00000011640/ENSBTAG00000020199
bta00052	Galactose metabolism	1/623	28/6648	0.936775075	0.999999991	ENSBTAG00000012380	HK1	bta:280817	1	1	ENSBTAG00000012380	0
bta05330	Allograft rejection	1/623	28/6648	0.936775075	0.999999991	ENSBTAG00000025471	TNF	bta:280943	1	0		1	ENSBTAG00000025471
bta04015	Rap1 signaling pathway	11/623	174/6648	0.943824565	0.999999991	ENSBTAG00000002006/ENSBTAG00000000815/ENSBTAG00000004541/ENSBTAG00000001114/ENSBTAG00000017788/ENSBTAG00000019611/ENSBTAG00000048631/ENSBTAG00000020199/ENSBTAG00000003667/ENSBTAG00000000641/ENSBTAG00000016629	THBS1/EPHA2/LPAR5/PRKD3/AKT3/MAGI3/-/F2R/TLN2/SKAP1/ADCY9	bta:281530/bta:512798/bta:507598/bta:538447/bta:100137872/bta:532952/bta:536517/bta:526585/bta:528252/bta:506769/bta:525482	11	3	ENSBTAG00000000815/ENSBTAG00000004541/ENSBTAG00000016629	8	ENSBTAG00000002006/ENSBTAG00000001114/ENSBTAG00000017788/ENSBTAG00000019611/ENSBTAG00000048631/ENSBTAG00000020199/ENSBTAG00000003667/ENSBTAG00000000641
bta00020	Citrate cycle (TCA cycle)	1/623	30/6648	0.94811598	0.999999991	ENSBTAG00000016740	ACLY	bta:511135	1	1	ENSBTAG00000016740	0
bta05320	Autoimmune thyroid disease	1/623	32/6648	0.957425295	0.999999991	ENSBTAG00000025928	-	bta:523244	1	0		1	ENSBTAG00000025928
bta04136	Autophagy - other	1/623	33/6648	0.96143437	0.999999991	ENSBTAG00000010727	ATG4D	bta:615657	1	1	ENSBTAG00000010727	0
bta04914	Progesterone-mediated oocyte maturation	4/623	84/6648	0.961689882	0.999999991	ENSBTAG00000017788/ENSBTAG00000019847/novel.767/ENSBTAG00000016629	AKT3/CPEB2/-/ADCY9	bta:100137872/bta:538880/bta:538880/bta:525482	4	3	ENSBTAG00000019847/novel.767/ENSBTAG00000016629	1	ENSBTAG00000017788
bta04910	Insulin signaling pathway	7/623	128/6648	0.962520293	0.999999991	ENSBTAG00000022058/ENSBTAG00000012380/ENSBTAG00000017788/ENSBTAG00000008441/ENSBTAG00000014831/ENSBTAG00000004386/ENSBTAG00000019554	ACACB/HK1/AKT3/SOCS3/PPP1R3C/SOCS1/FBP2	bta:515338/bta:280817/bta:100137872/bta:282081/bta:539466/bta:518795/bta:514066	7	4	ENSBTAG00000012380/ENSBTAG00000008441/ENSBTAG00000014831/ENSBTAG00000004386	3	ENSBTAG00000022058/ENSBTAG00000017788/ENSBTAG00000019554
bta05235	PD-L1 expression and PD-1 checkpoint pathway in cancer	4/623	86/6648	0.966562059	0.999999991	ENSBTAG00000013705/ENSBTAG00000000563/ENSBTAG00000017788/ENSBTAG00000019525	NFKBIE/MYD88/AKT3/PPP3CB	bta:506727/bta:444881/bta:100137872/bta:790867	4	2	ENSBTAG00000013705/ENSBTAG00000000563	2	ENSBTAG00000017788/ENSBTAG00000019525
bta04120	Ubiquitin mediated proteolysis	9/623	158/6648	0.966884256	0.999999991	ENSBTAG00000022520/ENSBTAG00000005076/ENSBTAG00000008441/ENSBTAG00000027932/ENSBTAG00000026114/ENSBTAG00000004386/ENSBTAG00000016981/ENSBTAG00000007223/novel.874	BRCA1/SYVN1/SOCS3/BIRC6/UBE2F/SOCS1/FBXO4/FBXO2/-	bta:353120/bta:508358/bta:282081/bta:534211/bta:617083/bta:518795/bta:534852/bta:512589/bta:784567	9	5	ENSBTAG00000005076/ENSBTAG00000008441/ENSBTAG00000026114/ENSBTAG00000004386/ENSBTAG00000007223	4	ENSBTAG00000022520/ENSBTAG00000027932/ENSBTAG00000016981/novel.874
bta04723	Retrograde endocannabinoid signaling	6/623	120/6648	0.974233267	0.999999991	ENSBTAG00000021976/ENSBTAG00000002767/ENSBTAG00000003762/ENSBTAG00000002313/ENSBTAG00000016097/ENSBTAG00000016629	NDUFS1/GNB4/GNB5/ITPR2/CACNA1F/ADCY9	bta:288380/bta:525962/bta:535365/bta:281878/bta:509779/bta:525482	6	3	ENSBTAG00000003762/ENSBTAG00000016097/ENSBTAG00000016629	3	ENSBTAG00000021976/ENSBTAG00000002767/ENSBTAG00000002313
bta04664	Fc epsilon RI signaling pathway	2/623	57/6648	0.975154036	0.999999991	ENSBTAG00000017788/ENSBTAG00000025471	AKT3/TNF	bta:100137872/bta:280943	2	0		2	ENSBTAG00000017788/ENSBTAG00000025471
bta04141	Protein processing in endoplasmic reticulum	10/623	179/6648	0.977398851	0.999999991	ENSBTAG00000010322/ENSBTAG00000004937/ENSBTAG00000000434/ENSBTAG00000005970/ENSBTAG00000005076/ENSBTAG00000008703/ENSBTAG00000051880/ENSBTAG00000007223/novel.538/ENSBTAG00000025441	HYOU1/SEC61A1/CRYAB/XBP1/SYVN1/EIF2AK2/-/FBXO2/-/HSPA1A	bta:282295/bta:505064/bta:281719/bta:541236/bta:508358/bta:347700/bta:528862/bta:512589/bta:507689/bta:282254	10	8	ENSBTAG00000010322/ENSBTAG00000004937/ENSBTAG00000000434/ENSBTAG00000005970/ENSBTAG00000005076/ENSBTAG00000051880/ENSBTAG00000007223/ENSBTAG00000025441	2	ENSBTAG00000008703/novel.538
bta04932	Non-alcoholic fatty liver disease (NAFLD)	9/623	166/6648	0.978457104	0.999999991	ENSBTAG00000021976/ENSBTAG00000014921/ENSBTAG00000015718/ENSBTAG00000005970/ENSBTAG00000017788/ENSBTAG00000008441/ENSBTAG00000010349/ENSBTAG00000001321/ENSBTAG00000025471	NDUFS1/IL6/CASP8/XBP1/AKT3/SOCS3/IL1A/IL1B/TNF	bta:288380/bta:280826/bta:507481/bta:541236/bta:100137872/bta:282081/bta:281250/bta:281251/bta:280943	9	3	ENSBTAG00000015718/ENSBTAG00000005970/ENSBTAG00000008441	6	ENSBTAG00000021976/ENSBTAG00000014921/ENSBTAG00000017788/ENSBTAG00000010349/ENSBTAG00000001321/ENSBTAG00000025471
bta03018	RNA degradation	3/623	80/6648	0.9840294	0.999999991	ENSBTAG00000009131/ENSBTAG00000011524/ENSBTAG00000004330	TTC37/XRN1/ENO4	bta:534095/bta:540834/bta:767880	3	0		3	ENSBTAG00000009131/ENSBTAG00000011524/ENSBTAG00000004330
bta05017	Spinocerebellar ataxia	6/623	129/6648	0.985353372	0.999999991	ENSBTAG00000018517/ENSBTAG00000005970/ENSBTAG00000017788/ENSBTAG00000002313/ENSBTAG00000023369/ENSBTAG00000003658	VLDLR/XBP1/AKT3/ITPR2/GRIN2D/RELN	bta:282123/bta:541236/bta:100137872/bta:281878/bta:618181/bta:281450	6	3	ENSBTAG00000018517/ENSBTAG00000005970/ENSBTAG00000023369	3	ENSBTAG00000017788/ENSBTAG00000002313/ENSBTAG00000003658
bta05010	Alzheimer disease	24/623	380/6648	0.989156511	0.999999991	ENSBTAG00000021976/ENSBTAG00000014921/ENSBTAG00000048365/ENSBTAG00000015718/ENSBTAG00000005970/ENSBTAG00000017788/ENSBTAG00000054367/ENSBTAG00000039397/ENSBTAG00000016711/ENSBTAG00000020221/ENSBTAG00000002313/ENSBTAG00000010349/ENSBTAG00000008703/ENSBTAG00000019525/ENSBTAG00000051341/ENSBTAG00000021013/ENSBTAG00000001321/ENSBTAG00000013197/ENSBTAG00000023369/ENSBTAG00000030973/ENSBTAG00000016097/…	NDUFS1/IL6/WNT7B/CASP8/XBP1/AKT3/WNT5B/WNT3A/PPIF/WNT5A/ITPR2/IL1A/EIF2AK2/PPP3CB/FZD9/TUBB4A/IL1B/PSEN2/GRIN2D/TUBA1D/CACNA1F/WNT11/FZD5/TNF	bta:288380/bta:280826/bta:100337066/bta:507481/bta:541236/bta:100137872/bta:508008/bta:522467/bta:414346/bta:530005/bta:281878/bta:281250/bta:347700/bta:790867/bta:521364/bta:540236/bta:281251/bta:282010/bta:618181/bta:535605/bta:509779/bta:613288/bta:538536/bta:280943	24	11	ENSBTAG00000048365/ENSBTAG00000015718/ENSBTAG00000005970/ENSBTAG00000016711/ENSBTAG00000051341/ENSBTAG00000021013/ENSBTAG00000013197/ENSBTAG00000023369/ENSBTAG00000016097/ENSBTAG00000010820/ENSBTAG00000020957	13	ENSBTAG00000021976/ENSBTAG00000014921/ENSBTAG00000017788/ENSBTAG00000054367/ENSBTAG00000039397/ENSBTAG00000020221/ENSBTAG00000002313/ENSBTAG00000010349/ENSBTAG00000008703/ENSBTAG00000019525/ENSBTAG00000001321/ENSBTAG00000030973/ENSBTAG00000025471
bta03008	Ribosome biogenesis in eukaryotes	3/623	85/6648	0.989176275	0.999999991	ENSBTAG00000001644/novel.866/ENSBTAG00000011524	MDN1/-/XRN1	bta:535163/bta:615581/bta:540834	3	1	novel.866	2	ENSBTAG00000001644/ENSBTAG00000011524
bta04730	Long-term depression	1/623	46/6648	0.989353356	0.999999991	ENSBTAG00000002313	ITPR2	bta:281878	1	0		1	ENSBTAG00000002313
bta05231	Choline metabolism in cancer	3/623	87/6648	0.990751432	0.999999991	ENSBTAG00000004018/ENSBTAG00000017788/ENSBTAG00000011640	DGKA/AKT3/PLPP3	bta:506348/bta:100137872/bta:617707	3	0		3	ENSBTAG00000004018/ENSBTAG00000017788/ENSBTAG00000011640
bta04014	Ras signaling pathway	10/623	196/6648	0.991084797	0.999999991	ENSBTAG00000019076/ENSBTAG00000000815/ENSBTAG00000017788/ENSBTAG00000002767/ENSBTAG00000003762/ENSBTAG00000000783/ENSBTAG00000048631/ENSBTAG00000019940/ENSBTAG00000019967/ENSBTAG00000054600	PAK6/EPHA2/AKT3/GNB4/GNB5/TGFA/-/RASGRF1/RASA3/-	bta:539224/bta:512798/bta:100137872/bta:525962/bta:535365/bta:540388/bta:536517/bta:520039/bta:282532/bta:282152	10	5	ENSBTAG00000019076/ENSBTAG00000000815/ENSBTAG00000003762/ENSBTAG00000000783/ENSBTAG00000019940	5	ENSBTAG00000017788/ENSBTAG00000002767/ENSBTAG00000048631/ENSBTAG00000019967/ENSBTAG00000054600
bta00510	N-Glycan biosynthesis	1/623	48/6648	0.991268036	0.999999991	ENSBTAG00000030632	ALG10	bta:539837	1	0		1	ENSBTAG00000030632
bta04666	Fc gamma R-mediated phagocytosis	3/623	89/6648	0.992104468	0.999999991	ENSBTAG00000017788/ENSBTAG00000011640/ENSBTAG00000014612	AKT3/PLPP3/DOCK2	bta:100137872/bta:617707/bta:510083	3	0		3	ENSBTAG00000017788/ENSBTAG00000011640/ENSBTAG00000014612
bta03015	mRNA surveillance pathway	3/623	92/6648	0.993782159	0.999999991	novel.866/ENSBTAG00000020598/ENSBTAG00000004406	-/PPP2R2C/MSI2	bta:615581/bta:782110/bta:505542	3	2	novel.866/ENSBTAG00000020598	1	ENSBTAG00000004406
bta04722	Neurotrophin signaling pathway	4/623	115/6648	0.995899039	0.999999991	ENSBTAG00000001069/ENSBTAG00000013705/ENSBTAG00000017788/ENSBTAG00000013197	TP53/NFKBIE/AKT3/PSEN2	bta:281542/bta:506727/bta:100137872/bta:282010	4	2	ENSBTAG00000013705/ENSBTAG00000013197	2	ENSBTAG00000001069/ENSBTAG00000017788
bta05016	Huntington disease	16/623	326/6648	0.999243917	0.999999991	ENSBTAG00000054195/ENSBTAG00000001069/ENSBTAG00000021976/ENSBTAG00000021972/ENSBTAG00000018909/ENSBTAG00000016784/ENSBTAG00000011849/ENSBTAG00000010740/ENSBTAG00000015718/ENSBTAG00000016711/ENSBTAG00000006143/ENSBTAG00000021013/ENSBTAG00000002564/ENSBTAG00000030973/ENSBTAG00000001333/ENSBTAG00000002583	GPX1/TP53/NDUFS1/DNAH5/CREB5/DNAH7/HDAC2/CLTB/CASP8/PPIF/CREB3L1/TUBB4A/DLG4/TUBA1D/PPARG/DNALI1	bta:281209/bta:281542/bta:288380/bta:100298754/bta:534129/bta:517781/bta:407223/bta:281698/bta:507481/bta:414346/bta:513105/bta:540236/bta:100137840/bta:535605/bta:281993/bta:529053	16	5	ENSBTAG00000010740/ENSBTAG00000015718/ENSBTAG00000016711/ENSBTAG00000021013/ENSBTAG00000002564	11	ENSBTAG00000054195/ENSBTAG00000001069/ENSBTAG00000021976/ENSBTAG00000021972/ENSBTAG00000018909/ENSBTAG00000016784/ENSBTAG00000011849/ENSBTAG00000006143/ENSBTAG00000030973/ENSBTAG00000001333/ENSBTAG00000002583
bta04520	Adherens junction	1/623	74/6648	0.999340372	0.999999991	ENSBTAG00000021574	TCF7L2	bta:540481	1	0		1	ENSBTAG00000021574
bta04740	Olfactory transduction	1/623	76/6648	0.999459479	0.999999991	ENSBTAG00000020485	ARRB1	bta:281637	1	0		1	ENSBTAG00000020485
bta04144	Endocytosis	10/623	249/6648	0.99966097	0.999999991	ENSBTAG00000012314/ENSBTAG00000026754/ENSBTAG00000050712/ENSBTAG00000010740/ENSBTAG00000050426/ENSBTAG00000002658/ENSBTAG00000010532/ENSBTAG00000020485/ENSBTAG00000001662/ENSBTAG00000025441	LDLR/RNF41/EHD1/CLTB/MVB12B/STAM/KCTD11/ARRB1/EHD3/HSPA1A	bta:281276/bta:614134/bta:511908/bta:281698/bta:617416/bta:512734/bta:508582/bta:281637/bta:510183/bta:282254	10	8	ENSBTAG00000012314/ENSBTAG00000026754/ENSBTAG00000050712/ENSBTAG00000010740/ENSBTAG00000002658/ENSBTAG00000010532/ENSBTAG00000001662/ENSBTAG00000025441	2	ENSBTAG00000050426/ENSBTAG00000020485
bta03040	Spliceosome	5/623	166/6648	0.999680607	0.999999991	ENSBTAG00000008527/ENSBTAG00000021058/ENSBTAG00000011596/ENSBTAG00000016589/ENSBTAG00000025441	SRSF6/DDX42/SRSF5/PRPF40B/HSPA1A	bta:507828/bta:100140430/bta:510474/bta:513782/bta:282254	5	1	ENSBTAG00000025441	4	ENSBTAG00000008527/ENSBTAG00000021058/ENSBTAG00000011596/ENSBTAG00000016589
bta04714	Thermogenesis	8/623	235/6648	0.999907339	0.999999991	ENSBTAG00000019708/ENSBTAG00000021976/ENSBTAG00000018909/ENSBTAG00000006143/ENSBTAG00000006707/ENSBTAG00000007216/ENSBTAG00000016629/ENSBTAG00000001333	ACSL6/NDUFS1/CREB5/CREB3L1/ACSL5/DPF1/ADCY9/PPARG	bta:506059/bta:288380/bta:534129/bta:513105/bta:514159/bta:515409/bta:525482/bta:281993	8	3	ENSBTAG00000019708/ENSBTAG00000007216/ENSBTAG00000016629	5	ENSBTAG00000021976/ENSBTAG00000018909/ENSBTAG00000006143/ENSBTAG00000006707/ENSBTAG00000001333
bta00190	Oxidative phosphorylation	3/623	156/6648	0.999972674	0.999999991	ENSBTAG00000014238/ENSBTAG00000021976/ENSBTAG00000050859	ATP6V1E1/NDUFS1/-	bta:287017/bta:288380/bta:550622	3	2	ENSBTAG00000014238/ENSBTAG00000050859	1	ENSBTAG00000021976
bta05012	Parkinson disease	9/623	276/6648	0.999983796	0.999999991	ENSBTAG00000001069/ENSBTAG00000021976/ENSBTAG00000005970/ENSBTAG00000016711/ENSBTAG00000002313/ENSBTAG00000021013/ENSBTAG00000030973/ENSBTAG00000016260/ENSBTAG00000054600	TP53/NDUFS1/XBP1/PPIF/ITPR2/TUBB4A/TUBA1D/LRRK2/-	bta:281542/bta:288380/bta:541236/bta:414346/bta:281878/bta:540236/bta:535605/bta:535652/bta:282152	9	3	ENSBTAG00000005970/ENSBTAG00000016711/ENSBTAG00000021013	6	ENSBTAG00000001069/ENSBTAG00000021976/ENSBTAG00000002313/ENSBTAG00000030973/ENSBTAG00000016260/ENSBTAG00000054600
bta03013	RNA transport	2/623	184/6648	0.999999784	0.999999991	ENSBTAG00000006911/novel.866	NUP107/-	bta:504823/bta:615581	2	1	novel.866	1	ENSBTAG00000006911
bta03010	Ribosome	4/623	268/6648	0.999999991	0.999999991	ENSBTAG00000049294/ENSBTAG00000053419/ENSBTAG00000009783/novel.907	-/-/-/-	bta:506988/bta:282847/bta:404142/bta:510547	4	4	ENSBTAG00000049294/ENSBTAG00000053419/ENSBTAG00000009783/novel.907	0
