# Supplementary material for: Effect of matrine in MAC-T cells and their transcriptome analysis: A basic study
Source: PLoS One. 2023 Jan 27;18(1):e0280905. doi: 10.1371/journal.pone.0280905 (PMC9882957; doi:10.1371/journal.pone.0280905)
Supplement: S4 Table — (XLSX) [file pone.0280905.s004.xlsx]

## Sheet: Sheet1
gene_id	Mac1_count	Mac2_count	Mac3_count	Matrine1_count	Matrine2_count	Matrine3_count	Mac1_fpkm	Mac2_fpkm	Mac3_fpkm	Matrine1_fpkm	Matrine2_fpkm	Matrine3_fpkm	MatrinevsMAC_T_Matrine	MatrinevsMAC_T_MAC_T	MatrinevsMAC_T_log2FoldChange	MatrinevsMAC_T_pvalue	MatrinevsMAC_T_padj	gene_name	gene_chr	gene_start	gene_end	gene_strand	gene_length	gene_biotype	gene_description	tf_family
ENSBTAG00000025471	22	13	20	4	0	6	0.769296	0.463653	0.728103	0.141426	0	0.217808	3.34208	18.2444	-2.45572	0.00740385	0.0280352	TNF	23	27716168	27719047	-	1805	protein_coding	Bos taurus tumor necrosis factor (TNF), mRNA. [Source:RefSeq mRNA;Acc:NM_173966]	-
ENSBTAG00000001069	980	925	649	198	206	207	28.6365	27.5686	19.7438	5.85003	6.00186	6.27936	201.857	845.547	-2.06679	3.69e-25	8.43e-23	TP53	19	27376072	27388416	-	2160	protein_coding	Bos taurus tumor protein p53 (TP53), mRNA. [Source:RefSeq mRNA;Acc:NM_174201]	P53
ENSBTAG00000014921	383	334	1344	24	23	17	21.6806	19.2841	79.2071	1.37367	1.29815	0.999017	21.0961	690.621	-5.03244	1.03e-12	5.02e-11	IL6	4	31454749	31459131	+	1115	protein_coding	Bos taurus interleukin 6 (IL6), mRNA. [Source:RefSeq mRNA;Acc:NM_173923]	-
ENSBTAG00000008409	4659	3949	3555	1761	1926	1740	109.684	94.8238	87.133	41.9189	45.2097	42.5257	1791.62	4030.03	-1.16954	4.75e-15	3.49e-13	MYC	14	12653173	12658366	-	2681	protein_coding	Bos taurus MYC proto-oncogene, bHLH transcription factor (MYC), mRNA. [Source:RefSeq mRNA;Acc:NM_001046074]	Myc_N
ENSBTAG00000008300	121977	170938	233424	60173	53300	52979	848.358	1212.6	1690.2	423.157	369.618	382.522	54973.9	175459	-1.67431	6.88e-16	5.61e-14	FN1	2	103361566	103431472	-	9075	protein_coding	Bos taurus fibronectin 1 (FN1), mRNA. [Source:RefSeq mRNA;Acc:NM_001163778]	fn3
ENSBTAG00000001321	9	15	34	0	1	1	0.294329	0.500335	1.15761	0	0.0326073	0.0339501	0.662089	19.4205	-4.8758	0.000205248	0.00140094	IL1B	11	46543394	46552101	-	1930	protein_coding	interleukin 1 beta [Source:VGNC Symbol;Acc:VGNC:52787]	-
ENSBTAG00000015718	833	845	856	1902	1625	1579	15.4911	16.0277	16.573	35.764	30.131	30.4838	1685.99	841.29	1.00298	6.4e-11	2.23e-09	CASP8	2	89861141	89885545	+	3394	protein_coding	Bos taurus caspase 8 (CASP8), mRNA. [Source:RefSeq mRNA;Acc:NM_001045970]	Peptidase_C14
ENSBTAG00000020676	2930	2519	3254	385	449	418	78.4947	68.8303	90.7574	10.4288	11.9934	11.6252	413.448	2891.11	-2.80581	1.51e-64	5.6e-61	MMP9	13	74746976	74754303	+	2356	protein_coding	Bos taurus matrix metallopeptidase 9 (MMP9), mRNA. [Source:RefSeq mRNA;Acc:NM_174744]	PG_binding_1
ENSBTAG00000001333	51	51	41	17	22	20	0.681121	0.69471	0.570072	0.229563	0.292955	0.277291	19.4824	47.3999	-1.28293	0.00478693	0.0195484	PPARG	22	56709248	56835386	-	4726	protein_coding	peroxisome proliferator activated receptor gamma [Source:VGNC Symbol;Acc:VGNC:33183]	zf-C4
ENSBTAG00000000563	772	744	828	1605	1663	1664	16.4839	16.203	18.4063	34.6511	35.4047	36.8848	1629.33	778.449	1.06567	1.05e-12	5.11e-11	MYD88	22	11609349	11613789	+	2956	protein_coding	Bos taurus MYD88, innate immune signal transduction adaptor (MYD88), mRNA. [Source:RefSeq mRNA;Acc:NM_001014382]	TIR
ENSBTAG00000017788	671	855	513	301	261	278	23.8467	30.992	18.9808	10.8161	9.24847	10.2565	277.556	675.735	-1.28385	1.48e-09	4.03e-08	AKT3	16	33368079	33633753	+	1776	protein_coding	Bos taurus AKT serine/threonine kinase 3 (AKT3), mRNA. [Source:RefSeq mRNA;Acc:NM_001191309]	Pkinase
ENSBTAG00000006367	1253	1072	2177	152	175	170	30.3127	26.4513	54.8307	3.71806	4.22121	4.26947	164.175	1500.65	-3.19223	6.48e-38	4.57e-35	CTGF	9	69887189	69890613	-	2609	protein_coding	Bos taurus connective tissue growth factor (CTGF), mRNA. [Source:RefSeq mRNA;Acc:NM_174030]	TSP_1
ENSBTAG00000013103	11	17	60	5	5	7	0.143508	0.226209	0.814939	0.0659555	0.0650394	0.0948049	5.63057	29.5407	-2.39128	0.00217668	0.0102654	COL1A1	19	36457658	36474513	+	4838	protein_coding	Bos taurus collagen type I alpha 1 chain (COL1A1), mRNA. [Source:RefSeq mRNA;Acc:NM_001034039]	Collagen
ENSBTAG00000025441	6351	5328	13519	17588	22569	26614	162.028	138.641	359.075	453.695	574.097	704.87	22094.1	8412.74	1.39302	0.00472249	0.0193492	HSPA1A	23	27520317	27522790	-	2474	protein_coding	Bos taurus heat shock protein family A (Hsp70) member 1A (HSPA1A), mRNA. [Source:RefSeq mRNA;Acc:NM_203322]	HSP70
ENSBTAG00000053649	87	54	136	8	12	13	2.87497	1.82007	4.67892	0.267303	0.395385	0.445973	10.9143	92.2824	-3.0803	2.29e-10	7.26e-09	CCL5	19	14508970	14516896	+	1910	protein_coding	C-C motif chemokine 5 [Source:UniProtKB/Swiss-Prot;Acc:O97919]	-
ENSBTAG00000003111	779	1075	730	477	264	278	5.29261	7.44937	5.16353	3.2768	1.78838	1.96078	336.421	857.364	-1.34961	2.39e-08	5e-07	ATM	15	17853846	17996481	+	9290	protein_coding	Bos taurus ATM serine/threonine kinase (ATM), mRNA. [Source:RefSeq mRNA;Acc:NM_001205935]	PI3_PI4_kinase
ENSBTAG00000008096	136	131	268	47	34	40	3.34266	3.284	6.85772	1.16802	0.833214	1.02062	39.9973	178.48	-2.15758	1.17e-09	3.24e-08	EDN1	23	44156426	44163955	-	2568	protein_coding	endothelin 1 [Source:VGNC Symbol;Acc:VGNC:28327]	-
ENSBTAG00000010349	198	166	398	83	92	85	5.64974	4.83114	11.8233	2.39464	2.61743	2.51787	85.8497	254.292	-1.56612	1.35e-06	1.82e-05	IL1A	11	46482543	46493673	-	2212	protein_coding	Bos taurus interleukin 1 alpha (IL1A), mRNA. [Source:RefSeq mRNA;Acc:NM_174092]	-
ENSBTAG00000005111	16	31	28	4	4	13	0.24831	0.490698	0.452401	0.0627672	0.0618954	0.209444	7.00361	24.9745	-1.83837	0.0113288	0.0395826	BMP2	13	49151441	49185579	+	4067	protein_coding	bone morphogenetic protein 2 [Source:VGNC Symbol;Acc:VGNC:26517]	TGFb_propeptide
ENSBTAG00000011849	1640	1616	1591	884	751	715	43.5658	43.7846	44.0011	23.7439	19.8914	19.7178	775.849	1608.59	-1.05191	9.91e-12	3.99e-10	HDAC2	9	36449731	36485327	+	2376	protein_coding	histone deacetylase 2 [Source:VGNC Symbol;Acc:VGNC:50610]	Hist_deacetyl
ENSBTAG00000002006	89406	99192	93225	16694	16734	14598	1066.34	1206.66	1157.58	201.32	199	180.748	15849.3	93572.8	-2.56167	3.75e-81	5.56e-77	THBS1	10	35209595	35224867	+	5292	protein_coding	Bos taurus thrombospondin 1 (THBS1), mRNA. [Source:RefSeq mRNA;Acc:NM_174196]	TSP_C
ENSBTAG00000008353	1761	1662	3079	7653	8713	9280	47.2574	45.4905	86.0225	207.654	233.133	258.529	8477.61	2167.18	1.96792	3.14e-19	3.76e-17	CDKN1A	23	10582308	10590589	+	2352	protein_coding	Bos taurus cyclin dependent kinase inhibitor 1A (CDKN1A), mRNA. [Source:RefSeq mRNA;Acc:NM_001098958]	-
ENSBTAG00000019929	3442	4567	4271	1641	1393	1363	59.439	80.4397	76.786	28.6529	23.9848	24.4347	1451.94	4081.67	-1.49114	2.86e-19	3.45e-17	ITGAV	2	9644368	9749556	-	3655	protein_coding	integrin subunit alpha V [Source:VGNC Symbol;Acc:VGNC:30323]	FG-GAP
ENSBTAG00000022520	1961	2191	1529	790	551	638	18.3096	20.8652	14.8628	7.45808	5.12953	6.18405	654.051	1882.8	-1.52551	1.11e-15	8.86e-14	BRCA1	19	43069372	43139018	-	6760	protein_coding	Bos taurus BRCA1, DNA repair associated (BRCA1), mRNA. [Source:RefSeq mRNA;Acc:NM_178573]	zf-C3HC4
ENSBTAG00000020485	145	176	64	33	57	41	2.7467	3.40044	1.26216	0.632056	1.07657	0.806265	43.1904	127.246	-1.55883	6.97e-05	0.000554441	ARRB1	15	54480057	54553148	-	3332	protein_coding	arrestin beta 1 [Source:VGNC Symbol;Acc:VGNC:26169]	-
ENSBTAG00000016260	16	23	103	15	11	9	0.128696	0.188691	0.862528	0.121993	0.0882189	0.0751515	11.5416	47.7218	-2.04603	0.00258472	0.0117886	LRRK2	5	40461232	40666425	-	7847	protein_coding	Bos taurus leucine rich repeat kinase 2 (LRRK2), mRNA. [Source:RefSeq mRNA;Acc:NM_001206086]	Pkinase
ENSBTAG00000004386	111	46	85	211	309	252	10.4256	4.40672	8.31169	20.0383	28.9375	24.5714	254.741	80.1624	1.66766	4.43e-08	8.66e-07	SOCS1	25	9913007	9913678	-	672	protein_coding	suppressor of cytokine signaling 1 [Source:VGNC Symbol;Acc:VGNC:35119]	SH2
ENSBTAG00000021326	530	438	478	20	13	16	33.9271	28.5972	31.856	1.29449	0.829734	1.06327	16.199	479.646	-4.88902	3.16e-62	9.36e-59	CCL20	2	115948258	115951955	+	986	protein_coding	C-C motif chemokine ligand 20 [Source:VGNC Symbol;Acc:VGNC:26947]	-
ENSBTAG00000020221	1801	1942	2608	974	1027	1073	55.5864	61.134	83.8019	30.3957	31.6046	34.38	1015.88	2113.58	-1.05691	5.62e-09	1.34e-07	WNT5A	22	45541328	45558117	+	2045	protein_coding	Wnt family member 5A [Source:VGNC Symbol;Acc:VGNC:36960]	wnt
ENSBTAG00000036260	2	2	5	2	0	1	0.0665794	0.0679076	0.173289	0.0673191	0	0.0345589	0.995593	3.00771	-1.59593	0.382176	1	LPXN	15	81845565	81887132	-	1896	protein_coding	Bos taurus leupaxin (LPXN), mRNA. [Source:RefSeq mRNA;Acc:NM_001025082]	LIM
ENSBTAG00000037526	0	0	0	16	11	6	0	0	0	1.35424	0.918108	0.521409	10.8573	0	5.89008	0.000235671	0.00157809	FABP4	14	44676542	44681059	-	754	protein_coding	fatty acid binding protein 4 [Source:HGNC Symbol;Acc:HGNC:3559]	-
ENSBTAG00000016525	1573	2365	1646	781	591	603	22.4725	34.4614	24.4818	11.2816	8.41849	8.94315	652.245	1853.94	-1.5071	3e-14	1.93e-12	ITGA1	20	26108411	26283573	-	4418	protein_coding	integrin subunit alpha 1 [Source:VGNC Symbol;Acc:VGNC:30310]	VWA
ENSBTAG00000021766	357	315	936	1644	1710	1481	14.0655	12.6583	38.3931	65.4917	67.1748	60.5747	1595.6	537.673	1.56941	0.00239781	0.0110861	HBEGF	7	51533600	51544783	-	1602	protein_coding	Bos taurus heparin binding EGF like growth factor (HBEGF), mRNA. [Source:RefSeq mRNA;Acc:NM_001144090]	-
ENSBTAG00000011529	492	622	411	335	185	196	3.59751	4.6388	3.12875	2.47674	1.34875	1.4878	236.395	505.645	-1.09694	1.42e-05	0.000141011	ATR	1	126471505	126591861	+	8632	protein_coding	ATR serine/threonine kinase [Source:VGNC Symbol;Acc:VGNC:26334]	PI3_PI4_kinase
ENSBTAG00000003709	79	116	56	34	32	25	1.75449	2.62761	1.2948	0.763487	0.708596	0.576388	30.0066	83.1569	-1.47025	0.000238865	0.00159588	ITGB8	4	29024090	29115760	+	2842	protein_coding	Bos taurus integrin subunit beta 8 (ITGB8), mRNA. [Source:RefSeq mRNA;Acc:NM_001192875]	-
ENSBTAG00000015591	6960	5650	8382	16739	17624	17791	167.862	138.986	210.467	408.2	423.812	445.446	17231.1	6977.85	1.30417	7.7e-15	5.44e-13	SQSTM1	7	1433632	1508188	-	2617	protein_coding	Bos taurus sequestosome 1 (SQSTM1), mRNA. [Source:RefSeq mRNA;Acc:NM_176641]	ZZ
ENSBTAG00000047680	6127	4456	7504	11587	16310	14558	194.625	144.369	248.162	372.152	516.569	480.068	14018.4	6013.31	1.2211	8.85e-10	2.48e-08	IRF7	29	50695300	50698405	+	1987	protein_coding	Bos taurus interferon regulatory factor 7 (IRF7), mRNA. [Source:RefSeq mRNA;Acc:NM_001105040]	IRF
ENSBTAG00000008441	83	112	129	274	309	321	7.4839	10.3002	12.1096	24.9804	27.78	30.0473	298.766	107.855	1.47073	2.04e-09	5.36e-08	SOCS3	19	53840159	53840858	+	700	protein_coding	Bos taurus suppressor of cytokine signaling 3 (SOCS3), mRNA. [Source:RefSeq mRNA;Acc:NM_174466]	SH2
ENSBTAG00000009223	5656	4771	3425	13990	17063	15989	265.618	228.527	167.456	664.302	798.967	779.509	15536.3	4583.09	1.76121	1.02e-22	1.85e-20	SFN	2	126340193	126341536	-	1344	protein_coding	Bos taurus stratifin (SFN), mRNA. [Source:RefSeq mRNA;Acc:NM_001075912]	-
ENSBTAG00000007424	91	88	133	13	43	38	2.22192	2.19154	3.38089	0.320944	1.04684	0.963212	31.0574	103.849	-1.74129	3.68e-05	0.000318914	LIF	17	69262954	69269513	-	2585	protein_coding	LIF, interleukin 6 family cytokine [Source:VGNC Symbol;Acc:VGNC:30880]	-
ENSBTAG00000015582	867	607	1081	1597	1768	1876	21.9858	15.6997	28.5391	40.9475	44.7023	49.3863	1732.36	849.585	1.02799	5.98e-07	8.89e-06	HMOX1	5	73623293	73630548	+	2489	protein_coding	heme oxygenase 1 [Source:VGNC Symbol;Acc:VGNC:29885]	-
ENSBTAG00000021574	221	215	207	109	83	113	3.35472	3.32875	3.27134	1.67297	1.25622	1.78071	100.939	213.344	-1.08036	1.32e-05	0.000132536	TCF7L2	26	33466276	33668370	+	4158	protein_coding	Bos taurus transcription factor 7 like 2 (TCF7L2), mRNA. [Source:RefSeq mRNA;Acc:NM_001143739]	HMG_box
ENSBTAG00000017542	945	987	830	1899	1972	1985	16.8443	17.944	15.4025	34.2252	35.0472	36.7311	1934.68	916.036	1.07854	3.45e-13	1.87e-11	PPARD	23	9304237	9389925	+	3541	protein_coding	Bos taurus peroxisome proliferator activated receptor delta (PPARD), mRNA. [Source:RefSeq mRNA;Acc:NM_001083636]	zf-C4
ENSBTAG00000039397	324	286	467	99	154	110	10.5467	9.49544	15.8263	3.2584	4.99822	3.71718	119.666	358.47	-1.58218	1.93e-09	5.09e-08	WNT3A	7	3035810	3087361	-	1939	protein_coding	Wnt family member 3A [Source:VGNC Symbol;Acc:VGNC:52903]	wnt
ENSBTAG00000015059	5799	5603	7466	2167	1871	1897	241.436	237.93	323.615	91.2235	77.6689	81.9911	1960.35	6274.32	-1.67833	4.6e-24	9.22e-22	MMP13	15	5670942	5681601	+	1516	protein_coding	Bos taurus matrix metallopeptidase 13 (MMP13), mRNA. [Source:RefSeq mRNA;Acc:NM_174389]	PG_binding_1
ENSBTAG00000008142	196	201	233	76	55	63	3.87077	4.04871	4.79059	1.51759	1.083	1.29161	64.1157	209.371	-1.70738	1.86e-10	6e-09	IFIH1	2	34111730	34166890	+	3196	protein_coding	interferon induced with helicase C domain 1 [Source:VGNC Symbol;Acc:VGNC:30048]	Helicase_C
ENSBTAG00000017582	1003	1021	697	483	371	408	22.5531	23.4159	16.3166	10.9812	8.31771	9.52394	417.006	901.141	-1.11187	1.86e-08	3.98e-07	CHEK1	29	29033507	29051869	+	2807	protein_coding	checkpoint kinase 1 [Source:VGNC Symbol;Acc:VGNC:50058]	Pkinase
ENSBTAG00000004906	368	372	346	128	121	154	8.83834	9.11265	8.65148	3.10836	2.89756	3.83967	133.361	360.338	-1.43464	2.39e-11	8.99e-10	CCNE2	14	69448183	69460811	+	2628	protein_coding	Bos taurus cyclin E2 (CCNE2), mRNA. [Source:RefSeq mRNA;Acc:NM_001015665]	Cyclin_C
ENSBTAG00000016649	253	263	229	807	1005	904	8.99643	9.53859	8.47768	29.015	35.632	33.371	896.74	247.132	1.85933	8.84e-26	2.26e-23	CCND2	5	105763459	105787132	-	1775	protein_coding	cyclin D2 [Source:VGNC Symbol;Acc:VGNC:26963]	Cyclin_C
ENSBTAG00000002087	1	0	0	24	17	12	0.124738	0	0	3.02697	2.11432	1.55392	17.4613	0.32532	5.6136	9.64e-05	0.000730618	IL36A	11	46700982	46704288	+	506	protein_coding	interleukin 36 alpha [Source:HGNC Symbol;Acc:HGNC:15562]	-
ENSBTAG00000016649	253	263	229	807	1005	904	8.99643	9.53859	8.47768	29.015	35.632	33.371	896.74	247.132	1.85933	8.84e-26	2.26e-23	CCND2	5	105763459	105787132	-	1775	protein_coding	cyclin D2 [Source:VGNC Symbol;Acc:VGNC:26963]	Cyclin_C
ENSBTAG00000003366	258	242	220	95	129	85	5.3321	5.10121	4.73362	1.98519	2.65823	1.82368	101.798	238.742	-1.22912	6.67e-07	9.82e-06	DDX58	8	11559625	11604095	+	3054	protein_coding	DExD/H-box helicase 58 [Source:VGNC Symbol;Acc:VGNC:27979]	DEAD
ENSBTAG00000003762	159	182	143	335	354	394	4.36143	5.09192	4.08375	9.29127	9.68187	11.2196	358.082	160.548	1.15702	4.97e-08	9.6e-07	GNB5	10	58191905	58224910	+	2301	protein_coding	G protein subunit beta 5 [Source:VGNC Symbol;Acc:VGNC:29462]	WD40
ENSBTAG00000002767	740	866	418	312	187	231	13.5225	16.1407	7.95232	5.76473	3.40715	4.38216	241.298	669.657	-1.47284	2.42e-08	5.07e-07	GNB4	1	87648347	87716734	+	3454	protein_coding	Bos taurus G protein subunit beta 4 (GNB4), mRNA. [Source:RefSeq mRNA;Acc:NM_001099033]	WD40
ENSBTAG00000008237	3657	3103	3920	5973	8518	7764	86.2555	74.6488	96.2586	142.447	200.32	190.107	7349.76	3546.97	1.05113	9.69e-10	2.7e-08	TOLLIP	29	50169950	50185623	+	2676	protein_coding	Bos taurus toll interacting protein (TOLLIP), mRNA. [Source:RefSeq mRNA;Acc:NM_001039961]	C2
ENSBTAG00000021466	71	66	63	21	31	20	0.829107	0.786095	0.765922	0.247954	0.360943	0.242456	23.7174	66.3346	-1.48277	0.000267072	0.00175742	COL3A1	2	7375289	7414912	-	5405	protein_coding	Bos taurus collagen type III alpha 1 chain (COL3A1), mRNA. [Source:RefSeq mRNA;Acc:NM_001076831]	VWC
